# Supplementary material for: Evolutionary Divergence of Gene and Protein Expression in the Brains of Humans and Chimpanzees
Source: Genome Biol Evol. 2015 Jul 10;7(8):2276–88. doi: 10.1093/gbe/evv132 (PMC4558850; doi:10.1093/gbe/evv132)
Supplement: Supplementary Data [file supp_evv132_Bauernfeind-SupplementaryDataset1.xlsx]

## Sheet: transcripts_ACC
Normalized gene expression in ACC
Gene	Human 2 (cpm)	Human 3 (cpm)	Human 4 (cpm)	Human mean	Human SD	Human interindividual CV	Chimpanzee 1 (cpm)	Chimpanzee 2 (cpm)	Chimpanzee 3 (cpm)	Chimpanzee mean	Chimpanzee SD	Chimpanzee interindividual CV	Interspecific log2 fold change	Interspecific p-value	Interspecific FDR
A1BG	6.17596	3.35463	1.32212	3.61757	2.43758	0.673817	23.9489	4.47789	3.4983	10.6417	11.5348	1.08392	1.11082	0.0991484	0.441106
A2LD1	0	0.00769834	3.32765	1.11178	1.919	1.72606	0.544995	0	0.565431	0.370142	0.320715	0.866465	0.340848	0.665397	0.930928
A2M	263.215	803.679	878.317	648.404	335.664	0.517677	414.042	426.661	493.132	444.612	42.4912	0.0955692	0.0581389	0.338673	0.746917
A2ML1	16.4746	25.3503	3.69817	15.1743	10.8845	0.717294	2.45383	9.98084	1.94419	4.79296	4.50006	0.938891	-2.01652	0.0592165	0.346582
A4GALT	4.03857	7.82019	43.0165	18.2917	21.4956	1.17515	5.32077	0	2.79467	2.70515	2.66151	0.98387	-1.41726	0.00468042	0.0706777
AAAS	84.5459	145.8	39.8701	90.0719	53.1806	0.590423	227.697	169.352	178.678	191.909	31.3423	0.163319	0.958349	0.0500836	0.317057
AACS	81.0645	13.391	5.64434	33.3666	41.4888	1.24342	23.4214	76.225	120.384	73.3433	48.5453	0.661891	0.290545	0.106348	0.456326
AADAT	71.09	96.0938	29.1856	65.4564	33.808	0.516496	68.1404	70.7587	71.3809	70.0933	1.71967	0.024534	-0.124211	0.873939	1
AAGAB	414.793	231.111	199.756	281.887	116.163	0.412091	342.488	407.651	446.48	398.873	52.5484	0.131742	0.150765	0.352308	0.757453
AAK1	192.374	87.406	68.9086	116.23	66.5887	0.572906	67.6004	245.781	320.413	211.265	129.892	0.614833	0.379463	0.136954	0.513909
AAMP	464.927	326.15	201.461	330.846	131.796	0.39836	430.912	479.085	547.123	485.707	58.3875	0.120211	0.212115	0.314144	0.725481
AANAT	1.45608	4.36804	0.795524	2.20655	1.90082	0.861446	1.07293	1.39073	0.440971	0.968211	0.483463	0.499336	-1.22911	0.44969	0.822219
AARS	902.031	468.797	284.451	551.76	317.039	0.574595	706.966	727.406	1090.96	841.778	216.042	0.25665	0.145313	0.286318	0.70292
AARS2	85.5999	37.6782	61.9024	61.7268	23.9614	0.388184	51.0676	59.1361	80.0561	63.4199	14.9615	0.235912	-0.171394	0.957858	1
AARSD1	170.156	68.6085	20.411	86.3918	76.4399	0.884806	102.011	78.0857	122.176	100.758	22.0719	0.219059	-0.42573	0.714318	0.95527
AASDH	45.2193	35.4131	41.3064	40.6463	4.93631	0.121446	57.3469	48.9282	51.0993	52.4581	4.37072	0.0833183	0.3159	0.553896	0.884983
AASDHPPT	643.296	364.85	123.724	377.29	260.009	0.68915	935.714	913.933	1080.08	976.574	90.2946	0.0924606	0.828218	0.0206079	0.189104
AATF	118.261	122.804	349.2	196.755	132.041	0.671095	79.7998	59.0917	65.7063	68.1992	10.5768	0.155086	-0.882975	0.00833357	0.104636
AATK	160.044	250.811	41.766	150.874	104.824	0.694778	184.095	107.312	156.304	149.237	38.8759	0.260498	-0.248805	0.986464	1
ABCA1	17.1232	17.6657	3.32319	12.7041	8.12859	0.639842	7.13392	3.18345	8.62326	6.31355	2.81117	0.44526	-1.35501	0.216577	0.620794
ABCA12	3.45421	1.15936	6.02412	3.5459	2.43367	0.686335	0.362223	0.571491	3.12884	1.35418	1.54045	1.13755	-1.08222	0.317785	0.728482
ABCA3	867.956	514.138	583.163	655.086	187.554	0.286304	597.213	813.962	946.375	785.85	176.271	0.224306	0.0344006	0.636248	0.923389
ABCA4	4.89667	2.25266	1.05058	2.7333	1.96758	0.719853	4.37689	6.31652	1.38248	4.0253	2.48574	0.617529	0.0211231	0.644154	0.926533
ABCA5	139.794	101.703	30.5	90.6656	55.4768	0.611883	52.2808	56.4666	59.0476	55.9317	3.41501	0.0610568	-1.16713	0.24383	0.661449
ABCA6	8.78765	38.4933	3.93346	17.0715	18.71	1.09598	10.9715	7.34086	10.7191	9.67713	2.0272	0.209484	-0.785434	0.337047	0.74586
ABCA8	54.1882	319.19	51.3236	141.567	153.832	1.08664	202.988	33.6151	67.6888	101.431	89.5861	0.883226	-0.241535	0.471361	0.836087
ABCB1	44.3383	209.978	225.802	160.04	100.512	0.628046	82.0539	34.3856	82.2845	66.2413	27.5881	0.416479	-0.478312	0.0384472	0.275253
ABCB10	0.762911	0.0196255	4.04477	1.6091	2.14184	1.33108	1.12899	0.636574	0.47583	0.747132	0.340327	0.455511	-0.172795	0.53173	0.870059
ABCB4	1.50285	7.77123	27.8488	12.3743	13.763	1.11222	6.77554	3.27028	3.80611	4.61731	1.88819	0.408937	-0.101318	0.0952054	0.435348
ABCB6	109.066	55.3143	6.92094	57.1004	51.096	0.894844	117.882	123.233	93.1341	111.416	16.0574	0.144121	0.288848	0.125632	0.491703
ABCB8	199.978	210.06	213.934	207.991	7.20444	0.0346383	127.993	184.522	166.984	159.833	28.9347	0.181031	-0.362179	0.465771	0.832943
ABCB9	201.098	153.65	41.4035	132.051	82.0092	0.621043	162.892	275.161	191.027	209.693	58.4161	0.278579	0.166684	0.231181	0.642934
ABCC11	4.57673	15.4121	16.1422	12.0437	6.47685	0.537781	5.24321	2.67036	0.851032	2.92153	2.20684	0.755369	-1.48203	0.0264248	0.220883
ABCC12	43.5671	12.2565	4.4003	20.0746	20.7208	1.03219	7.29924	12.2057	18.3186	12.6078	5.5207	0.437878	-1.39027	0.396656	0.790451
ABCC3	6.17596	3.35463	1.32212	3.61757	2.43758	0.673817	12.0719	32.0729	37.9923	27.379	13.5828	0.496101	2.39692	0.000548061	0.0153593
ABCC4	30.7399	46.4122	48.7074	41.9531	9.77857	0.233083	21.9761	19.0604	13.2473	18.0946	4.44382	0.245588	-0.981044	0.0761702	0.394582
ABCC6	2.20917	7.65109	1.25993	3.70673	3.44873	0.930398	8.77986	1.83988	1.97752	4.19909	3.96766	0.944886	0.156679	0.897091	1
ABCC8	312.835	203.419	52.2528	189.502	130.847	0.690479	175.288	292.626	400.662	289.526	112.719	0.389324	0.0685833	0.279396	0.698774
ABCC9	18.4432	38.5642	4.38928	20.4656	17.177	0.839313	5.03279	12.952	17.7858	11.9235	6.43839	0.539975	-0.993334	0.322792	0.732671
ABCD2	15.7977	14.3826	12.5662	14.2488	1.61991	0.113687	0.708903	6.23928	7.00391	4.6507	3.43503	0.738606	-1.73575	0.0462685	0.304452
ABCD3	45.3818	60.7661	43.6939	49.9473	9.40732	0.188345	22.6591	31.3022	36.7035	30.2216	7.08428	0.234411	-0.716585	0.25549	0.672464
ABCD4	132.792	164.67	87.9291	128.464	38.5532	0.30011	198.292	153.072	127.393	159.586	35.8958	0.224931	0.197089	0.563019	0.888252
ABCE1	28.5638	17.7183	3.9558	16.746	12.3328	0.736463	20.9729	31.2976	39.0173	30.4293	9.05348	0.297525	0.308517	0.217028	0.621657
ABCF1	278.777	238.84	323.211	280.276	42.2054	0.150585	402.084	459.445	373.741	411.757	43.6631	0.106041	0.60155	0.297043	0.706847
ABCF2	207.534	187.998	319.039	238.191	70.6949	0.2968	263.891	368.967	316.487	316.448	52.5382	0.166025	0.603264	0.435218	0.817299
ABCF3	374.803	217.834	160.195	250.944	111.069	0.442605	407.933	540.415	535.833	494.727	75.2008	0.152005	0.593255	0.0768566	0.395987
ABCG1	62.9512	140.309	93.4359	98.8988	38.9672	0.394011	159.443	52.7668	80.192	97.4674	55.3969	0.568363	0.24498	0.972604	1
ABCG2	92.1507	369.026	119.68	193.619	152.529	0.787783	209.161	88.8151	224.02	173.999	74.1443	0.42612	0.0958214	0.790997	0.976135
ABCG4	160.426	57.5662	20.2361	79.4095	72.6028	0.914283	161.335	183.029	218.267	187.544	28.7335	0.15321	0.55798	0.0354669	0.262489
ABCG5	5.09197	5.52125	1.40572	4.00631	2.26238	0.564704	40.8527	38.7091	47.2993	42.287	4.47111	0.105732	3.05262	2.35019e-05	0.00165217
ABCG8	7.91144	4.4605	1.62393	4.66529	3.14876	0.674933	3.76022	4.06848	3.89462	3.90777	0.154549	0.0395491	-0.728954	0.897813	1
ABHD1	28.7215	54.2172	125.077	69.3385	49.9257	0.720029	46.4933	43.5853	30.6761	40.2516	8.41909	0.209162	0.0279448	0.22682	0.636231
ABHD10	330.18	373.674	376.403	360.086	25.9347	0.0720237	313.259	313.782	237.044	288.029	44.1545	0.153299	-0.259883	0.538492	0.87466
ABHD11	71.5585	97.1862	19.63	62.7916	39.5144	0.629294	97.6269	99.344	97.7825	98.2511	0.949651	0.00966555	0.356982	0.273455	0.692572
ABHD12	727.145	704.228	573.618	668.331	82.8199	0.123921	1249.59	1182.82	1039.95	1157.45	107.099	0.0925297	0.6916	0.151678	0.533382
ABHD12B	15.5529	12.1719	2.88507	10.2033	6.55936	0.642867	9.71778	11.5885	10.6437	10.65	0.935357	0.0878271	-0.397808	0.95037	1
ABHD13	122.078	111.696	149.9	127.892	19.7545	0.154463	109.531	138.906	119.689	122.709	14.9186	0.121577	0.016774	0.91789	1
ABHD14B	56.012	101.566	19.4412	59.0065	41.1444	0.697285	35.0023	31.9782	26.2518	31.0774	4.44424	0.143005	-1.10857	0.15945	0.545015
ABHD15	24.1075	58.5491	65.4979	49.3848	22.1648	0.448818	20.7515	24.6379	13.2043	19.5313	5.81365	0.297659	-0.865978	0.0510835	0.319717
ABHD16A	239.097	184.644	147.606	190.449	46.0209	0.241644	321.953	290.541	304.114	305.536	15.7544	0.0515631	0.470052	0.186794	0.582975
ABHD16B	20.6661	24.3263	28.6269	24.5398	3.98468	0.162376	2.44106	9.20013	3.16065	4.93395	3.7121	0.752359	-2.21041	0.00348751	0.0566516
ABHD2	49.1643	8.96371	15.7605	24.6295	21.5178	0.87366	8.77563	26.6171	33.5551	22.9826	12.7833	0.556216	-0.683866	0.954113	1
ABHD3	45.3695	112.713	117.123	91.7352	40.2144	0.438375	29.7728	61.6672	23.2491	38.2297	20.5579	0.537746	-0.846535	0.0465171	0.305764
ABHD4	26.0729	39.7735	39.3509	35.0658	7.7909	0.22218	21.2431	24.5727	17.8225	21.2128	3.37523	0.159113	-0.529755	0.279834	0.699191
ABHD5	19.2799	59.7016	106.794	61.9252	43.7994	0.707296	27.3554	28.6699	17.1504	24.3919	6.30567	0.258515	-0.476715	0.0501117	0.317057
ABHD6	217.125	238.768	157.854	204.582	41.8897	0.204758	169.558	203.522	192.259	188.446	17.3	0.0918031	-0.238487	0.8183	0.985302
ABHD8	472.828	314.066	713.813	500.236	201.278	0.402366	443.487	485.218	530.782	486.496	43.6614	0.0897469	0.152562	0.94334	1
ABI1	513.537	642.322	710.153	622.004	99.8701	0.160562	411.718	653.514	500.288	521.84	122.33	0.23442	-0.112499	0.644637	0.926987
ABI2	1778.32	1238.26	1466.74	1494.44	271.092	0.1814	2312.65	1930.07	1572.84	1938.52	369.977	0.190856	0.259417	0.502447	0.857323
ABI3	2.34136	15.4133	20.9236	12.8928	9.5441	0.740269	4.01994	12.5049	7.81303	8.11262	4.25039	0.523924	0.135848	0.412566	0.801959
ABI3BP	18.6331	40.8656	45.8797	35.1261	14.5017	0.412848	51.1303	98.4861	26.5004	58.7056	36.5858	0.623209	1.11511	0.286773	0.70292
ABL1	253.132	496.378	633.624	461.045	192.691	0.417944	403.482	293.239	263.468	320.063	73.7605	0.230456	-0.0351804	0.345617	0.752944
ABL2	74.076	31.0253	18.1743	41.0919	29.2789	0.712522	18.1873	26.447	44.284	29.6394	13.338	0.45001	-1.01124	0.501974	0.857323
ABLIM1	1264.02	1661.62	1698.23	1541.29	240.821	0.156246	908.332	1297.32	960.127	1055.26	211.222	0.200161	-0.413884	0.326931	0.736623
ABLIM2	195.242	49.8666	68.0025	104.37	79.2179	0.759007	374.093	204.637	265.833	281.521	85.8104	0.30481	0.92461	0.0118663	0.132068
ABLIM3	343.306	338.265	180.741	287.437	92.4358	0.321586	572.924	607.107	496.284	558.772	56.751	0.101564	0.72306	0.0810003	0.403515
ABR	531.897	162.623	200.406	298.309	203.174	0.681085	190.52	325.923	523.93	346.791	167.682	0.483524	-0.283187	0.699507	0.948557
ABRA	7.29764	1.17594	1.24195	3.23851	3.51546	1.08552	1.53092	2.02155	2.26212	1.9382	0.372659	0.192271	-1.33953	0.590139	0.900692
ABT1	27.4987	11.1243	3.57709	14.0667	12.2292	0.869375	13.7878	6.58022	13.0181	11.1287	3.95788	0.355645	-0.928337	0.717494	0.956787
ABTB1	395.246	348.244	249.85	331.114	74.1964	0.224081	724.051	754.763	677.931	718.915	38.6729	0.0537935	0.923163	0.0421721	0.287253
ABTB2	17.3024	24.2766	14.0689	18.5493	5.21681	0.281241	50.3595	18.8206	17.637	28.939	18.5602	0.641354	0.636762	0.360365	0.765453
AC003682.1	33.8442	16.6355	4.15755	18.2124	14.906	0.818454	14.903	36.3367	24.68	25.3066	10.7306	0.424023	-0.173026	0.507326	0.860169
AC004381.6.1	26.4895	14.4157	3.68997	14.865	11.4064	0.767331	28.9934	27.9278	20.5945	25.8385	4.57266	0.176971	0.223369	0.253622	0.67058
AC004410.1	56.4651	46.435	26.8477	43.2493	15.0635	0.348295	45.9116	44.2629	32.9588	41.0444	7.05074	0.171783	-0.358577	0.924952	1
AC005726.6.1	89.7073	49.7849	19.1084	52.8669	35.4002	0.669611	29.8951	31.9457	36.0392	32.6267	3.12817	0.0958777	-1.21787	0.282549	0.701887
AC007405.7.1	4.33374	3.33447	1.09014	2.91945	1.66115	0.568995	13.2425	8.72695	10.0383	10.6693	2.32298	0.217727	1.46687	0.0311332	0.243183
AC008073.5.1	61.438	88.4156	81.1683	77.0073	13.9618	0.181305	89.7682	61.8369	54.3055	68.6368	18.6837	0.272211	-0.00479521	0.787148	0.974318
AC008073.6.1	70.2217	156.872	85.5386	104.211	46.2446	0.44376	170.534	99.8567	120.766	130.386	36.3075	0.278462	0.492517	0.565487	0.89034
AC010336.1	154.167	120.548	152.069	142.261	18.8336	0.132387	157.376	301.748	202.841	220.655	73.8158	0.33453	0.569028	0.232634	0.64519
AC011443.1	1.06406	3.27363	0.605344	1.64768	1.42667	0.865867	16.0729	0	7.23569	7.76953	8.04974	1.03607	2.13609	0.073924	0.390547
AC011484.1	294.947	28.8897	20.8827	114.907	155.971	1.35737	119.63	202.797	274.721	199.049	77.6133	0.38992	-0.107399	0.221622	0.628308
AC011498.1	83.7935	45.3983	62.3696	63.8538	19.2406	0.301322	82.3193	94.6501	79.1649	85.3781	8.18321	0.0958467	0.226515	0.467628	0.833744
AC012652.1.1	597.358	300.782	359.876	419.339	156.975	0.37434	606.001	877.371	733.639	739.004	135.765	0.183713	0.516226	0.141872	0.521008
AC013461.1.1	16.9305	17.6984	19.8731	18.1673	1.52632	0.0840149	19.386	7.91862	14.6137	13.9728	5.76049	0.412265	-0.267195	0.628506	0.920275
AC015987.1	1430.5	1034.84	1202.08	1222.47	198.619	0.162473	2349.86	1649.61	1469.39	1822.95	465.129	0.255151	0.48189	0.30492	0.714465
AC016757.3.1	2.68189	1.13906	0.616119	1.47903	1.07403	0.726173	0	2.19252	1.11115	1.10122	1.09629	0.995522	-1.04146	1	1
AC027045.1	3.29028	0.0330394	0.585572	1.30296	1.7431	1.33779	0	0.636206	1.89597	0.844058	0.964922	1.14319	-1.34303	0.733316	0.958184
AC069154.2.1	42.753	36.4889	25.3261	34.856	8.82745	0.253255	126.824	89.7317	85.8402	100.799	22.6227	0.224435	1.33588	0.0106695	0.12236
AC069257.9.1	3.24534	5.49298	1.17285	3.30372	2.16066	0.654007	4.39121	3.3261	3.8982	3.87183	0.533044	0.137672	0.0211231	0.883791	1
AC078802.1	19.6544	2.31459	2.52554	8.16485	9.95082	1.21874	10.0659	14.2239	21.6748	15.3215	5.88178	0.38389	0.161137	0.259976	0.678612
AC079354.1.1	24.2666	5.62453	3.07283	10.988	11.5702	1.05298	12.8004	20.4424	23.2136	18.8188	5.39316	0.286584	0.062717	0.286871	0.70292
AC091153.1	486.973	516.277	420.394	474.548	49.1344	0.103539	647.116	619.948	657.774	641.613	19.5039	0.0303982	0.383667	0.423147	0.810144
AC091172.1	20.9969	20.9817	3.72357	15.2341	9.9684	0.654349	23.3546	9.29726	12.7719	15.1412	7.32206	0.483584	-0.382446	1	1
AC099489.1	1.25689	1.11681	0.382533	0.918743	0.469625	0.51116	0.543694	0.700619	0	0.414771	0.367672	0.886445	-1.46758	0.659632	0.930584
AC100788.1.1	0.218459	1.11173	4.12961	1.81993	2.0495	1.12614	0.989038	1.32941	1.71329	1.34391	0.362345	0.269619	0.590593	0.803772	0.979467
AC114947.1.1	154.49	111.679	77.8009	114.657	38.4312	0.335185	96.1221	94.6478	66.0929	85.6209	16.9278	0.197707	-0.717945	0.446513	0.820795
AC217771.1	2.68189	1.13906	0.616119	1.47903	1.07403	0.726173	0.264661	4.2756	2.84246	2.46091	2.03251	0.825919	0.172943	0.639641	0.924455
ACAA1	378.582	580.356	429.714	462.884	104.897	0.226616	417.347	448.494	435.116	433.653	15.625	0.0360311	-0.00685333	0.862679	0.999509
ACAA2	33.7512	124.86	135.099	97.9034	55.7929	0.569876	26.6507	39.0273	18.8059	28.1613	10.195	0.362021	-1.16948	0.00625494	0.0867497
ACACA	825.687	463.266	323.81	537.588	259.062	0.481896	629.52	660.749	863.728	717.999	127.168	0.177114	0.0163888	0.456632	0.826214
ACAD10	105.988	129.295	67.6652	100.983	31.1183	0.308155	87.9071	86.4593	66.7072	80.3579	11.844	0.14739	-0.470022	0.559776	0.886718
ACAD8	107.433	78.4855	19.8798	68.5994	44.6059	0.650238	32.0099	30.472	51.4642	37.982	11.7012	0.308071	-1.32677	0.182752	0.577149
ACAD9	215.832	189.012	61.3401	155.395	82.5502	0.531229	231.998	212.334	173.534	205.955	29.7493	0.144446	0.0169895	0.455247	0.825207
ACADL	8.76198	26.4868	33.1838	22.8109	12.6191	0.553204	10.3564	13.7899	5.88069	10.009	3.96602	0.396246	-0.597102	0.129783	0.499773
ACADM	189.595	432.279	699.735	440.537	255.17	0.579226	67.3769	100.091	104.687	90.7183	20.3445	0.22426	-1.58991	6.32622e-05	0.00330881
ACADS	54.6921	60.7368	6.09177	40.5069	29.9572	0.739559	19.5208	28.7698	16.6425	21.6444	6.33642	0.292751	-1.3584	0.202524	0.601149
ACADSB	26.4561	55.169	25.4523	35.6925	16.8746	0.472778	29.8011	30.4901	49.7782	36.6898	11.3401	0.309082	0.108873	0.96618	1
ACADVL	864.607	1572.01	1141.56	1192.73	356.468	0.298868	709.407	701.019	541.769	650.732	94.4573	0.145156	-0.714459	0.117537	0.475899
ACAN	4.10396	6.5966	1.39292	4.03116	2.60261	0.645622	1.26461	3.98662	9.52422	4.92515	4.20903	0.854598	0.0432819	0.810526	0.982399
ACAP1	4.21505	8.85301	19.0755	10.7145	7.60311	0.709608	4.64622	1.2013	2.13451	2.66068	1.78171	0.669646	-1.23438	0.0271949	0.224841
ACAP2	249.263	333.836	256.898	279.999	46.7804	0.167074	327.951	368.296	241.495	312.581	64.7825	0.20725	0.183832	0.762173	0.967727
ACAP3	316.916	176.899	21.2711	171.695	147.891	0.861357	308.916	269.455	257.943	278.771	26.7328	0.0958953	0.0540522	0.240127	0.656392
ACAT1	284.088	404.595	346.723	345.135	60.2695	0.174626	302.847	316.507	249.449	289.601	35.4374	0.122366	-0.145012	0.631736	0.921975
ACBD3	180.587	207.877	318.74	235.735	73.1682	0.310384	149.417	161.284	162.471	157.724	7.21877	0.0457683	-0.289245	0.276426	0.695847
ACBD4	127.1	180.146	116.131	141.126	34.2353	0.242587	104.759	106.174	93.778	101.57	6.78538	0.0668048	-0.477075	0.377942	0.77538
ACBD5	293.455	473.253	1312.88	693.196	544.139	0.784972	319.165	345.762	296.173	320.366	24.8164	0.0774624	-0.22594	0.058192	0.344463
ACBD6	78.8939	69.6554	55.059	67.8694	12.0174	0.177067	130.47	123.865	103.282	119.206	14.1805	0.118959	0.657338	0.14902	0.529789
ACBD7	58.7196	118.223	91.8777	89.6066	29.8164	0.332748	14.8999	54.5554	7.33969	25.5983	25.3608	0.990722	-1.67307	0.0077562	0.0991885
ACCN2	463.601	537.248	311.712	437.52	115.008	0.262862	1170.81	709.009	671.037	850.284	278.229	0.327219	0.848563	0.0872481	0.420009
ACCN4	93.9647	166.772	20.5563	93.7642	73.108	0.7797	90.6208	90.5449	70.6528	83.9395	11.5067	0.137083	-0.411504	0.807835	0.981201
ACCN5	0	6.4e-11	8.97e-10	3.2e-10	5e-10	1.56222	0.384737	2.14899	1.06782	1.20052	0.88958	0.740998	4.38659	0.164296	0.550242
ACCS	25.433	39.7028	4.71264	23.2828	17.5939	0.75566	15.2163	14.2121	17.4859	15.6381	1.67715	0.107247	-0.86064	0.460023	0.828881
ACD	152.897	91.805	77.1331	107.278	40.1819	0.374558	120.464	147.06	128.119	131.881	13.6916	0.103818	-0.0301756	0.586471	0.899201
ACE	22.4502	6.7184	3.01854	10.7291	10.318	0.96169	78.5374	31.7194	44.2483	51.5017	24.2372	0.470609	1.63512	0.00200849	0.0379694
ACE2	0.449821	6.51216	0.876805	2.61293	3.38357	1.29494	7.63026	4.09031	0	3.90686	3.81844	0.977368	0.635174	0.767312	0.970131
ACER3	27.8418	19.9381	22.0762	23.2854	4.08823	0.17557	29.3295	15.501	14.3649	19.7318	8.33123	0.422223	-0.336125	0.758733	0.966177
ACHE	149.395	48.7316	20.0337	72.7201	67.9352	0.9342	382.846	197.13	271.467	283.814	93.4718	0.329342	1.30666	0.00100955	0.0233947
ACIN1	733.209	776.044	374.811	628.021	220.33	0.350832	789.488	917.476	742.552	816.505	90.5376	0.110884	0.142529	0.496043	0.853938
ACMSD	1.25689	1.11681	0.382533	0.918743	0.469625	0.51116	0	0.700467	0.563966	0.421478	0.371336	0.881034	-1.46758	0.659688	0.930584
ACN9	12.0122	8.8785	10.8877	10.5928	1.58754	0.14987	7.60396	5.28521	9.7115	7.53356	2.21399	0.293883	-0.520723	0.553091	0.884476
ACO1	201.72	273.109	477.91	317.58	143.365	0.45143	300.689	311.073	231.986	281.249	42.9779	0.152811	0.283865	0.747639	0.961656
ACO2	447.994	466.579	696.484	537.019	138.413	0.257743	188.298	411.785	533.94	378.007	175.279	0.463692	-0.300675	0.366276	0.767846
ACOT11	28.0087	83.8482	27.2475	46.3681	32.4609	0.700069	17.6081	61.2566	14.1609	31.0085	26.2522	0.846614	-0.569543	0.418754	0.807213
ACOT12	2.34854	0.0260815	0.437768	0.937463	1.23924	1.32191	0.87472	1.99734	3.57647	2.14951	1.35729	0.63144	0.520202	0.450424	0.822758
ACOT13	38.0588	87.3553	158.598	94.6707	60.6017	0.640132	119.791	69.9146	83.6534	91.1197	25.7629	0.282737	0.732034	0.921495	1
ACOT4	18.623	24.2838	14.227	19.0446	5.04166	0.264729	32.3482	18.1565	29.8608	26.7885	7.57825	0.282892	0.451657	0.481044	0.843075
ACOT6	1.95486	8.85077	23.1503	11.3186	10.8111	0.955157	33.2664	34.7256	29.6816	32.5579	2.59553	0.0797205	2.58314	0.141565	0.521008
ACOT7	840.056	262.106	133.976	412.046	376.163	0.912915	635.479	781.287	870.973	762.579	118.856	0.155861	0.199377	0.139616	0.517499
ACOT8	411.643	409.053	368.62	396.439	24.1265	0.0608582	315.77	400.914	363.159	359.948	42.6628	0.118525	-0.198171	0.797148	0.977532
ACOT9	45.5866	78.4496	70.3743	64.8035	17.1251	0.264262	47.3571	62.7404	44.2497	51.4491	9.90125	0.192448	-0.127833	0.586257	0.899201
ACOX1	48.8867	49.7581	51.258	49.9676	1.19942	0.024004	22.7032	39.0196	23.4273	28.3834	9.21839	0.324781	-0.825473	0.206245	0.605146
ACOX2	19.9768	45.2431	31.6338	32.2846	12.6457	0.391696	7.39572	4.74029	1.94453	4.69351	2.7259	0.58078	-2.52376	0.000369703	0.0115005
ACP1	62.8674	35.4465	51.2674	49.8604	13.7645	0.276061	51.0493	63.935	80.0247	65.003	14.5172	0.223331	0.242474	0.536748	0.873793
ACP2	325.133	183.556	101.106	203.265	113.306	0.557432	293.292	451.328	401.432	382.018	80.7871	0.211475	0.4311	0.0942808	0.433668
ACP5	1.14974	2.19465	0.492442	1.27894	0.858425	0.671198	2.4873	0.612199	0	1.03316	1.29598	1.25438	-0.571875	1	1
ACP6	27.7839	47.4763	32.8084	36.0229	10.2322	0.284047	52.5812	47.0054	27.7777	42.4548	13.0129	0.306511	0.340255	0.721018	0.958184
ACPL2	165.896	111.704	115.104	130.901	30.3537	0.231883	127.367	211.77	196.275	178.47	44.9299	0.25175	0.235333	0.401911	0.793681
ACPT	1.87273	0.0220564	0.359246	0.751343	0.985672	1.31188	1.19628	0	0.517003	0.571096	0.599974	1.05057	-0.94699	1	1
ACR	0.780351	1.10659	0.296613	0.727851	0.407532	0.559912	0.610022	0	0	0.203341	0.352197	1.73205	-1.89765	0.524992	0.868003
ACRBP	3.24534	5.49298	1.17285	3.30372	2.16066	0.654007	27.0417	16.9046	14.9523	19.6328	6.49005	0.330571	2.34013	0.0026848	0.0470521
ACRC	16.4729	48.5334	31.5835	32.1966	16.0391	0.498161	22.8319	33.5808	15.9971	24.1366	8.86415	0.367249	-0.135772	0.560878	0.887124
ACRV1	6.54527	4.44817	1.4712	4.15488	2.54972	0.613668	15.0234	7.30625	9.44142	10.5903	3.98477	0.376265	0.926255	0.126633	0.493694
ACSBG1	321.065	950.768	1482.71	918.18	581.506	0.633325	66.7785	214.637	12.3115	97.909	104.693	1.06929	-2.53759	8.57345e-06	0.000786371
ACSBG2	2.20909	1.1327	0.541681	1.29449	0.845396	0.653073	2.33947	1.32996	0.388103	1.35251	0.975881	0.721533	-0.363877	1	1
ACSF2	59.0671	156.856	85.0442	100.323	50.6532	0.504904	30.3376	55.4282	27.8452	37.8703	15.2565	0.402862	-1.23173	0.0222174	0.19934
ACSF3	26.409	25.4332	22.5926	24.8116	1.98265	0.0799082	8.47866	10.8106	16.5704	11.9532	4.16514	0.348453	-1.10844	0.136893	0.513832
ACSL1	212.763	562.564	250.249	341.859	192.053	0.561791	347.408	175.352	234.897	252.552	87.3764	0.345973	-0.256459	0.420821	0.809065
ACSL3	830.863	736.334	994.605	853.934	130.672	0.153023	867.516	862.909	962.54	897.655	56.2393	0.0626514	0.150655	0.896261	1
ACSL4	566.715	283.094	339.552	396.454	150.129	0.378679	442.307	552.617	617.986	537.637	88.792	0.165152	0.149502	0.423394	0.810144
ACSL5	22.5866	62.0411	421.185	168.604	219.629	1.30263	7.00788	4.56858	10.9556	7.51067	3.22304	0.429127	-2.59078	6.78753e-08	2.21206e-05
ACSL6	693.798	959.532	465.378	706.236	247.311	0.350182	425.87	684.104	590.325	566.766	130.719	0.23064	-0.442678	0.568802	0.890936
ACSM3	17.2839	48.5748	46.9531	37.6039	17.6163	0.46847	44.5786	33.3648	15.8778	31.2738	14.4642	0.462504	0.204627	0.69893	0.948363
ACSM5	0	1.078	0.107132	0.395045	0.59388	1.50332	0.448663	2.24405	0	0.89757	1.18747	1.32298	1.24319	0.662922	0.930584
ACSS1	578.277	1913.56	1202.22	1231.35	668.119	0.542589	251.979	481.756	82.05	271.928	200.599	0.737689	-1.88577	0.000644031	0.0172709
ACSS2	228.647	263.07	139.378	210.365	63.8403	0.303474	214.4	216.399	214.725	215.174	1.07264	0.00498498	-0.127985	0.954487	1
ACSS3	67.7683	271.903	306.859	215.51	129.136	0.599213	10.3445	87.5489	7.86128	35.2516	45.3079	1.28527	-2.03296	0.000248054	0.00869448
ACTA1	48.1813	24.3858	24.8148	32.4606	13.6162	0.419468	58.3732	56.4557	55.6013	56.8101	1.41952	0.0249871	0.486814	0.199591	0.598003
ACTC1	9.8058	3.38117	1.72672	4.97123	4.2678	0.858499	5.09456	4.11009	1.41452	3.53973	1.90517	0.538224	-1.06145	0.605746	0.905599
ACTL10	0	2.17494	4.22417	2.13304	2.11239	0.990323	1.03244	0	2.48496	1.17247	1.24838	1.06475	0.378087	0.459121	0.828548
ACTL6A	32.1447	86.1826	95.481	71.2694	34.2005	0.479876	29.2564	14.0804	19.0058	20.7808	7.74213	0.372561	-1.2092	0.00767904	0.0991885
ACTL6B	330.125	92.9653	41.8386	154.976	153.822	0.992553	445.795	412.367	436.249	431.47	17.219	0.0399077	0.755937	0.0124327	0.13618
ACTL8	0.425343	0.00672565	0.0985075	0.176859	0.220032	1.24411	0	0.66534	1.23034	0.631895	0.615853	0.974614	0.861442	1	1
ACTN1	704.63	266.525	262.114	411.089	254.223	0.618412	1241.13	674.222	906.771	940.707	284.973	0.302935	0.74583	0.0393599	0.278369
ACTN2	437.291	396.828	73.2403	302.453	199.532	0.659714	1367.01	517.632	610.831	831.825	465.822	0.56	1.04541	0.0183445	0.176263
ACTN4	173.749	137.072	50.6409	120.487	63.2077	0.5246	126.585	85.5217	155.972	122.693	35.3861	0.288412	-0.352679	0.971547	1
ACTR10	440.391	260.944	171.209	290.848	137.06	0.471243	386.778	400.136	435.183	407.365	24.9992	0.061368	0.0885011	0.369891	0.76863
ACTR1A	348.343	155.943	91.3812	198.556	133.676	0.673241	255.644	356.646	384.676	332.322	67.8682	0.204224	0.197199	0.174769	0.566021
ACTR1B	248.659	115.036	70.4618	144.719	92.7328	0.640778	206.089	213.604	289.17	236.288	45.9512	0.194472	0.201287	0.194605	0.592192
ACTR2	69.0696	17.8	25.9306	37.6001	27.555	0.732843	20.8007	43.5238	67.3986	43.9077	23.3013	0.530689	-0.281016	0.730404	0.958184
ACTR3B	325.619	151.553	263.993	247.055	88.2604	0.35725	681.783	504.916	417.473	534.724	134.652	0.251817	0.960177	0.0471421	0.307958
ACTR5	45.9955	64.0201	5.97308	38.6629	29.7101	0.76844	77.2585	54.384	40.177	57.2732	18.7088	0.32666	0.219429	0.386764	0.782536
ACTR6	173.062	185.752	231.162	196.659	30.5474	0.155332	158.229	131.219	172.683	154.044	21.0463	0.136626	-0.198267	0.506659	0.860169
ACTR8	73.2414	64.1475	71.5567	69.6485	4.83791	0.0694617	55.5716	63.3254	56.1482	58.3484	4.31984	0.0740352	-0.283954	0.670909	0.934735
ACVR1	81.3619	117.183	138.423	112.323	28.8394	0.256755	121.674	117.71	114.626	118.003	3.53331	0.0299425	0.343177	0.900001	1
ACVR1B	438.069	222.261	121.988	260.773	161.521	0.619395	331.47	457.342	538.223	442.345	104.189	0.235538	0.252307	0.171965	0.561727
ACVR1C	21.402	10.0068	3.14838	11.5191	9.22028	0.800437	15.0374	16.1974	28.4536	19.8961	7.43366	0.373623	0.213719	0.278583	0.698591
ACVR2A	215.5	127.184	107.821	150.168	57.4014	0.382247	161.865	247.239	166.248	191.784	48.0757	0.250676	0.0016135	0.508142	0.860652
ACVR2B	2.42958	2.23847	5.92604	3.53136	2.07605	0.58789	0.872862	2.76272	2.89169	2.17576	1.13018	0.519443	-0.303071	0.480938	0.843075
ACVRL1	16.2773	39.8689	127.86	61.3355	58.8073	0.95878	20.7208	10.6056	29.0271	20.1179	9.22553	0.458574	-0.392608	0.0295573	0.23682
ACY3	21.4373	20.984	3.74727	15.3895	10.085	0.655318	18.2418	45.3699	17.0981	26.9033	16.0028	0.594827	0.324018	0.266309	0.687059
ACYP2	188.075	299.614	429.411	305.7	120.783	0.395103	274.15	166.547	216.401	219.033	53.8497	0.245852	-0.0195309	0.368693	0.768471
ADA	9.08254	51.8018	30.9893	30.6246	21.362	0.697544	18.7112	10.2037	0.651929	9.8556	9.03465	0.916703	-1.14127	0.0471972	0.307958
ADAD2	21.9056	5.62551	12.245	13.2587	8.18727	0.617501	1.27638	2.54072	10.2325	4.68321	4.84726	1.03503	-1.80955	0.0795811	0.401725
ADAL	45.4843	83.9971	96.7404	75.4073	26.6858	0.35389	110.908	85.6593	87.0291	94.5323	14.1987	0.1502	0.718326	0.583705	0.898362
ADAM10	118.026	109.449	85.5854	104.353	16.8098	0.161085	98.1557	78.7722	124.452	100.46	22.927	0.22822	-0.170893	0.923846	1
ADAM11	433.19	84.1424	9.04869	175.461	226.337	1.28996	170.766	473.043	649.299	431.036	242.016	0.561475	0.389923	0.0653967	0.36511
ADAM12	17.3831	43.0282	30.9968	30.4693	12.8307	0.421102	26.4687	9.34098	4.60316	13.4709	11.503	0.853909	-0.860293	0.116024	0.472656
ADAM15	241.952	320.593	314.687	292.411	43.7979	0.149782	284.387	208.107	260.867	251.12	39.063	0.155555	-0.0634185	0.673377	0.935242
ADAM17	68.0021	22.2125	34.3054	41.5066	23.729	0.571692	35.8975	41.5291	39.898	39.1082	2.89768	0.074094	-0.469924	0.908082	1
ADAM19	85.1822	67.4237	19.365	57.3236	34.0512	0.594017	106.864	137.618	91.4299	111.97	23.5134	0.209997	0.503583	0.0991592	0.441106
ADAM22	70.1603	16.7047	42.053	42.9727	26.7397	0.622249	26.8131	52.3596	82.0156	53.7294	27.6267	0.514182	-0.0203542	0.639114	0.92421
ADAM23	752.833	287.502	42.7509	361.029	360.706	0.999106	804.798	721.983	893.424	806.735	85.7373	0.106277	0.424256	0.072806	0.387479
ADAM28	3.00032	10.9451	1.67988	5.20844	5.01178	0.962243	1.38256	2.64963	5.35151	3.1279	2.02724	0.648115	-0.758901	0.510258	0.862083
ADAM32	4.56408	6.60367	1.44867	4.20547	2.59614	0.617325	6.69617	5.44365	3.14123	5.09369	1.80312	0.353992	0.0127833	0.90391	1
ADAM33	50.024	99.3287	6.68569	52.0128	46.3535	0.891194	54.0506	46.1946	51.136	50.4604	3.97133	0.0787019	-0.288952	0.965928	1
ADAM9	193.101	228.837	214.304	212.081	17.9715	0.0847389	140.656	151.733	167.595	153.328	13.5397	0.0883057	-0.408056	0.364673	0.767268
ADAMTS1	198.811	838.068	2295.63	1110.84	1074.69	0.967463	133.837	52.1511	53.6401	79.8762	46.7377	0.585127	-2.4021	1.22237e-07	3.16873e-05
ADAMTS10	96.7769	69.6462	19.6027	62.0086	39.1499	0.631363	79.3434	112.948	146.441	112.911	33.5489	0.297128	0.379689	0.144414	0.523585
ADAMTS12	0.425343	0.00672565	0.0985075	0.176859	0.220032	1.24411	0.494448	0	1.23298	0.575808	0.620501	1.07762	0.861442	1	1
ADAMTS13	98.3842	119.334	48.8656	88.8611	36.1864	0.407224	254.272	225.864	256.939	245.692	17.2226	0.0700985	1.27087	0.00687353	0.0921767
ADAMTS14	12.2755	40.7247	4.20458	19.0683	19.1843	1.00608	347.158	32.2122	121.144	166.838	162.369	0.973213	3.14065	3.03812e-05	0.00198965
ADAMTS16	17.5421	1.20503	2.27261	7.00658	9.13963	1.30444	7.78868	19.8929	18.1076	15.263	6.53425	0.428109	0.324511	0.160674	0.546395
ADAMTS17	0.818007	8.7068	1.17728	3.56736	4.45451	1.24868	0.989038	1.32941	1.71329	1.34391	0.362345	0.269619	-1.21717	0.32787	0.736805
ADAMTS18	13.1247	1.19643	1.87101	5.39739	6.70058	1.24145	2.75851	1.97663	2.19006	2.3084	0.404151	0.175078	-1.89573	0.281181	0.700448
ADAMTS19	29.5838	10.0386	13.9474	17.8566	10.3424	0.579191	20.881	8.55878	22.1299	17.1899	7.50081	0.43635	-0.392444	0.968324	1
ADAMTS2	23.7215	11.1317	20.0111	18.2881	6.4693	0.353744	1.14369	10.9363	16.8525	9.64419	7.93374	0.822644	-1.07642	0.24787	0.664719
ADAMTS3	59.4633	17.7962	33.1364	36.7986	21.0736	0.572673	113.243	80.2323	64.9527	86.1426	24.6815	0.28652	0.889129	0.0502078	0.317107
ADAMTS4	10.5268	36.3336	14.5769	20.4791	13.8789	0.677712	27.8187	6.47223	16.8169	17.0359	10.6749	0.626613	-0.0150322	0.745286	0.96067
ADAMTS5	1.25689	1.11681	0.382533	0.918743	0.469625	0.51116	0	0.700467	0.563966	0.421478	0.371336	0.881034	-1.46758	0.659671	0.930584
ADAMTS6	10.4548	17.6159	2.87204	10.3143	7.37292	0.714829	4.37146	1.13235	6.46759	3.99047	2.68795	0.673592	-1.55171	0.113132	0.468682
ADAMTS7	0.604247	3.25963	0.523252	1.46238	1.557	1.0647	1.27697	0	0	0.425656	0.737257	1.73205	-1.77579	0.438132	0.817517
ADAMTS8	152.04	59.7802	48.7313	86.8505	56.7254	0.653139	225.033	172.123	144.824	180.66	40.7806	0.225731	0.559921	0.0591377	0.346445
ADAMTS9	40.8884	37.7401	650.376	243.001	352.8	1.45184	19.7209	58.1298	43.8925	40.5811	19.4174	0.478484	-0.599306	0.000624964	0.0168686
ADAMTSL1	15.869	3.41276	10.6573	9.97971	6.25573	0.626845	3.88794	10.0848	23.1824	12.3851	9.85078	0.795375	0.0550388	0.739704	0.959336
ADAMTSL3	30.9075	13.3306	3.86757	16.0352	13.7214	0.855701	7.69707	26.0301	26.0973	19.9415	10.604	0.531758	-0.344795	0.659127	0.930584
ADAMTSL4	13.8709	23.1341	3.43128	13.4787	9.85726	0.731319	9.59599	16.4722	12.3034	12.7905	3.46388	0.270816	-0.353457	0.960007	1
ADAMTSL5	4.77139	7.74299	13.66	8.72478	4.52489	0.518625	4.69548	1.95782	0.884343	2.51255	1.96519	0.782151	-1.27246	0.0644788	0.362888
ADAP2	4.56408	6.60367	1.44867	4.20547	2.59614	0.617325	10.9903	11.6602	5.90265	9.51774	3.14862	0.330816	0.889712	0.180482	0.57377
ADAR	1921.8	1234.95	1608.56	1588.44	343.865	0.21648	1888.43	2030.15	1940.14	1952.91	71.713	0.0367212	0.173335	0.593915	0.901295
ADARB1	383.295	152.642	111.087	215.675	146.643	0.679926	442.445	464.809	475.061	460.772	16.6786	0.0361972	0.560876	0.0499241	0.316618
ADARB2	22.3205	105.9	27.9409	52.0536	46.7165	0.897468	7.90049	10.8104	17.1739	11.9616	4.7427	0.396494	-1.91201	0.00354073	0.0573663
ADAT1	11.9639	9.97372	11.0918	11.0098	0.997631	0.0906128	6.19977	11.5565	16.0354	11.2639	4.92435	0.437179	NA	NA	NA
ADAT2	42.7447	41.9842	17.3206	34.0165	14.464	0.425207	125.415	68.5759	62.6856	85.5588	34.6418	0.404889	1.06784	0.0302433	0.240148
ADAT3	1.21577	6.5983	11.3182	6.37743	5.05485	0.792615	1.35659	6.40534	2.68053	3.48082	2.61779	0.75206	-0.0959012	0.366133	0.767846
ADC	200.893	123.83	31.2484	118.657	84.9404	0.715847	162.491	184.445	179.33	175.422	11.4867	0.0654805	0.00454498	0.320658	0.730916
ADCK1	147.483	164.656	50.6543	120.931	61.4641	0.508258	226.49	213.685	189.896	210.023	18.5696	0.0884169	0.496236	0.142559	0.52171
ADCK2	256.673	185.749	128.936	190.453	63.9981	0.336032	173.271	259.407	225.437	219.372	43.3871	0.197779	-0.107753	0.703781	0.950699
ADCK3	317.084	218.93	188.278	241.431	67.2863	0.278698	263.863	387.355	332.242	327.82	61.8647	0.188716	0.176025	0.400356	0.792661
ADCK4	133.731	180.211	229.161	181.034	47.7207	0.2636	147.934	142.252	114.509	134.898	17.8846	0.132579	-0.150796	0.429455	0.815104
ADCK5	70.5354	43.1735	52.6704	55.4598	13.8926	0.250499	52.1147	92.7854	61.7087	68.8696	21.26	0.308699	0.110348	0.612124	0.9087
ADCY1	140.022	75.2142	30.1421	81.7928	55.2346	0.675299	10.2953	44.8094	98.1897	51.0981	44.2833	0.866633	-1.21528	0.320049	0.730576
ADCY10	4.92224	2.28807	16.1824	7.79758	7.37997	0.946444	0.386293	1.35765	1.76369	1.16921	0.707772	0.60534	-2.04864	0.0160532	0.162399
ADCY3	182.723	132.667	60.218	125.203	61.5926	0.491944	210.14	136.572	227.852	191.521	48.4044	0.252737	0.241481	0.261041	0.679689
ADCY4	15.4257	65.1858	89.9857	56.8657	37.9699	0.667712	18.8501	11.9362	43.9789	24.9217	16.8622	0.676606	-0.318482	0.0940049	0.433668
ADCY5	296.442	227.722	72.0537	198.739	114.968	0.578484	1163.72	315.433	419.618	632.924	462.626	0.730934	1.28131	0.00639829	0.0879712
ADCY6	482.958	361.546	359.142	401.215	70.8015	0.176467	217.896	357.335	413.452	329.561	100.693	0.305538	-0.449902	0.600286	0.903406
ADCY7	14.6336	9.98911	11.6419	12.0882	2.35417	0.19475	25.8718	34.6254	53.2004	37.8992	13.9554	0.368223	1.52873	0.0214394	0.194946
ADCY8	114.325	116.113	158.929	129.789	25.2519	0.194561	51.5578	79.7074	76.5255	69.2635	15.416	0.22257	-0.763918	0.1092	0.461855
ADCY9	138.132	97.3813	253.008	162.84	80.7017	0.495588	292.077	238.145	212.904	247.709	40.4439	0.163272	0.92535	0.267299	0.687313
ADCYAP1	261.68	45.4595	50.6047	119.248	123.376	1.03462	89.0344	207.077	189.602	161.904	63.7092	0.393499	-0.304649	0.461895	0.830183
ADCYAP1R1	1883.71	1994.47	3897.46	2591.88	1132.02	0.436757	603.534	2064.02	997.706	1221.75	755.582	0.61844	-0.761403	0.0696948	0.37868
ADD1	1180.8	1174.1	1231.62	1195.51	31.4531	0.0263094	1241.87	1315.56	1179.99	1245.8	67.871	0.0544797	0.0727273	0.914591	1
ADD2	415.216	59.838	52.0609	175.705	207.459	1.18072	204.993	219.064	285.216	236.424	42.8364	0.181185	-0.372173	0.474623	0.839002
ADD3	358.359	717.441	629.484	568.428	187.165	0.329268	217.698	253.285	169.553	213.512	42.0223	0.196815	-1.13416	0.0113137	0.127284
ADI1	274.876	563.787	576.071	471.578	170.46	0.361467	426.359	432.319	186.2	348.293	140.408	0.403131	-0.0740956	0.439279	0.817582
ADIPOR1	296.262	380.347	641.778	439.462	180.184	0.41001	296.883	274.242	252.315	274.48	22.2847	0.0811889	-0.26274	0.211858	0.6131
ADIPOR2	425.826	1531.07	1188.65	1048.52	565.791	0.539611	696.627	442.252	383.155	507.345	166.565	0.328308	-0.541283	0.0727901	0.387479
ADK	91.0123	105.007	84.1062	93.3753	10.649	0.114045	158.185	84.9069	75.5962	106.229	45.2353	0.425826	0.192166	0.745497	0.96067
ADM	4.75514	55.1774	61.2732	40.4019	31.0211	0.767813	16.2928	16.2793	18.5888	17.0536	1.32953	0.0779615	-0.285488	0.101122	0.444385
ADNP	578.794	624.642	670.926	624.787	46.0663	0.0737311	472.431	553.349	489.054	504.944	42.7353	0.0846337	-0.24358	0.571958	0.893294
ADNP2	133.94	160.289	143.603	145.944	13.3297	0.0913346	141.342	125.835	134.899	134.025	7.79027	0.0581253	-0.070905	0.821233	0.986637
ADORA1	530.644	552.799	709.155	597.533	97.3004	0.162837	581.017	658.812	621.206	620.345	38.9046	0.0627144	0.188223	0.92213	1
ADORA2A	26.9111	57.5715	198.246	94.2428	91.3645	0.969459	1277.44	33.5762	32.551	447.855	718.439	1.60418	3.53534	0.0105637	0.121708
ADORA3	27.9588	101.484	18.8371	49.4268	45.3134	0.916779	18.222	45.3286	19.9691	27.8399	15.1708	0.544931	-0.833109	0.237151	0.652271
ADPGK	85.1301	87.3334	73.9258	82.1298	7.18973	0.0875411	61.4648	89.2858	69.0601	73.2703	14.3804	0.196265	-0.240098	0.779611	0.970652
ADPRH	7.41884	27.6004	40.0137	25.011	16.451	0.657751	20.9403	9.97308	18.0375	16.3169	5.68243	0.348253	0.193901	0.403066	0.794769
ADPRHL1	5.01159	1.16176	0.951153	2.37483	2.28592	0.962561	3.96699	16.0151	8.32001	9.43402	6.1008	0.646681	1.32427	0.0319487	0.247225
ADPRHL2	175.821	189.027	136.629	167.159	27.2516	0.163028	248.312	252.533	192.64	231.161	33.4274	0.144606	0.369319	0.370442	0.769211
ADRA1A	31.0859	21.024	4.21993	18.7766	13.5733	0.722881	3.84632	17.7775	23.4969	15.0403	10.1072	0.672012	-0.876385	0.729291	0.958184
ADRA1B	98.2054	17.818	36.102	50.7085	42.1373	0.830971	9.18754	81.7983	110.831	67.2724	52.3557	0.778264	-0.164567	0.551846	0.883773
ADRA1D	25.6417	6.73826	19.5791	17.3197	9.65215	0.557293	23.7407	20.1675	52.2981	32.0687	17.61	0.549131	0.707248	0.228489	0.638662
ADRA2A	68.6891	43.1407	18.3854	43.4051	25.1529	0.579493	22.5925	49.9944	28.5016	33.6962	14.4206	0.42796	-0.867679	0.595691	0.901506
ADRA2C	16.2939	27.5894	21.413	21.7654	5.656	0.259862	83.0257	49.6393	19.7207	50.7952	31.6683	0.62345	1.37526	0.0822558	0.406596
ADRB2	6.9597	24.3327	53.1921	28.1615	23.3528	0.829246	6.26163	18.8669	4.69738	9.94196	7.76867	0.781402	-0.566733	0.0594721	0.347782
ADRB3	0	6.4e-11	8.97e-10	3.2e-10	5e-10	1.56222	1.02774	1.35793	1.07049	1.15206	0.179572	0.15587	4.38659	0.162848	0.549452
ADRBK1	745.177	539.547	582.242	622.322	108.516	0.174373	443.258	782.771	754.033	660.021	188.271	0.28525	-0.0743186	0.878981	1
ADRBK2	42.2257	13.3546	4.38779	19.9894	19.7723	0.989139	12.5735	39.5848	46.4597	32.8727	17.9125	0.544906	-0.0106576	0.313866	0.725057
ADRM1	331.977	283.002	141.056	252.012	99.1617	0.393481	304.925	366.221	297.294	322.813	37.7852	0.11705	0.0336375	0.500498	0.856511
ADSL	113.813	78.5003	29.7452	74.0195	42.2126	0.57029	121.657	114.276	123.68	119.871	4.95019	0.041296	0.249708	0.223212	0.630518
ADSS	89.5697	54.203	28.5482	57.4403	30.6393	0.533411	69.3077	52.9242	76.0074	66.0798	11.8753	0.179712	-0.212846	0.741654	0.959793
ADSSL1	16.9003	49.6375	31.7739	32.7706	16.3913	0.500184	87.5749	53.6007	61.1557	67.4438	17.8386	0.264496	1.3652	0.107702	0.458263
AEBP1	348.607	494.201	734.852	525.887	195.062	0.370921	36.8249	22.3077	24.597	27.9099	7.80502	0.279651	-3.81534	2.70758e-12	1.12302e-08
AEBP2	87.8733	86.2806	145.644	106.599	33.8234	0.317294	131.05	108.134	109.538	116.241	12.8447	0.110501	0.385232	0.827811	0.987837
AEN	11.3704	6.67099	2.15396	6.73178	4.60851	0.68459	10.6742	19.227	13.4015	14.4342	4.36895	0.30268	0.566971	0.151515	0.533325
AES	3222.51	3606.34	6371.92	4400.26	1718.26	0.390492	3259.04	3679.14	4074.41	3670.86	407.75	0.111078	0.100664	0.644247	0.926533
AFAP1	30.2711	7.83483	3.56102	13.889	14.3474	1.033	2.1746	14.8873	32.8969	16.6529	15.4371	0.926988	-0.454258	0.720488	0.958184
AFAP1L1	4.06528	17.6297	22.4815	14.7255	9.5454	0.648224	25.7174	6.50239	12.1958	14.8052	9.86969	0.666637	0.774502	0.932135	1
AFAP1L2	147.519	141.48	69.1061	119.368	43.6331	0.365533	71.266	99.4387	90.5172	87.074	14.3985	0.16536	-0.731754	0.416205	0.805042
AFF1	145.742	368.138	528.384	347.421	192.16	0.553104	114.968	142.955	137.183	131.702	14.7768	0.112199	-0.734326	0.0110107	0.124778
AFF2	20.2641	0.0816114	2.4174	7.58771	11.04	1.45499	0.720016	4.03143	8.35854	4.36999	3.8305	0.876546	-1.6192	0.492138	0.851287
AFF3	322.869	125.028	205.507	217.801	99.4919	0.456801	151.273	283.86	325.215	253.45	90.8714	0.358539	-0.0836704	0.684893	0.941776
AFF4	569.773	702.015	711.58	661.123	79.2559	0.119881	587.119	551.894	567.23	568.748	17.6612	0.0310528	-0.0973686	0.691093	0.945309
AFG3L2	356.043	235.499	131.087	240.876	112.574	0.467354	432.133	436.918	410.338	426.463	14.1679	0.0332219	0.429522	0.128548	0.49721
AFMID	62.2106	143.553	39.3491	81.7042	54.7687	0.670329	168.173	86.8181	186.328	147.106	52.9943	0.360245	0.853298	0.14064	0.519593
AFP	0.425343	0.00672565	0.0985075	0.176859	0.220032	1.24411	1.03244	0	2.48496	1.17247	1.24838	1.06475	1.79407	0.43664	0.817517
AFTPH	351.392	235.538	305.559	297.496	58.3463	0.196124	320.24	338.243	321.531	326.671	10.0421	0.0307406	0.0327402	0.797143	0.977532
AGA	13.4273	19.8571	12.9854	15.4233	3.84618	0.249375	19.7603	5.8857	6.44467	10.6969	7.85411	0.734243	-0.462986	0.533684	0.871702
AGAP1	179.391	136.018	144.442	153.284	22.9991	0.150043	152.21	118.928	180.635	150.591	30.8857	0.205097	-0.126067	0.96582	1
AGAP2	985.909	211.28	144.22	447.136	467.794	1.0462	1093.37	998.26	1452.39	1181.34	239.505	0.20274	0.66667	0.025366	0.215741
AGAP3	1557.46	958.571	1232.55	1249.53	299.807	0.239936	1156.49	1862.84	1661.92	1560.42	363.952	0.23324	0.149837	0.56788	0.890772
AGBL1	0.425343	0.00672565	0.0985075	0.176859	0.220032	1.24411	2.27822	2.07828	0.364837	1.57378	1.05174	0.668287	2.19176	0.287824	0.70292
AGBL3	13.5565	31.9964	28.6409	24.7313	9.822	0.397149	9.16392	9.46417	11.8913	10.1731	1.49552	0.147007	-0.918043	0.0840373	0.41136
AGBL5	284.266	396.935	731.133	470.778	232.405	0.493662	331.897	252.384	269.208	284.496	41.903	0.147288	-0.194831	0.192562	0.589289
AGER	48.4396	68.4666	27.5097	48.1386	20.4801	0.42544	38.3368	37.5123	21.0373	32.2954	9.75857	0.302165	-0.725996	0.36745	0.767861
AGFG1	260.219	283.059	441.004	328.094	98.4473	0.300058	185.848	253.23	242.343	227.14	36.1723	0.159251	-0.272998	0.314615	0.725682
AGGF1	77.7967	34.3423	27.3341	46.491	27.337	0.588006	12.0659	27.1803	44.3796	27.8753	16.1681	0.580015	-1.20022	0.279402	0.698774
AGK	295.878	252.034	91.7752	213.229	107.442	0.503882	399.925	407.649	392.929	400.168	7.36272	0.0183991	0.526749	0.0946803	0.43453
AGL	190.01	321.623	178.166	229.933	79.6266	0.346304	297.513	242.898	229.24	256.55	36.1257	0.140813	0.194925	0.763018	0.968009
AGPAT1	947.353	872.333	1499.12	1106.27	342.28	0.309401	894.149	1104.59	1103.09	1033.94	121.066	0.117092	0.123809	0.861783	0.99927
AGPAT2	18.4994	11.152	45.6171	25.0895	18.1531	0.723532	7.99982	10.9047	11.295	10.0665	1.8004	0.178851	-0.830784	0.0902524	0.425896
AGPAT3	709.211	831.419	1476.1	1005.58	412.04	0.409755	749.62	899.778	761.705	803.701	83.4242	0.1038	0.05927	0.563535	0.888615
AGPAT4	164.139	191.162	31.423	128.908	85.4989	0.663255	84.7155	157.961	176.768	139.815	48.6352	0.347854	-0.273894	0.843028	0.991502
AGPAT5	262.218	375.898	512.409	383.508	125.269	0.32664	481.389	454.659	319.071	418.373	87.0306	0.208022	0.471083	0.82156	0.986818
AGPAT6	163.995	120.502	50.254	111.584	57.3927	0.514346	156.016	183.858	129.105	156.326	27.3778	0.175133	0.0612147	0.380891	0.777704
AGPAT9	4.70863	4.42725	1.25038	3.46209	1.92055	0.554738	3.76654	2.58837	5.19278	3.84923	1.30417	0.338813	-0.182428	1	1
AGPHD1	13.0361	8.87009	2.4652	8.12379	5.32481	0.655459	2.90746	1.28286	0.972473	1.72093	1.03922	0.603871	-2.63807	0.0144468	0.151186
AGPS	192.767	226.608	166.529	195.301	30.1191	0.154219	143.363	183.836	153.404	160.201	21.0754	0.131556	-0.3419	0.579757	0.896362
AGRN	62.9473	26.6038	17.5705	35.7072	24.0191	0.672669	41.6213	94.1677	69.6942	68.4944	26.2938	0.383882	0.38685	0.134084	0.508739
AGRP	2.85334	4.39842	1.00392	2.75189	1.69952	0.617582	6.5584	6.09879	5.53205	6.06308	0.514102	0.0847923	0.882838	0.197534	0.594911
AGT	512.75	932.932	294.744	580.142	324.387	0.559151	102.118	420.197	49.9914	190.769	200.393	1.05045	-1.81585	0.0128711	0.139144
AGTPBP1	376.917	362.597	220.472	319.995	86.4863	0.270274	237.226	277.009	270.42	261.551	21.3226	0.0815236	-0.499478	0.573143	0.893463
AGTR1	0.909691	0.0125075	0.190404	0.370868	0.475037	1.28088	0.543694	0.700619	0	0.414771	0.367672	0.886445	-0.534307	1	1
AGXT2L1	579.131	1990.93	1102.02	1224.03	713.764	0.583128	256.834	592.216	35.9108	294.987	280.108	0.949561	-1.81898	0.00278726	0.0485061
AHCYL1	2122.7	4436.56	6401.65	4320.3	2141.84	0.495763	1005.55	1524.12	636.018	1055.23	446.131	0.42278	-1.48529	0.000843413	0.020864
AHCYL2	476.264	719.733	1110.28	768.76	319.84	0.416046	258.39	436.473	288.822	327.895	95.2548	0.290504	-0.807444	0.0296998	0.237452
AHDC1	281.73	225.59	361.791	289.704	68.4496	0.236275	205.975	328.841	285.61	273.475	62.3254	0.227901	0.00187792	0.876064	1
AHI1	234.078	130.488	60.9077	141.825	87.1402	0.614422	67.9178	70.595	137.656	92.0564	39.5134	0.429231	-1.10403	0.276724	0.696273
AHNAK	130.593	293.992	223.937	216.174	81.9754	0.37921	29.6511	66.9888	42.6165	46.4188	18.957	0.408391	-1.97859	0.000117464	0.00511052
AHR	25.4484	15.5219	14.0671	18.3458	6.19388	0.337618	6.1091	15.6817	21.1654	14.3187	7.62011	0.532178	-0.637419	0.669695	0.933831
AHSA1	629.162	390.347	817.725	612.411	214.181	0.349733	592.444	636.287	733.209	653.98	72.0309	0.110142	0.198208	0.865657	1
AHSA2	143.394	371.305	158.979	224.559	127.324	0.566996	119.374	58.3035	72.3634	83.347	31.9825	0.383728	-1.26959	0.0105091	0.121303
AHSG	0.780351	1.10659	0.296613	0.727851	0.407532	0.559912	1.13141	0	1.17083	0.767411	0.66489	0.866406	-0.172795	1	1
AIF1	23.1852	30.9386	30.1519	28.0919	4.26748	0.151912	23.7678	46.6074	22.2164	30.8639	13.6564	0.442471	0.221144	0.858664	0.998231
AIF1L	39.2845	90.7028	214.619	114.869	90.1309	0.784641	34.0591	24.4228	21.1556	26.5458	6.7086	0.252717	-1.14745	0.00165676	0.0330901
AIFM1	107.619	86.2324	48.1813	80.6777	30.1059	0.373162	82.8318	85.6987	98.4541	88.9949	8.31644	0.0934485	-0.160281	0.80629	0.980423
AIFM2	32.2017	24.3391	15.5707	24.0372	8.31957	0.346113	82.01	48.785	74.8251	68.54	17.4815	0.255055	1.25522	0.0170743	0.168082
AIFM3	176.306	543.948	1001.16	573.803	413.235	0.720169	80.404	201.951	78.9216	120.425	70.6068	0.586311	-1.38457	0.000263156	0.00894922
AIG1	240.314	364.753	208.825	271.297	82.4526	0.30392	289.815	249.026	247.279	262.04	24.0699	0.0918556	-0.0528773	0.924471	1
AIM1	13.3969	11.1192	30.034	18.1834	10.326	0.56788	16.64	6.55613	12.9474	12.0478	5.10175	0.423458	-0.145664	0.440265	0.817767
AIM1L	0	6.4e-11	8.97e-10	3.2e-10	5e-10	1.56222	1.70655	1.35822	0.412678	1.15915	0.669513	0.57759	4.38659	0.163757	0.549491
AIM2	2.17296	0.0324754	4.92701	2.37748	2.45367	1.03204	5.51847	0.515827	0.315996	2.11676	2.94766	1.39253	0.266389	0.851188	0.995345
AIMP1	132.02	196.771	210.878	179.89	42.0525	0.233768	144.112	120.373	130.386	131.624	11.9177	0.0905435	-0.199852	0.39794	0.79048
AIMP2	11.8186	6.6739	2.1945	6.89566	4.81588	0.698393	7.22617	5.39723	4.33019	5.6512	1.4646	0.259167	-0.780211	0.847919	0.993456
AIP	275.535	295.225	481.055	350.605	113.401	0.323444	425.414	270.06	246.567	314.014	97.1883	0.309503	0.145853	0.769945	0.970284
AIRE	14.0116	1.19847	1.95602	5.72203	7.18895	1.25637	6.29943	6.64965	14.449	9.13269	4.60739	0.504494	-0.0451709	0.44129	0.818017
AJAP1	32.7732	6.74395	13.9609	17.826	13.4382	0.753853	18.3666	16.8456	31.2531	22.1551	7.91569	0.357285	-0.124392	0.653388	0.930584
AJUBA	4.13353	15.4069	15.9879	11.8428	6.6827	0.564286	3.63872	6.19894	5.03121	4.95629	1.28176	0.258612	-0.704376	0.129884	0.499859
AK1	532.718	560.546	798.943	630.736	146.335	0.232006	443.451	592.879	482.854	506.395	77.4456	0.152935	-0.131635	0.563829	0.888966
AK2	238.708	466.506	494.33	399.848	140.243	0.350741	286.724	214.318	174.596	225.213	56.8525	0.252439	-0.443897	0.123447	0.487016
AK5	837.105	203.537	183.494	408.045	371.712	0.910958	415.369	661.457	996.111	690.979	291.494	0.421857	0.0956607	0.207924	0.608465
AK7	17.6686	5.60647	2.60102	8.62535	7.97452	0.924545	12.6129	5.33637	1.85527	6.60152	5.48928	0.831518	-0.998066	0.697029	0.947572
AK8	12.1419	8.86413	2.39049	7.79884	4.96222	0.636277	27.3307	25.1587	22.3625	24.9506	2.49062	0.099822	1.21419	0.0238239	0.209203
AKAP1	324.525	400.213	465.227	396.655	70.4184	0.177531	416.54	305.477	296.122	339.38	66.9863	0.197378	-0.0295229	0.677391	0.938109
AKAP10	201.731	173.612	231.819	202.387	29.1095	0.143831	136.758	180.4	173.183	163.447	23.3935	0.143126	-0.266602	0.557466	0.885797
AKAP12	1182.36	758.509	2114.94	1351.94	693.936	0.51329	538.833	693.464	878.958	703.752	170.296	0.241982	-0.641036	0.102575	0.448311
AKAP13	300.652	211.217	293.961	268.61	49.8165	0.18546	233.123	211.668	158.867	201.22	38.2148	0.189916	-0.45903	0.420135	0.808622
AKAP14	4.70863	4.42725	1.25038	3.46209	1.92055	0.554738	5.20613	11.0702	7.22301	7.83311	2.97926	0.380342	0.770578	0.2138	0.616383
AKAP3	14.691	12.2227	30.878	19.2639	10.1335	0.526037	26.5311	13.4241	16.1559	18.7037	6.915	0.369713	0.354762	0.941324	1
AKAP6	978.531	541.761	374.87	631.721	311.723	0.493451	564.05	570.897	776.04	636.996	120.465	0.189114	-0.395471	0.983636	1
AKAP7	131.93	272.986	194.676	199.864	70.6709	0.353595	117.578	222.157	131.363	157.033	56.8186	0.361826	-0.172496	0.519014	0.86709
AKAP8	14.88	12.198	18.286	15.1213	3.05116	0.201779	19.54	22.471	21.3352	21.1154	1.47777	0.0699856	0.554555	0.527718	0.86924
AKAP9	310.64	302.87	111.829	241.78	112.608	0.465745	355.767	302.061	370.541	342.79	36.0372	0.105129	0.192757	0.347977	0.754599
AKD1	46.306	59.6532	35.3974	47.1189	12.1483	0.257822	28.1093	14.7777	19.5893	20.8255	6.75122	0.324181	-1.2179	0.0738901	0.390547
AKIP1	49.9083	40.9317	42.3759	44.4053	4.82017	0.10855	18.2713	34.9265	23.5074	25.5684	8.51672	0.333096	-0.913536	0.217998	0.623001
AKIRIN2	53.781	17.7744	4.97567	25.5103	25.3056	0.991974	41.8661	42.7839	57.5135	47.3878	8.78107	0.185302	0.189284	0.18742	0.584038
AKNA	66.1977	89.5167	72.869	76.1945	12.0099	0.157622	91.4802	59.1075	48.6333	66.407	22.3366	0.336359	-0.117055	0.738187	0.958995
AKNAD1	1.73389	1.12537	0.463992	1.10775	0.635134	0.573354	2.80146	1.99826	1.56425	2.12132	0.627716	0.295908	0.520202	0.442748	0.818649
AKR1B1	240.063	193.463	100.128	177.884	71.2561	0.400575	239.085	172.705	228.29	213.36	35.6198	0.166947	-0.0443349	0.624928	0.917984
AKR1C3	8.67439	45.1857	29.9698	27.9433	18.3398	0.656322	4.66395	6.75815	9.77444	7.06551	2.56907	0.363608	-1.46683	0.010912	0.124419
AKR1E2	9.94559	5.58135	9.66058	8.39584	2.44158	0.290808	6.79856	5.49932	1.35096	4.54961	2.84527	0.625387	-0.925544	0.327149	0.736623
AKT1	306.974	281.926	266.729	285.21	20.3223	0.0712541	272.26	253.788	277.168	267.739	12.3281	0.0460452	-0.153994	0.861023	0.999218
AKT1S1	62.1227	35.4724	92.9253	63.5068	28.7515	0.452731	57.3614	50.3155	47.677	51.7846	5.00658	0.0966807	-0.110119	0.638398	0.923757
AKT2	254.053	227.714	100.787	194.184	81.9499	0.422021	174.683	129.155	169.261	157.7	24.8684	0.157695	-0.599862	0.570257	0.891952
AKT3	807.905	261.022	450.858	506.595	277.669	0.548109	487.501	706.44	831.714	675.218	174.217	0.258016	0.0484671	0.466492	0.832943
AKTIP	299.104	489.789	853.111	547.335	281.451	0.51422	518.437	489.33	408.557	472.108	56.9283	0.120583	0.35953	0.704492	0.950862
AL162590.1	2.04364	10.9592	8.63721	7.21336	4.6252	0.641199	2.28932	0	2.36553	1.55162	1.34428	0.866373	-1.65095	0.0350798	0.261142
AL391152.1	23.2907	24.3359	29.1166	25.5811	3.10616	0.121424	13.8342	27.3312	26.5419	22.5691	7.57494	0.335633	-0.101533	0.828733	0.987837
AL589765.1	31.5282	8.9365	3.68604	14.7169	14.7938	1.00522	17.0278	16.3851	9.8504	14.4211	3.97135	0.275385	-0.729787	1	1
ALAD	518.872	765.054	1091.48	791.803	287.241	0.362768	479.818	355.156	354.05	396.341	72.2951	0.182406	-0.592138	0.0741207	0.390798
ALAS1	260.068	115.049	99.1256	158.081	88.6817	0.560989	213.144	259.962	294.716	255.941	40.9343	0.159936	0.245001	0.196264	0.593657
ALB	12.0352	11.0527	2.54212	8.54334	5.22037	0.611046	17.6954	6.66971	1.79857	8.72123	8.14457	0.933879	-0.354019	1	1
ALCAM	855.988	1264.64	487.392	869.339	388.794	0.447229	1843.6	560.469	619.724	1007.93	724.315	0.718616	0.128055	0.718666	0.957514
ALDH16A1	4.79636	3.34014	1.15048	3.09566	1.8352	0.592828	5.23176	11.1066	6.03041	7.45625	3.1864	0.427347	0.793416	0.145185	0.524472
ALDH18A1	137.907	194.596	287.329	206.61	75.4322	0.365094	140.076	185.211	151.15	158.812	23.5231	0.148119	-0.00964476	0.47975	0.842812
ALDH1A1	122.618	525.179	1229.62	625.807	560.321	0.895358	148.926	232.484	65.2655	148.892	83.6093	0.561544	-0.880461	0.00164372	0.0329353
ALDH1A2	10.5634	0.0638141	1.51144	4.04623	5.69029	1.40632	1.70974	0.590611	1.07315	1.1245	0.561331	0.499182	-2.48038	0.137254	0.514496
ALDH1A3	49.4326	117.017	29.1549	65.2014	46.0045	0.705576	6.97579	13.9827	2.98966	7.98272	5.56527	0.697165	-3.1186	4.30052e-05	0.00251227
ALDH1B1	68.0401	53.0699	27.7131	49.6077	20.3852	0.410929	113.042	212.337	289.938	205.105	88.6693	0.432311	1.70706	0.00040402	0.0121725
ALDH1L2	91.8437	50.8902	19.1771	53.9704	36.4311	0.67502	37.9384	66.9171	44.2776	49.711	15.2342	0.306456	-0.678923	0.868936	1
ALDH3A1	2.68189	1.13906	0.616119	1.47903	1.07403	0.726173	32.0537	35.3505	40.5592	35.9878	4.28839	0.119162	4.07028	1.88153e-06	0.000234119
ALDH3A2	77.9348	69.6694	72.3283	73.3108	4.21937	0.0575545	51.0975	59.8498	72.1029	61.0167	10.5512	0.172924	-0.306646	0.655782	0.930584
ALDH4A1	122.809	359.205	283.402	255.139	120.706	0.473099	38.0612	57.3908	31.7896	42.4139	13.3441	0.314616	-2.20601	9.65542e-06	0.000852407
ALDH5A1	126.82	80.7488	75.7092	94.4261	28.1671	0.298298	58.6321	76.8427	107.111	80.862	24.4882	0.302839	-0.475174	0.69023	0.944826
ALDH6A1	243.331	451.07	662.032	452.144	209.352	0.463021	66.301	136.516	59.2671	87.3613	42.7141	0.488936	-1.88988	3.32241e-05	0.00208603
ALDH8A1	41.418	48.576	5.49476	31.8296	23.0858	0.725292	60.5572	49.5486	66.4276	58.8445	8.56886	0.145619	0.498215	0.1749	0.566297
ALDH9A1	229.828	386.925	443.052	353.268	110.525	0.312863	96.6849	222.064	194.627	171.125	65.9108	0.385161	-0.737344	0.0519677	0.323317
ALDOA	2098.49	1229.44	1801.06	1709.66	441.674	0.25834	1861.49	2727.78	2797.1	2462.12	521.318	0.211735	0.39518	0.351538	0.756762
ALDOB	11.1529	3.38827	1.86309	5.46809	4.98191	0.911088	4.92516	4.01748	4.45646	4.46636	0.453923	0.101631	-0.875268	0.817675	0.985302
ALDOC	5670.42	10519.3	16720.6	10970.1	5538.88	0.504907	1337.98	4629.1	2237.94	2735.01	1700.93	0.621912	-1.48733	0.00130396	0.0276409
ALG12	27.9919	22.112	4.12566	18.0765	12.4344	0.687873	22.7262	29.2795	30.4177	27.4744	4.15132	0.151098	0.109259	0.384846	0.780927
ALG14	14.3693	17.6671	12.8203	14.9522	2.4754	0.165554	26.3825	22.4729	14.3281	21.0612	6.14999	0.292006	0.467442	0.523792	0.868003
ALG2	3.27332	3.33837	6.72317	4.44495	1.97326	0.443932	0	1.42837	1.16536	0.864579	0.760208	0.879282	-2.10395	0.0543553	0.331553
ALG5	57.9048	84.0294	115.63	85.8549	28.9061	0.336685	77.0276	60.4653	67.4152	68.3027	8.31675	0.121763	0.0373526	0.582651	0.897911
ALG6	43.7296	121.475	64.6695	76.6248	40.2281	0.525001	53.4701	64.1176	37.3864	51.658	13.4574	0.260509	-0.364222	0.355146	0.759601
ALG8	74.2434	78.4464	28.8041	60.498	27.528	0.455024	105.547	65.8453	79.1843	83.5256	20.204	0.241889	0.20298	0.428844	0.814815
ALG9	50.2008	70.6626	18.6317	46.4983	26.2123	0.563726	39.8569	31.1722	41.0955	37.3748	5.40727	0.144677	-0.530086	0.643743	0.926374
ALK	17.014	2.30947	2.31033	7.21128	8.48943	1.17724	1.78136	4.63026	12.431	6.28089	5.51338	0.877803	-0.915605	0.934998	1
ALKBH1	39.523	50.8036	26.0853	38.804	12.3748	0.318906	56.8281	55.1591	40.256	50.7477	9.12436	0.179798	0.265686	0.531834	0.870059
ALKBH2	48.9751	65.252	103.721	72.6494	28.1127	0.386964	58.3454	61.2581	55.5761	58.3932	2.84131	0.0486581	0.0701766	0.607881	0.906998
ALKBH3	65.9422	74.0501	54.5344	64.8422	9.80425	0.151202	75.3492	71.4543	61.1331	69.3122	7.34614	0.105986	0.03281	0.878866	1
ALKBH4	91.2003	61.9256	28.8275	60.6511	31.2059	0.514515	91.554	115.791	90.3931	99.2462	14.3403	0.144493	0.280515	0.223429	0.630986
ALKBH5	644.757	541.78	940.054	708.864	206.731	0.291637	594.744	587.992	567.767	583.501	14.0378	0.0240579	-0.101504	0.611116	0.908279
ALKBH6	73.5674	79.5949	72.7082	75.2902	3.75269	0.049843	77.6287	54.3018	65.171	65.7005	11.6724	0.177661	-0.176297	0.741491	0.959781
ALKBH7	65.5529	80.7501	152.031	99.4445	46.1704	0.464283	67.7641	70.8897	39.5859	59.4132	17.242	0.290204	-0.306502	0.218596	0.623852
ALKBH8	50.5912	69.5746	27.6528	49.2729	20.992	0.426035	211.917	151.654	154.468	172.68	34.0097	0.196953	1.66649	0.00158689	0.0322115
ALLC	1.73389	1.12537	0.463992	1.10775	0.635134	0.573354	7.4165	0	0.290257	2.56892	4.20064	1.63518	0.755282	0.366287	0.767846
ALMS1	54.8638	75.0991	28.0461	52.6697	23.6031	0.448135	88.2517	45.3949	52.6699	62.1055	22.9336	0.369268	0.0941564	0.704218	0.950699
ALOX12	8.47116	20.941	18.6628	16.025	6.64023	0.414367	6.4614	9.68529	4.84186	6.99618	2.4656	0.352421	-0.857526	0.145351	0.524472
ALOX12B	2.82093	0.0297223	0.513081	1.12124	1.49168	1.33038	0.544995	0	0.565431	0.370142	0.320715	0.866465	-2.0296	0.663096	0.930584
ALOX15	2.68189	1.13906	0.616119	1.47903	1.07403	0.726173	1.19628	0	0.517003	0.571096	0.599974	1.05057	-1.72478	0.434771	0.817199
ALOX15B	1.25689	1.11681	0.382533	0.918743	0.469625	0.51116	4.42062	9.32566	28.4047	14.0503	12.6708	0.901819	3.50595	0.000810792	0.0202584
ALOX5	7.07872	26.4269	19.4845	17.6634	9.80179	0.554922	6.66561	21.3418	16.3548	14.7874	7.46257	0.504658	0.129788	0.739806	0.959336
ALOX5AP	6.75596	17.6303	17.4294	13.9385	6.22111	0.446324	3.9347	17.3666	10.0607	10.454	6.72458	0.643255	-0.0565748	0.593556	0.901295
ALOXE3	8.66814	6.65041	1.89614	5.73823	3.47693	0.605923	4.59148	8.85237	11.4769	8.30692	3.47497	0.418322	0.0911578	0.542811	0.878316
ALPK1	18.9758	28.6844	14.7199	20.7934	7.15748	0.344219	13.3883	2.48528	1.88145	5.91834	6.47621	1.09426	-1.8058	0.0250137	0.213825
ALPK3	29.2569	33.161	31.3421	31.2533	1.95356	0.0625073	33.5395	46.9402	58.6892	46.3896	12.5839	0.271265	0.603087	0.383255	0.779341
ALPL	18.1699	45.2716	46.5616	36.6677	16.0325	0.437239	3.50638	6.78373	9.82722	6.70578	3.16114	0.471406	-1.99489	0.00119591	0.0259698
ALS2CL	39.3289	66.2517	35.3572	46.9793	16.8081	0.357778	25.4392	20.1765	48.2703	31.2953	14.9344	0.477208	-0.544754	0.366001	0.767846
ALS2CR11	0.0327642	6.49569	0.799565	2.44267	3.53089	1.4455	5.80103	1.89488	2.06175	3.25255	2.20862	0.679043	0.665014	0.873904	1
ALS2CR12	7.42093	0.053827	1.14821	2.87432	3.97532	1.38305	5.41832	3.22568	7.50087	5.38163	2.13783	0.397246	0.204939	0.357896	0.762943
ALS2CR8	80.8309	128.107	20.1353	76.3577	54.1245	0.708829	114.816	71.9688	87.6267	91.4704	21.6804	0.237022	0.0204903	0.657283	0.930584
ALX3	5.87722	7.71263	1.70122	5.09702	3.08071	0.604414	0.785446	3.39939	5.34586	3.1769	2.28833	0.720304	-0.979041	0.503068	0.857549
ALX4	3.03575	2.23026	0.792018	2.01934	1.13664	0.562876	0.45179	0.63639	1.16811	0.752096	0.371913	0.494501	-1.69673	0.375842	0.773114
ALYREF	100.325	90.7	137.901	109.642	24.9418	0.227484	142.289	169.499	155.694	155.827	13.6055	0.087311	0.644824	0.351455	0.756762
AMBN	0.425343	0.00672565	0.0985075	0.176859	0.220032	1.24411	68.3097	3.67531	4.49749	25.4942	37.0816	1.45451	6.23963	4.76395e-05	0.00270675
AMBRA1	128.043	71.8935	29.8886	76.6085	49.247	0.64284	88.7401	105.455	124.949	106.381	18.122	0.170349	-0.0389076	0.411986	0.80157
AMD1	534.54	637.878	531.348	567.922	60.6048	0.106713	668.11	444.264	494.631	535.669	117.43	0.219221	-0.0515045	0.877866	1
AMDHD1	0.780351	1.10659	0.296613	0.727851	0.407532	0.559912	6.19469	1.11864	5.75024	4.35452	2.81115	0.64557	2.26478	0.0684087	0.374846
AMFR	587.613	616.933	920.316	708.288	184.206	0.260073	957.569	1020.87	934.317	970.918	44.7927	0.0461344	0.676201	0.410621	0.800965
AMICA1	0.339792	10.8802	1.33527	4.18509	5.81946	1.39052	2.96405	2.07863	0	1.68089	1.52153	0.905189	-1.15538	0.228185	0.638305
AMIGO1	151.08	44.3217	29.8148	75.072	66.223	0.882126	51.8545	123.189	178.726	117.923	63.5995	0.53933	-0.00777355	0.286134	0.70292
AMIGO2	119.12	24.4468	37.4561	60.341	51.3181	0.850468	75.3337	68.6946	66.8188	70.2823	4.47398	0.0636572	-0.354369	0.716334	0.956162
AMMECR1	2.09455	2.21481	0.648673	1.65268	0.871573	0.527369	5.14157	3.38079	1.4317	3.31802	1.85573	0.559289	0.665014	0.440034	0.817582
AMMECR1L	139.32	181.311	210.519	177.05	35.7904	0.202149	130.381	145.708	111.712	129.267	17.0252	0.131705	-0.254024	0.391786	0.786762
AMN1	193.954	123.878	153.905	157.246	35.1571	0.223581	105.171	117.716	128.242	117.043	11.55	0.0986816	-0.570362	0.427991	0.814226
AMOT	79.0509	58.6166	45.817	61.1615	16.7625	0.274069	5.49228	31.8233	15.0371	17.4509	13.3304	0.763882	-2.12261	0.00757005	0.0984264
AMOTL1	220.969	138.276	269.42	209.555	66.3126	0.316445	179.139	331.554	325.092	278.595	86.1916	0.30938	0.454686	0.439045	0.817582
AMOTL2	224.372	508.392	191.066	307.943	174.391	0.566309	210.741	162.549	177.024	183.438	24.7279	0.134803	-0.697765	0.158307	0.542993
AMPD2	989.711	664.467	575.252	743.144	218.144	0.293542	1684.11	1236.5	1165.28	1361.96	281.248	0.206501	0.626525	0.120292	0.48144
AMPD3	45.6974	82.8129	36.6905	55.0669	24.4471	0.443952	51.6184	29.7833	31.8701	37.7572	12.0493	0.319127	-0.531187	0.39757	0.790479
AMPH	953.755	175.909	93.8814	407.849	474.545	1.16353	425.061	1143.45	1391.31	986.608	501.856	0.508668	0.437845	0.0545558	0.331829
AMT	91.2683	109.36	20.0497	73.5594	47.2155	0.641868	91.1836	83.6873	74.6393	83.1701	8.28424	0.099606	-0.170037	0.763807	0.968121
AMZ1	14.4714	4.50678	10.56	9.84608	5.02055	0.509903	12.7926	14.1166	30.2856	19.0649	9.73993	0.510882	0.76364	0.2282	0.638305
AMZ2	124.974	182.347	106.818	138.047	39.4248	0.285591	131.525	136.157	104.948	124.21	16.8412	0.135586	-0.178787	0.774099	0.970284
ANAPC1	1.23269	0.0244264	4.3589	1.87201	2.23684	1.19489	0.544995	0	0.565431	0.370142	0.320715	0.866465	-1.46758	0.293989	0.704566
ANAPC10	25.1329	37.5944	54.2244	38.9839	14.5954	0.374397	20.2385	12.7318	22.0589	18.3431	4.94404	0.269532	-0.672342	0.110814	0.465205
ANAPC11	48.7012	55.2991	76.7524	60.2509	14.6665	0.243424	48.5304	48.9844	47.1677	48.2275	0.945444	0.0196038	-0.0979187	0.60014	0.903406
ANAPC13	433.768	338.352	495.758	422.626	79.2927	0.187619	340.541	302.802	296.757	313.367	23.7268	0.0757158	-0.382999	0.421876	0.809594
ANAPC16	208.73	414.632	918.679	514.014	365.259	0.710602	238.586	201.41	174.667	204.888	32.1012	0.156677	-0.477409	0.0214748	0.194946
ANAPC2	207.334	183.479	51.4917	147.435	83.941	0.569343	178.228	240.311	219.256	212.598	31.5723	0.148507	0.105767	0.336011	0.745805
ANAPC4	170.236	270.713	51.8529	164.267	109.552	0.666913	181.915	145.608	113.878	147.134	34.0442	0.231383	-0.391235	0.777833	0.970284
ANGEL1	284.73	369.188	199.858	284.592	84.6652	0.297497	334.606	311.726	227.448	291.26	56.4344	0.19376	-0.0697334	0.953773	1
ANGEL2	55.7755	69.5865	27.8707	51.0776	21.251	0.416053	33.156	42.2703	34.7717	36.7327	4.86331	0.132398	-0.682488	0.455346	0.825207
ANGPT1	16.8554	4.50694	2.45871	7.94035	7.78828	0.980849	1.75729	7.49599	11.6727	6.97533	4.97818	0.713683	-0.857526	0.937986	1
ANGPT2	11.9839	46.4812	128.418	62.2943	59.806	0.960056	21.0169	8.59212	16.3174	15.3088	6.2735	0.409797	-0.71893	0.00755886	0.0984264
ANGPT4	1.87273	0.0220564	0.359246	0.751343	0.985672	1.31188	0.384737	2.14899	1.06782	1.20052	0.88958	0.740998	-0.0143648	0.730246	0.958184
ANGPTL1	11.3	13.2754	17.6085	14.0613	3.22687	0.229486	1.8556	11.4817	1.33966	4.89233	5.7124	1.16762	-1.42224	0.0768887	0.395987
ANGPTL2	15.0013	29.7612	14.3967	19.7197	8.70143	0.441255	6.82619	4.4875	19.2159	10.1765	7.91517	0.777787	-0.86842	0.226452	0.635628
ANGPTL4	50.3097	277.646	4281.32	1536.42	2379.86	1.54896	11.1207	38.8636	4.54235	18.1756	18.2158	1.00221	-3.80572	4.84779e-10	4.64008e-07
ANGPTL5	1.73389	1.12537	0.463992	1.10775	0.635134	0.573354	1.84732	0	0.477565	0.77496	0.958893	1.23735	-0.873452	1	1
ANK1	45.3834	10.0576	4.38917	19.9434	22.2132	1.11381	24.0813	44.1419	79.2926	49.1719	27.9473	0.568358	0.544763	0.0676131	0.372261
ANK2	4299.43	2702.04	5793.93	4265.13	1546.23	0.362527	2935.44	3651.98	3536.87	3374.77	384.791	0.11402	-0.222478	0.551321	0.883703
ANK3	604.579	592.559	432.329	543.156	96.1669	0.177052	912.021	533.353	743.223	729.532	189.705	0.260036	0.318611	0.441053	0.818017
ANKAR	10.0082	17.6117	2.83886	10.1529	7.38748	0.727622	17.6431	10.7377	13.4258	13.9355	3.4808	0.249779	0.246825	0.548543	0.881905
ANKDD1A	83.6585	91.6912	19.7315	65.027	39.4322	0.606397	56.0664	70.8488	60.0852	62.3335	7.6434	0.122621	-0.434347	0.940084	1
ANKDD1B	6.51405	0.0502159	1.0343	2.53285	3.48275	1.37503	20.7219	10.0828	6.38327	12.396	7.44391	0.60051	1.57904	0.0163081	0.163528
ANKFN1	1.36663	4.39327	6.20232	3.98741	2.44326	0.612743	0.448663	2.24405	0	0.89757	1.18747	1.32298	-1.69673	0.0797769	0.401725
ANKFY1	476.342	653.279	243.447	457.689	205.552	0.449108	462.746	458.72	380.458	433.974	46.3907	0.106897	-0.256437	0.890414	1
ANKH	308.647	275.304	295.763	293.238	16.8142	0.0573399	207.685	236.09	307.164	250.313	51.2422	0.204713	-0.254946	0.660556	0.930584
ANKIB1	321.368	610.201	508.401	479.99	146.498	0.30521	325.923	270.151	223.547	273.207	51.2565	0.187611	-0.564268	0.137671	0.515111
ANKK1	3.03713	9.85226	1.58132	4.82357	4.41538	0.915377	3.85197	4.13215	2.05414	3.34609	1.12759	0.336988	-0.591472	0.688695	0.944313
ANKLE1	5.16954	4.43308	1.30768	3.63677	2.05038	0.563792	6.03566	2.50584	7.50545	5.34898	2.56957	0.480384	0.204939	0.61918	0.914476
ANKMY1	35.5664	25.4605	23.6908	28.2392	6.40691	0.22688	23.4046	26.5853	21.8137	23.9345	2.42955	0.101508	-0.435134	0.749396	0.962253
ANKMY2	288.449	178.016	90.9699	185.812	98.9703	0.532637	273.845	291.278	285.009	283.377	8.83025	0.0311608	0.165955	0.252081	0.668223
ANKRA2	73.0928	100.544	56.3212	76.6526	22.3251	0.291251	65.0754	44.0776	56.2018	55.1183	10.5408	0.191239	-0.515927	0.423682	0.810144
ANKRD10	584.11	907.62	843.721	778.483	171.338	0.220092	975.772	839.802	690.187	835.253	142.847	0.171022	0.30026	0.854583	0.996472
ANKRD11	172.658	90.7083	68.498	110.621	54.8611	0.495935	135.247	99.1383	186.394	140.26	43.8435	0.312588	-0.0407054	0.538514	0.87466
ANKRD12	311.458	506.37	863.717	560.515	280.083	0.499688	627.336	371.435	365.772	454.848	149.406	0.328475	0.27736	0.594598	0.901295
ANKRD13A	291.341	452.101	298.751	347.398	90.7517	0.261233	669.612	300.591	284.704	418.302	217.785	0.520642	0.353557	0.632384	0.92248
ANKRD13B	263.882	340.443	179.732	261.352	80.3852	0.307574	319.208	347.16	256.732	307.7	46.2993	0.150469	0.115674	0.656468	0.930584
ANKRD13C	183.556	185.713	127.316	165.528	33.1106	0.20003	214.345	236.843	230.483	227.224	11.5974	0.0510398	0.313507	0.381186	0.777711
ANKRD13D	301.536	310.622	170.147	260.769	78.6118	0.301462	404.289	438.322	372.628	405.08	32.8537	0.0811044	0.426902	0.231225	0.642934
ANKRD2	19.5545	5.62658	17.9516	14.3776	7.62084	0.530051	1.65405	1.32968	1.03326	1.339	0.3105	0.23189	-3.43784	0.000321837	0.0102947
ANKRD23	28.0977	51.9164	49.0696	43.0279	13.008	0.302316	28.4251	25.1353	24.0773	25.8792	2.26736	0.0876133	-0.449587	0.266425	0.68707
ANKRD24	48.5191	15.5712	16.1782	26.7562	18.8497	0.7045	29.0835	45.5435	67.8523	47.4931	19.4578	0.409698	0.323706	0.204195	0.602389
ANKRD26	121.807	90.6545	39.5227	83.9948	41.5444	0.494607	96.1407	77.502	79.1763	84.273	10.3118	0.122362	-0.379649	1	1
ANKRD27	37.6617	19.944	4.45735	20.6877	16.6147	0.803119	29.2344	41.5687	40.5271	37.11	6.84041	0.184328	0.232198	0.207916	0.608465
ANKRD28	346.805	507.36	251.156	368.44	129.465	0.351387	610.317	380.954	429.962	473.744	120.787	0.254962	0.312276	0.50971	0.861729
ANKRD29	92.9582	133.735	112.808	113.167	20.3909	0.180184	83.1697	106.761	161.145	117.025	39.9882	0.341706	0.163709	0.938026	1
ANKRD32	132.929	63.0647	20.0064	72.0002	56.9893	0.791516	68.6401	76.903	77.0223	74.1885	4.8054	0.0647729	-0.568641	0.939261	1
ANKRD33	1.39312	0.0175675	0.277012	0.562565	0.730883	1.2992	1.84732	0	0.477565	0.77496	0.958893	1.23735	-0.172795	1	1
ANKRD34A	4.43407	2.24786	0.98889	2.55694	1.74326	0.681777	1.46716	3.50374	2.18332	2.38474	1.03312	0.433221	-0.587972	1	1
ANKRD34B	7.87263	0.0554837	1.20329	3.0438	4.22109	1.38678	214.611	28.8367	58.0604	100.503	99.8951	0.993955	4.36799	3.82678e-08	1.40049e-05
ANKRD34C	52.4301	6.75822	4.54725	21.2452	27.0296	1.27227	19.2325	31.2194	52.7663	34.406	16.9925	0.493881	-0.125906	0.334921	0.744597
ANKRD35	15.9152	34.3225	91.554	47.2639	39.4451	0.834571	3.54976	3.91821	10.5712	6.01306	3.95178	0.657199	-1.97528	0.000266849	0.00902282
ANKRD39	30.6106	14.4467	21.7223	22.2599	8.09536	0.363675	43.0584	33.1686	54.1705	43.4658	10.5069	0.241727	0.779654	0.15163	0.533382
ANKRD40	424.428	1131.09	5078.26	2211.26	2507.91	1.13416	863.498	580.402	571.584	671.828	166.049	0.247161	-0.148312	0.0100714	0.119111
ANKRD42	62.1827	22.1964	17.3391	33.906	24.6084	0.725784	64.1139	71.3228	119.568	85.0015	30.1515	0.354717	0.797767	0.0339345	0.255443
ANKRD43	617.141	672.171	651.986	647.099	27.8386	0.0430207	3376.01	880.318	811.334	1689.22	1461.21	0.865019	1.47197	0.0226591	0.201504
ANKRD44	20.5259	22.0779	3.75295	15.4522	10.1615	0.65761	7.64292	5.30355	8.51673	7.1544	1.66136	0.232215	-1.47057	0.172179	0.562012
ANKRD45	4.10396	6.5966	1.39292	4.03116	2.60261	0.645622	11.5341	5.90589	12.5146	9.98484	3.56633	0.357174	1.09092	0.127073	0.49427
ANKRD46	567.04	296.361	388.945	417.449	137.572	0.329555	534.587	644.526	627.994	602.369	59.2802	0.0984118	0.294837	0.335977	0.745805
ANKRD49	63.5587	101.653	73.471	79.5608	19.7637	0.24841	113.462	46.6903	64.4867	74.8797	34.5779	0.46178	0.0509381	0.895361	1
ANKRD5	7.00166	4.45255	1.52321	4.32581	2.74142	0.633737	3.28556	3.4236	2.10048	2.93655	0.727339	0.247685	-1.00066	0.662	0.930584
ANKRD50	197.088	101.754	50.4779	116.44	74.4	0.638956	102.913	143.68	129.868	125.487	20.7334	0.165224	-0.419908	0.846617	0.993033
ANKRD53	5.02342	6.61026	1.503	4.37889	2.61392	0.596937	2.18695	1.26271	2.2659	1.90519	0.557797	0.292778	-1.42106	0.229944	0.641234
ANKRD54	232.397	238.797	215.695	228.963	11.9273	0.0520928	203.872	255.905	271.062	243.613	35.2413	0.144661	0.0538598	0.865259	1
ANKRD6	234.651	90.7384	79.2635	134.884	86.5906	0.641962	43.1481	106.254	126.848	92.0832	43.612	0.473616	-1.06834	0.346969	0.753989
ANKRD9	1.87273	0.0220564	0.359246	0.751343	0.985672	1.31188	1.56037	3.61206	0.342506	1.83831	1.6524	0.89887	0.547422	0.383332	0.779341
ANKS1A	286.167	281.899	198.513	255.527	49.421	0.193409	494.456	383.042	442.427	439.975	55.7474	0.126706	0.6537	0.141355	0.520842
ANKS1B	640.779	514.053	183.988	446.273	235.818	0.528416	792.79	748.557	850.092	797.146	50.9075	0.0638622	0.433307	0.14248	0.52171
ANKS3	105.069	89.5328	39.0987	77.9003	34.4894	0.442738	108.681	100.731	79.0674	96.1598	15.3268	0.159389	-0.0356079	0.593511	0.901295
ANKS6	84.5222	101.703	101.432	95.886	9.84225	0.102645	77.3534	76.8093	101.35	85.1708	14.0139	0.164539	-0.0687464	0.760341	0.966978
ANKUB1	4.79636	3.34014	1.15048	3.09566	1.8352	0.592828	11.1033	4.53512	9.61429	8.41756	3.44373	0.409113	1.04154	0.0929701	0.432092
ANKZF1	218.485	317.14	31.9831	189.202	144.816	0.765402	271.183	234.01	284.523	263.238	26.1767	0.0994409	0.147996	0.410371	0.800854
ANLN	238.125	838.977	559.984	545.695	300.681	0.551005	1026.19	174.472	494.584	565.081	430.212	0.761327	0.533096	0.93586	1
ANO10	117.497	65.2901	74.5228	85.7698	27.8612	0.324837	101.397	91.7492	128.911	107.352	19.2834	0.179627	0.0895645	0.572307	0.893322
ANO2	4.50442	7.69344	1.54645	4.58144	3.07422	0.671016	3.04745	0	1.03837	1.36194	1.54928	1.13755	-1.91767	0.0916589	0.429349
ANO3	353.828	109.543	61.8374	175.069	156.636	0.894708	2056.26	405.912	408.195	956.789	952.171	0.995173	1.849	0.0003292	0.0105032
ANO4	109.324	101.67	30.068	80.3539	43.7168	0.544052	54.7753	89.8937	96.2987	80.3226	22.3552	0.278317	-0.392788	1	1
ANO5	198.366	159.247	221.6	193.071	31.512	0.163214	103.276	184.484	213.891	167.217	57.2936	0.342631	-0.1878	0.698559	0.947996
ANO6	77.671	158.116	281.532	172.44	102.683	0.59547	68.6242	94.0702	63.9112	75.5352	16.2238	0.214785	-0.513192	0.0408391	0.28395
ANO7	3.50368	2.23674	0.859804	2.20008	1.32232	0.601034	2.6438	4.18261	2.09765	2.97469	1.08114	0.363448	-0.0147869	0.854134	0.996472
ANO8	139.178	160.271	106.58	135.343	27.0501	0.199863	96.4819	120.561	90.9318	102.658	15.7509	0.15343	-0.50146	0.460723	0.829223
ANP32A	506.493	527.349	519.762	517.868	10.5562	0.020384	823.59	615.825	587.906	675.774	128.771	0.190554	0.409956	0.482756	0.8447
ANP32B	150.28	504.25	2582.14	1078.89	1313.83	1.21776	321.182	205.406	189.793	238.794	71.7759	0.300577	-0.39856	0.00171995	0.0341328
ANPEP	2.09618	10.9265	1.57183	4.86485	5.25611	1.08043	1.49229	4.31452	0.916356	2.24106	1.81862	0.8115	-1.11944	0.29178	0.703878
ANTXR1	19.894	11.1094	12.7421	14.5819	4.67231	0.320419	2.18028	2.79344	0.942837	1.97219	0.942689	0.477992	-3.07321	0.00109649	0.0244505
ANTXR2	19.6624	37.5121	23.1808	26.7851	9.45499	0.352995	35.4915	41.6585	22.7472	33.2991	9.64443	0.289631	0.40777	0.650856	0.930584
ANXA1	30.8057	57.5549	162.022	83.4609	69.3382	0.830786	23.1134	11.3343	20.2942	18.2473	6.15051	0.337064	-1.19754	0.00201318	0.0379694
ANXA10	0	0.00769834	3.32765	1.11178	1.919	1.72606	0.544995	0	0.565431	0.370142	0.320715	0.866465	0.340848	0.665399	0.930928
ANXA11	521.701	220.094	298.742	346.845	156.452	0.45107	578.435	519.905	513.778	537.373	35.6926	0.0664206	0.314997	0.252823	0.669467
ANXA3	17.9189	57.5822	234.275	103.259	115.184	1.11549	22.0456	12.7632	16.2283	17.0124	4.69061	0.275718	-1.06877	0.000553685	0.0154128
ANXA4	71.9757	121.569	110.874	101.473	26.099	0.257201	84.5302	87.7883	83.147	85.1552	2.38292	0.0279833	-0.0300119	0.653526	0.930584
ANXA5	195.482	507.481	1030.71	577.892	422.045	0.730317	338.47	259.889	255.105	284.488	46.811	0.164545	-0.0908224	0.0824616	0.40717
ANXA7	547.892	570.445	431.569	516.635	74.5277	0.144256	518.883	524.024	505.931	516.279	9.32296	0.018058	-0.0935378	0.999742	1
ANXA9	17.7578	56.234	24.8173	32.9364	20.4828	0.621889	30.1445	8.56299	12.1127	16.9401	11.5723	0.683131	-0.707382	0.187045	0.583291
AOAH	8.89235	11.0256	2.27467	7.39755	4.56297	0.616821	108.865	16.6233	18.0302	47.8395	52.8544	1.10483	2.4326	0.00107694	0.024232
AOC2	21.6557	14.3968	3.41531	13.1559	9.18329	0.698033	42.164	38.8315	25.0133	35.3363	9.09387	0.257352	0.904373	0.0444971	0.297197
AOC3	37.5535	30.9809	32.1258	33.5534	3.51119	0.104645	26.8884	16.1462	23.6286	22.2211	5.50769	0.247859	-0.648006	0.3737	0.771281
AOX1	6.4667	5.53763	1.56521	4.52318	2.60346	0.575581	9.53218	19.947	13.4094	14.2962	5.26376	0.368193	1.21962	0.0422208	0.287253
AP003068.6.1	2.91352	14.2292	1.96494	6.36922	6.82344	1.07132	14.0855	17.7637	13.9507	15.2666	2.1636	0.141721	1.26647	0.137689	0.515111
AP1AR	25.4628	7.82429	3.27808	12.1884	11.7185	0.961451	11.2656	15.6924	15.2069	14.055	2.42784	0.172739	-0.470962	0.804472	0.979811
AP1B1	302.784	179.143	148.81	210.246	81.5628	0.38794	174.272	244.959	335.953	251.728	81.0528	0.321986	-0.0726481	0.624858	0.917984
AP1G1	598.838	537.27	273.225	469.778	172.981	0.368218	495.901	575.125	507.04	526.022	42.8876	0.081532	-0.130378	0.767251	0.970131
AP1G2	609.556	433.347	73.5407	372.148	273.198	0.734111	2097.74	1295.63	1579.72	1657.7	406.705	0.245343	1.62686	0.000751012	0.0191886
AP1M1	155.379	76.3341	39.9162	90.5431	59.0283	0.651936	84.7534	125.854	180.269	130.292	47.9121	0.367728	0.00358846	0.361876	0.76608
AP1S1	264.251	59.8148	31.2487	118.438	127.083	1.07299	323.089	271.463	290.61	295.054	26.0981	0.0884519	0.563775	0.0272512	0.225008
AP2A1	387.71	170.306	52.4168	203.477	170.09	0.835915	228.195	412.436	537.827	392.819	155.745	0.396481	0.293927	0.106026	0.45599
AP2A2	730.81	417.93	243.56	464.1	246.884	0.531963	444.898	699.646	832.872	659.139	197.134	0.299078	0.0519651	0.37196	0.770114
AP2B1	2952.97	1789.93	2007.99	2250.3	618.22	0.274728	2758.12	3542.45	3039.81	3113.46	397.317	0.127613	0.239995	0.404166	0.795612
AP2M1	5070.1	2048.65	1748.99	2955.92	1837.06	0.621485	3540.95	5872.74	5858.34	5090.68	1342.12	0.263643	0.274251	0.18184	0.57575
AP2S1	570.068	270.944	388.613	409.875	150.691	0.367652	474.541	663.006	510.942	549.496	99.973	0.181936	0.164057	0.442572	0.818649
AP3B1	80.6714	150.386	281.189	170.749	101.798	0.596185	74.5219	46.1391	45.9057	55.5223	16.4546	0.29636	-0.915193	0.00648165	0.0885304
AP3B2	1092.29	324.015	83.9557	500.088	526.723	1.05326	839.971	1292.43	1478.81	1203.74	328.527	0.272922	0.484362	0.0502878	0.317107
AP3D1	346.831	171.421	139.812	219.355	111.523	0.508416	240.313	426.893	345.183	337.463	93.5293	0.277154	0.177774	0.246841	0.664719
AP3M1	143.287	177.972	154.015	158.425	17.7576	0.112089	108.324	173.012	139.385	140.24	32.3524	0.230693	-0.149528	0.745607	0.96067
AP3M2	224.394	74.1748	97.2866	131.952	80.8871	0.613004	151.4	200.729	260.552	204.227	54.6601	0.267644	0.185485	0.252737	0.669467
AP3S1	21.8302	21.0654	49.786	30.8939	16.3655	0.529734	21.7767	22.4426	21.8826	22.0339	0.357833	0.0162401	-0.0593201	0.480827	0.843075
AP4B1	236.574	246.465	61.9658	181.668	103.783	0.571279	303.831	342.346	320.98	322.386	19.2957	0.059853	0.458528	0.128992	0.497999
AP4E1	64.0691	104.933	47.2638	72.0885	29.659	0.411425	65.4125	70.101	66.2895	67.2677	2.49261	0.0370551	-0.152074	0.87484	1
AP4M1	144.626	128.221	59.4284	110.759	45.2036	0.408127	97.5496	108.88	113.027	106.486	8.01196	0.0752397	-0.368538	0.922018	1
AP4S1	21.1314	6.71462	2.92817	10.258	9.60499	0.936337	11.3679	12.2242	12.9401	12.1774	0.787099	0.064636	-0.399043	0.732505	0.958184
APAF1	173.846	120.51	50.408	114.921	61.9086	0.538704	204.106	140.67	228.984	191.253	45.5385	0.238106	0.325843	0.181937	0.57575
APBA1	182.304	46.5544	85.6792	104.846	69.8748	0.666453	94.1214	112.881	167.291	124.764	38.0048	0.304613	-0.181899	0.661297	0.930584
APBA2	575.213	171.458	112.74	286.471	251.776	0.878889	232.542	411.029	604.261	415.944	185.908	0.446955	-0.12362	0.359856	0.765155
APBA3	26.2907	32.0355	23.3518	27.226	4.41678	0.162226	29.7765	43.6307	40.5036	37.9703	7.26622	0.191366	0.437419	0.475652	0.839615
APBB1	1944.2	1349.89	883.146	1392.41	531.805	0.381931	1230.74	1619.76	1825.64	1558.71	302.108	0.193819	-0.175391	0.773545	0.970284
APBB1IP	7.08015	29.6997	13.3749	16.7183	11.6745	0.698309	8.93245	20.6119	15.7404	15.0949	5.8664	0.388635	0.104775	0.865086	1
APBB2	124.798	150.286	59.4696	111.518	46.8419	0.42004	90.0113	71.3007	104.148	88.4865	16.4764	0.186203	-0.531579	0.552897	0.884279
APBB3	306.563	292.896	42.41	213.956	148.721	0.695098	344.25	362.061	345.144	350.485	10.0349	0.0286313	0.248231	0.214456	0.617417
APC	1446.48	1608.63	3295.71	2116.94	1024.06	0.483744	915.884	1289.72	1360.1	1188.57	238.758	0.200879	-0.389423	0.147651	0.527936
APC2	65.7193	45.3304	6.00859	39.0194	30.3515	0.777856	17.1693	14.7163	41.6627	24.5161	14.9	0.607762	-1.20933	0.366898	0.767846
APCDD1	282.056	815.763	500.722	532.847	268.3	0.503522	105.471	319.217	75.393	166.694	132.942	0.797524	-1.46409	0.0050225	0.0738711
APEH	396.361	263.15	199.943	286.485	100.266	0.349989	375.859	381.061	437.463	398.128	34.1644	0.0858125	0.171954	0.376088	0.773114
APEX1	570.448	474.256	203.329	416.011	190.364	0.457593	366.559	402.88	425.062	398.167	29.5348	0.074177	-0.423174	0.910839	1
APEX2	15.5269	4.50236	2.34895	7.45941	7.06914	0.947681	8.50369	7.98774	17.8326	11.4413	5.54099	0.484296	-0.00278972	0.466588	0.832943
APH1A	343.373	619.117	926.449	629.647	291.681	0.463245	476.623	366.791	272.38	371.931	102.218	0.274832	-0.222261	0.178008	0.569691
APH1B	157.583	244.291	223.208	208.36	45.2207	0.217031	135.478	113.624	93.6815	114.261	20.9054	0.182962	-0.676985	0.102989	0.449015
API5	22.4502	6.7184	3.01854	10.7291	10.318	0.96169	7.87919	9.3715	20.1422	12.4643	6.69102	0.536815	-0.431181	0.783842	0.972708
APIP	9.02128	49.7147	77.1147	45.2836	34.2623	0.756616	22.3279	11.4509	7.5174	13.7654	7.67175	0.557322	-0.714695	0.0254626	0.216101
APLF	2.85334	4.39842	1.00392	2.75189	1.69952	0.617582	5.84316	10.3964	5.43623	7.22527	2.75383	0.381138	1.09664	0.168674	0.557157
APLN	172.738	331.631	351.95	285.44	98.1298	0.343785	43.9749	80.6272	39.6348	54.7456	22.5189	0.411337	-2.05728	2.75027e-05	0.00183003
APLP1	2920.29	2728.42	684.023	2110.91	1239.44	0.587159	3661.43	2824.93	3270.9	3252.42	418.558	0.128691	0.228326	0.292852	0.704145
APLP2	3429.56	1956.9	3305.41	2897.29	816.764	0.281906	3592.39	4439.38	4599.5	4210.42	541.182	0.128534	0.468366	0.339106	0.747342
APOA1BP	246.187	252.113	420.009	306.103	98.69	0.322408	452.938	406.933	398.52	419.464	29.2936	0.069836	0.731571	0.401693	0.793681
APOB	3.78321	4.4141	1.13091	3.10941	1.74222	0.560307	2.85712	11.7602	10.2517	8.28967	4.76481	0.574789	1.04574	0.152875	0.535537
APOBEC3C	2.20917	7.65109	1.25993	3.70673	3.44873	0.930398	2.23502	0.540545	2.31273	1.6961	1.00149	0.590469	-1.10495	0.365232	0.767665
APOD	384.084	2176.52	498.676	1019.76	1003.42	0.983976	1227.94	418.924	521.428	722.763	440.485	0.609446	-0.223151	0.430787	0.815933
APOE	278.313	518.473	565.364	454.05	153.988	0.339143	66.1285	282.877	6.15094	118.385	145.576	1.22968	-1.70603	0.00515942	0.0750861
APOF	0.230766	2.16662	0.318477	0.905289	1.09323	1.2076	0	0	0.627608	0.209203	0.36235	1.73205	-1.89765	0.28944	0.70292
APOL2	30.4235	8.96131	41.6791	27.0213	16.6221	0.615149	3.31557	15.0361	20.6942	13.0153	8.86379	0.68103	-0.966733	0.179886	0.5729
APOM	13.8973	18.762	12.9033	15.1875	3.13525	0.206435	12.2425	7.37494	7.13822	8.91855	2.88104	0.323039	-0.745102	0.317582	0.728286
APOO	65.5441	50.9079	78.1992	64.8837	13.6576	0.210493	57.7177	54.3247	77.2056	63.0826	12.3479	0.195742	0.0348729	0.947774	1
APP	8715.42	3984.46	4402.09	5700.66	2619.2	0.459455	9276.03	8431.47	11404	9703.84	1531.75	0.15785	0.419161	0.181374	0.575282
APPBP2	38.5323	19.9462	4.49277	20.9904	17.0438	0.81198	16.2826	12.7573	22.719	17.253	5.05128	0.292777	-0.86358	0.721712	0.958184
APPL2	178.924	485.323	690.984	451.744	257.676	0.570404	180.659	212.517	107.582	166.919	53.7997	0.32231	-0.755287	0.0114089	0.128197
APRT	58.2726	56.3988	61.0996	58.5903	2.36644	0.0403896	49.7338	47.6629	35.771	44.3892	7.53511	0.169751	-0.385723	0.518464	0.866753
APTX	195.059	151.501	183.232	176.597	22.5241	0.127545	146.2	168.187	122.937	145.775	22.6283	0.155228	-0.340027	0.599515	0.903339
AQP1	223.498	911.067	3420.46	1518.34	1682.78	1.1083	59.6083	55.1566	37.9669	50.9106	11.4284	0.22448	-3.31011	1.80775e-10	2.0449e-07
AQP11	16.3836	18.8102	26.5863	20.5934	5.32999	0.258821	34.0632	53.1185	59.2008	48.7942	13.1149	0.26878	1.45674	0.0808715	0.403515
AQP3	25.273	3.42589	3.00606	10.5683	12.7364	1.20515	6.03285	22.5555	27.9413	18.8432	11.4162	0.605854	0.0474987	0.288117	0.70292
AQP4	3198.91	5745.53	8112.78	5685.74	2457.48	0.432219	447.443	2503.03	56.1724	1002.22	1314.39	1.31148	-2.15503	0.00106014	0.0240279
AQP5	1.501	2.22341	5.43029	3.05157	2.09146	0.685374	2.40581	1.3585	0	1.25477	1.20625	0.961335	-0.792152	0.260733	0.679689
AQP6	11.6941	44.1233	37.6557	31.1577	17.1634	0.550855	52.8074	11.23	15.3719	26.4697	22.9029	0.865248	0.338592	0.737513	0.958611
AQP8	3.03575	2.23026	0.792018	2.01934	1.13664	0.562876	2.97123	8.33302	6.18619	5.83015	2.69857	0.462864	1.07141	0.121058	0.482797
AQP9	12.8101	11.0749	11.4747	11.7866	0.908678	0.0770943	4.43121	1.86967	4.58109	3.62732	1.52401	0.420148	-1.69395	0.0367959	0.269106
AQR	79.9673	101.657	56.6746	79.4331	22.4961	0.283209	68.6234	67.9606	90.1068	75.5636	12.5991	0.166735	-0.162286	0.911432	1
AR	1.25689	1.11681	0.382533	0.918743	0.469625	0.51116	0	0.700467	0.563966	0.421478	0.371336	0.881034	-1.46758	0.659661	0.930584
ARAF	27.7537	50.7824	33.1379	37.2247	12.046	0.323602	20.6884	25.2872	16.6657	20.8805	4.31396	0.206603	-0.729647	0.214689	0.617507
ARAP1	217.737	221.066	100.204	179.669	68.839	0.383143	219.64	163.971	122.267	168.626	48.8528	0.289711	-0.341922	0.866984	1
ARAP2	73.1644	88.4046	55.7471	72.4387	16.3408	0.225581	87.0735	39.1947	68.6058	64.958	24.1469	0.371731	-0.200362	0.797656	0.977532
ARAP3	46.7593	75.1878	113.413	78.4532	33.4464	0.426322	43.1563	36.6759	38.7366	39.5229	3.31097	0.0837734	-0.518613	0.111669	0.465961
ARC	75.9454	168.06	291.675	178.56	108.247	0.606224	70.6673	131.637	76.256	92.8535	33.7036	0.362977	-0.257386	0.103737	0.450502
ARCN1	641.925	528.496	710.348	626.923	91.8492	0.146508	570.594	608.36	762.504	647.153	101.666	0.157098	0.0808236	0.934377	1
ARF1	355.154	101.811	61.7909	172.919	159.084	0.919992	137.86	162.629	187.333	162.607	24.7365	0.152124	-0.769558	0.883954	1
ARF5	887.683	647.849	325.059	620.197	282.329	0.455225	1213.53	1158.97	1162.6	1178.37	30.5037	0.0258865	0.550188	0.10202	0.446668
ARF6	80.8601	85.2013	209.441	125.168	73.0154	0.583342	75.135	96.0144	87.6833	86.2776	10.5104	0.121821	-0.0150719	0.357211	0.762136
ARFGAP1	158.98	116.07	30.8601	101.97	65.2133	0.639534	89.9936	71.9771	108.108	90.0261	18.0653	0.200667	-0.648718	0.769581	0.970284
ARFGAP2	980.815	855.655	316.088	717.519	353.237	0.492304	794.896	1035.27	763.328	864.498	148.734	0.172047	-0.119194	0.635903	0.923389
ARFGEF1	266.084	216.669	91.1513	191.301	90.183	0.471419	274.426	265.372	282.786	274.195	8.70907	0.0317624	0.153517	0.32696	0.736623
ARFGEF2	444.808	215.641	161.021	273.824	150.574	0.549896	291.639	417.217	457.222	388.693	86.3982	0.222279	0.0461511	0.353033	0.757732
ARFIP1	100.404	244.195	126.621	157.073	76.5796	0.48754	118.671	84.3044	73.4228	92.1328	23.6181	0.256349	-0.593608	0.164913	0.551061
ARFIP2	442.734	256.545	278.511	325.93	101.75	0.312183	390.006	473.724	429.487	431.072	41.8815	0.0971566	0.144659	0.459854	0.828808
ARFRP1	70.3968	38.7425	27.183	45.4408	22.372	0.492334	61.1294	59.8865	52.727	57.9143	4.53512	0.0783074	-0.0513724	0.560989	0.887187
ARG1	0.230766	2.16662	0.318477	0.905289	1.09323	1.2076	0.418875	0	2.55918	0.992686	1.3727	1.38281	0.128782	1	1
ARG2	461.414	387.046	1244.44	697.635	475.008	0.680884	542.809	603.661	613.943	586.804	38.446	0.0655175	0.331701	0.6643	0.930633
ARGLU1	1265.22	1607.37	600.037	1157.54	512.228	0.442513	1601.5	1442.74	1553.36	1532.54	81.4043	0.0531174	0.20196	0.476263	0.840046
ARHGAP1	451.966	724.006	243.704	473.225	240.856	0.508967	411.293	476.414	466.631	451.446	35.1157	0.0777851	-0.207544	0.903776	1
ARHGAP10	14.4684	14.375	12.3412	13.7282	1.20212	0.0875659	11.8737	19.2847	9.29717	13.4852	5.18513	0.384505	-0.118407	1	1
ARHGAP11A	3.28618	5.59279	27.8362	12.2384	13.5573	1.10776	7.68573	5.32368	7.31878	6.77606	1.27111	0.187589	0.278662	0.26659	0.687072
ARHGAP12	54.5655	29.9034	25.7347	36.7345	15.5821	0.424181	18.7375	29.9119	41.9319	30.1938	11.5998	0.384178	-0.627058	0.681186	0.939921
ARHGAP15	7.18767	2.27149	1.33592	3.59836	3.14344	0.873574	2.56753	3.36001	4.60611	3.51122	1.02766	0.292681	-0.591941	1	1
ARHGAP17	94.4063	208.876	172.022	158.435	58.4318	0.368807	110.869	113.748	68.2781	97.6319	25.4619	0.260795	-0.402149	0.205456	0.604514
ARHGAP18	30.8184	27.6351	15.7133	24.7222	7.96268	0.322086	29.1937	44.9879	43.9233	39.3683	8.82752	0.224229	0.413872	0.30227	0.711365
ARHGAP20	9.89972	2.28675	1.63907	4.60851	4.59375	0.996797	14.0575	13.5014	19.8511	15.8034	3.51649	0.222515	1.1483	0.0303483	0.240318
ARHGAP21	154.593	131.523	30.9581	105.691	65.7409	0.622008	139.109	121.027	154.69	138.275	16.8468	0.121835	-0.0482984	0.495312	0.85359
ARHGAP24	227.709	181.306	99.7362	169.584	64.7865	0.382033	132.643	276.312	390.633	266.529	129.273	0.485024	0.326624	0.231992	0.644203
ARHGAP25	48.8631	18.8975	47.4686	38.4097	16.9125	0.440318	17.9653	12.7397	23.2623	17.9891	5.26133	0.292473	-1.14579	0.110564	0.465205
ARHGAP26	133.226	63.1033	102.105	99.478	35.1351	0.353195	62.8297	112.911	181.547	119.096	59.5997	0.500435	0.072269	0.652867	0.930584
ARHGAP27	13.1389	4.50185	10.2408	9.29386	4.39572	0.472971	25.3639	5.83562	7.54464	12.9147	10.8151	0.837425	0.356343	0.615423	0.911963
ARHGAP28	1.87273	0.0220564	0.359246	0.751343	0.985672	1.31188	0.543694	0.700619	0	0.414771	0.367672	0.886445	-1.46758	1	1
ARHGAP29	78.0442	221.085	295.138	198.089	110.359	0.557117	50.051	50.26	69.3353	56.5488	11.0739	0.19583	-1.12127	0.00199851	0.0379077
ARHGAP31	98.0172	215.638	519.668	277.774	217.584	0.783314	23.0237	75.3817	31.7759	43.3938	28.0459	0.646311	-1.79122	2.44318e-05	0.00169318
ARHGAP32	71.9995	14.4882	5.4328	30.6401	36.1033	1.1783	15.2713	48.3711	66.8388	43.4937	26.1274	0.600718	-0.315285	0.466709	0.832943
ARHGAP33	206.671	128.269	70.0079	134.983	68.5787	0.508055	253.436	178.207	166.781	199.474	47.0796	0.236018	0.155323	0.296845	0.706781
ARHGAP35	425.348	152.68	334.557	304.195	138.847	0.45644	114.083	223.847	367.129	235.019	126.892	0.539924	-0.573027	0.503998	0.858017
ARHGAP36	68.4608	17.7913	5.42293	30.5583	33.402	1.09306	11.8467	22.1042	8.09927	14.0167	7.25027	0.517258	-1.92983	0.154936	0.538787
ARHGAP39	61.6218	17.798	33.3504	37.5901	22.2174	0.591044	54.8643	81.071	74.7995	70.2449	13.6842	0.194807	0.523091	0.154981	0.538787
ARHGAP4	74.0605	89.4997	47.0494	70.2032	21.4864	0.30606	31.804	79.2933	46.5218	52.5397	24.3099	0.462696	-0.605049	0.494478	0.853014
ARHGAP42	4.50407	17.634	22.654	14.9307	9.37208	0.627705	3.53533	9.76329	5.51729	6.27197	3.18183	0.507309	-0.595312	0.128404	0.497116
ARHGAP44	515.025	108.466	82.4901	235.327	242.573	1.03079	440.684	538.321	600.548	526.518	80.5826	0.153048	0.42445	0.0564782	0.3382
ARHGAP5	491.343	1276.93	2395.92	1388.06	957.14	0.68955	302.124	445.967	290.469	346.187	86.6088	0.250179	-1.16184	0.00101814	0.0235478
ARHGAP6	50.8014	38.7289	42.2522	43.9275	6.20813	0.141327	98.0485	55.6402	57.1354	70.2747	24.0645	0.342434	0.599383	0.269411	0.689486
ARHGAP9	15.3595	11.1028	18.1559	14.8727	3.55167	0.238805	13.3485	18.3128	26.7134	19.4582	6.75568	0.347189	0.442772	0.623633	0.917508
ARHGDIA	1341.94	831.444	1310.9	1161.43	286.195	0.246417	1518.03	1523.13	1281.69	1440.95	137.946	0.0957328	0.255987	0.577344	0.894801
ARHGDIB	4.8606	9.88316	1.78806	5.5106	4.08651	0.741572	4.00321	7.40068	13.9306	8.44483	5.04539	0.597453	0.430385	0.551649	0.883773
ARHGDIG	1053.57	671.152	1347.38	1024.04	339.08	0.331121	889.051	1800.35	1318.33	1335.91	455.906	0.341269	0.441944	0.499944	0.856207
ARHGEF10	141.518	367.001	420.324	309.614	147.997	0.478005	196.184	127.134	125.745	149.688	40.2733	0.269049	-0.478776	0.0541031	0.330538
ARHGEF10L	182.063	200.106	203.473	195.214	11.513	0.0589762	143.41	144.217	168.735	152.121	14.3944	0.0946248	-0.298804	0.491273	0.850921
ARHGEF11	494.95	256.542	201.059	317.517	156.146	0.491771	502.91	558.007	696.174	585.697	99.5633	0.169991	0.47747	0.111985	0.466655
ARHGEF12	1225.58	1261.5	2644.61	1710.56	809.108	0.473007	686.682	1054.28	1038.49	926.484	207.825	0.224315	-0.479522	0.123245	0.486839
ARHGEF15	15.2219	27.6519	49.6728	30.8489	17.4465	0.565549	27.94	17.5074	26.4766	23.9747	5.6484	0.235598	0.265979	0.5939	0.901295
ARHGEF16	9.43582	19.8264	12.3257	13.8626	5.36307	0.386872	2.47144	9.26355	1.95844	4.56447	4.07759	0.893332	-1.52012	0.0546542	0.331829
ARHGEF18	44.8905	48.5867	5.58787	33.0217	23.8302	0.721652	23.7207	36.1031	39.4964	33.1067	8.30376	0.250818	-0.434832	1	1
ARHGEF19	9.93009	17.6347	12.0588	13.2079	3.97873	0.30124	13.658	12.9093	11.7066	12.7579	0.984468	0.0771651	0.0644654	0.957645	1
ARHGEF2	603.82	641.162	283.806	509.596	196.429	0.385461	984.055	692.711	672.226	782.998	174.422	0.222762	0.388118	0.269324	0.689405
ARHGEF25	772.352	390.297	164.095	442.248	307.438	0.695171	515.163	1079.44	1335.04	976.547	419.511	0.429586	0.569837	0.0576844	0.343101
ARHGEF26	149.031	546.166	1090.54	595.247	472.672	0.794077	58.9058	100.568	15.1592	58.2111	42.7089	0.733689	-2.35351	8.40608e-07	0.00012452
ARHGEF3	522.183	176.981	151.654	283.606	207.001	0.72989	284.459	538.488	479.635	434.194	132.971	0.306248	0.0316197	0.279742	0.699102
ARHGEF33	47.0681	21.0731	16.4344	28.1919	16.511	0.585666	57.3072	57.1756	48.7791	54.4206	4.88613	0.0897845	0.496605	0.133864	0.508441
ARHGEF37	112.482	401.259	459.635	324.459	185.883	0.572902	304.961	132.444	182.567	206.657	88.7456	0.429433	0.0753314	0.247876	0.664719
ARHGEF4	1972.43	1171.92	842.439	1328.93	581.127	0.43729	2176.09	2149.25	1867.53	2064.29	170.926	0.0828013	0.25829	0.263561	0.683085
ARHGEF40	194.791	388.042	530.567	371.134	168.526	0.454083	114.477	153.282	102.122	123.294	26.6953	0.216518	-1.08376	0.00350278	0.0568253
ARHGEF5	0.713162	9.8701	12.4979	7.69371	6.18646	0.804094	2.28193	1.30486	1.0009	1.52923	0.669338	0.437696	-1.37441	0.0324082	0.249524
ARHGEF6	23.1435	15.5257	20.6656	19.7783	3.88566	0.196461	5.1072	10.9263	13.1556	9.7297	4.15549	0.427094	-1.10987	0.184225	0.578868
ARHGEF7	984.291	622.457	485.089	697.279	257.875	0.36983	954.281	974.545	1015.91	981.579	31.4116	0.0320011	0.171943	0.374485	0.772399
ARHGEF9	1723.32	530.757	337.114	863.732	750.699	0.869134	2104.05	1856.51	2101.54	2020.7	142.197	0.0703702	0.579501	0.0439792	0.294845
ARID1A	414.2	477.65	895.172	595.674	261.306	0.438673	441.938	469.611	417.627	443.059	26.0101	0.0587057	-0.0147587	0.441992	0.818299
ARID1B	312.727	279.686	160.187	250.867	80.2496	0.319889	316.967	288.458	363.278	322.901	37.7612	0.116943	0.12039	0.489538	0.850015
ARID2	85.3508	198.977	256.083	180.137	86.9113	0.482474	88.4665	81.6568	69.5549	79.8927	9.57838	0.11989	-0.606767	0.0381551	0.273955
ARID3A	3.22646	2.26331	10.4746	5.32146	4.48866	0.843502	2.07138	3.4746	2.15298	2.56632	0.787654	0.30692	-0.475216	0.344628	0.752714
ARID3C	3.62022	1.14964	0.756769	1.84221	1.55228	0.842619	4.18987	6.14427	6.22034	5.51816	1.15096	0.208577	1.02131	0.144731	0.52397
ARID4A	219.722	250.908	129.432	200.021	63.0886	0.31541	244.495	247.086	189.267	226.949	32.6594	0.143906	0.00452812	0.730353	0.958184
ARID4B	377.988	526.263	785.793	563.348	206.416	0.36641	524.556	389.183	392.287	435.342	77.2767	0.177508	0.0285705	0.501046	0.856632
ARID5A	51.9505	109.591	918.677	360.073	484.623	1.3459	18.0783	47.7881	48.5742	38.1469	17.3843	0.455721	-1.33715	1.01109e-05	0.000879789
ARID5B	277.259	157.039	138.317	190.872	75.3966	0.395012	216.891	313.104	329.572	286.523	60.8618	0.212415	0.24291	0.264373	0.683931
ARL1	103.447	71.9302	127.639	101.005	27.9347	0.276567	103.702	84.2707	104.039	97.3373	11.3172	0.116268	0.0363995	0.928977	1
ARL10	18.2232	8.9084	12.126	13.0859	4.73101	0.361536	14.1365	14.2612	14.5937	14.3305	0.236327	0.0164912	-0.0823154	0.87895	1
ARL13A	0.780351	1.10659	0.296613	0.727851	0.407532	0.559912	0	0	1.31011	0.436703	0.756392	1.73205	-1.07513	1	1
ARL13B	41.4602	76.1684	27.5317	48.3868	25.0473	0.517647	38.4969	29.2551	17.6453	28.4658	10.4482	0.367044	-0.819717	0.246115	0.663866
ARL15	235.956	102.881	60.576	133.137	91.5213	0.687419	166.221	228.756	201.811	198.929	31.3668	0.157678	0.0214371	0.29264	0.704009
ARL2BP	329.646	370.382	494.223	398.084	85.714	0.215316	464.383	391.91	449.764	435.352	38.3257	0.0880339	0.342124	0.813	0.983046
ARL3	171.747	176.924	259.368	202.68	49.162	0.24256	228.701	205.5	186.52	206.907	21.1256	0.102102	0.235601	0.956174	1
ARL4C	519.925	225.622	328.177	357.908	149.387	0.417388	302.409	589.458	650.155	514.007	185.746	0.361368	0.223609	0.352316	0.757453
ARL4D	140.185	33.2784	19.7209	64.3949	65.9856	1.0247	156.123	164.79	104.852	141.922	32.3942	0.228255	0.401779	0.0614934	0.352522
ARL5A	145.154	200.125	297.548	214.276	77.176	0.360171	130.994	121.109	114.028	122.043	8.52164	0.0698246	-0.43255	0.130697	0.502397
ARL5B	127.522	127.172	178.959	144.551	29.7987	0.206147	105.165	141.681	106.692	117.846	20.6558	0.175278	-0.151181	0.587024	0.899485
ARL6	75.129	50.9052	62.1054	62.7132	12.1234	0.193315	100.44	71.2737	108.065	93.2595	19.4182	0.208217	0.476605	0.327197	0.736623
ARL6IP4	629.538	849.098	1455.26	977.965	427.679	0.437315	651.517	647.904	575.587	625.002	42.8332	0.0685329	-0.193762	0.249559	0.665651
ARL6IP5	974.193	698.748	775.319	816.087	142.176	0.174217	1152.55	808.358	1022.65	994.521	173.813	0.174771	0.172769	0.605396	0.905569
ARL6IP6	27.297	120.499	207.392	118.396	90.0659	0.760717	31.6975	22.9849	32.1065	28.9296	5.15236	0.1781	-1.00147	0.00250004	0.0448242
ARL8A	188.024	120.514	40.9885	116.509	73.5994	0.631707	203.527	187.095	198.997	196.54	8.48706	0.0431824	0.260012	0.173581	0.564014
ARL9	5.72168	8.82579	9.25445	7.93398	1.92785	0.242987	11.464	7.2989	13.6517	10.8049	3.22731	0.29869	0.679075	0.633553	0.922642
ARMC1	35.3654	19.9481	15.4866	23.6	10.4304	0.441967	30.3688	29.8039	48.6376	36.2701	10.7143	0.295403	0.280401	0.348181	0.754599
ARMC10	31.6983	14.4639	36.0735	27.4119	11.4247	0.41678	13.3697	19.7402	23.2159	18.7753	4.99354	0.265963	-0.536564	0.442813	0.818649
ARMC2	42.5489	28.7692	16.6143	29.3108	12.9758	0.442697	18.3704	25.946	21.882	22.0661	3.79114	0.171808	-0.781273	0.560751	0.887058
ARMC3	5.16954	4.43308	1.30768	3.63677	2.05038	0.563792	20.3378	8.72143	3.49348	10.8509	8.6217	0.794561	1.19724	0.0771053	0.396291
ARMC4	2.38725	4.38936	0.93712	2.57124	1.73346	0.674172	0.921828	2.8259	1.62491	1.79088	0.962827	0.537627	-0.73294	0.672711	0.935186
ARMC5	8.02932	7.75514	9.65388	8.47945	1.02629	0.121032	4.85981	6.94119	3.15186	4.98429	1.89773	0.380742	-0.704376	0.397655	0.790479
ARMC6	216.793	168.082	194.062	192.979	24.3738	0.126303	207.732	253.197	248.511	236.48	25.0063	0.105744	0.213301	0.572578	0.893322
ARMC7	4.70863	4.42725	1.25038	3.46209	1.92055	0.554738	1.96736	4.88665	3.32966	3.39456	1.46073	0.430315	-0.413121	1	1
ARMC8	263.63	226.652	206.563	232.282	28.9471	0.124621	238.309	282.458	274.356	265.041	23.5023	0.0886743	0.0668579	0.712074	0.954342
ARMC9	78.9149	13.3899	5.58938	32.6314	40.272	1.23415	131.731	175.523	247.689	184.981	58.5548	0.316545	1.67554	0.000184807	0.00701082
ARMCX1	21.402	10.0068	3.14838	11.5191	9.22028	0.800437	24.9111	26.441	38.4561	29.9361	7.41816	0.2478	0.797265	0.0524731	0.325146
ARMCX2	472.283	243.284	239.705	318.424	133.258	0.418492	521.064	474.268	562.257	519.197	44.0242	0.0847929	0.37296	0.199851	0.598545
ARMCX3	702.739	495.315	432.34	543.465	141.484	0.260338	952.764	761.437	919.224	877.808	102.166	0.116388	0.472232	0.211166	0.612207
ARNT	169.541	242.091	233.102	214.911	39.5485	0.184022	167.426	197.427	164.06	176.304	18.37	0.104195	-0.128144	0.589033	0.899858
ARNT2	509.175	242.201	357.683	369.686	133.891	0.362175	226.634	351.176	437.106	338.305	105.825	0.312809	-0.361894	0.815362	0.984049
ARNTL	199.92	205.735	702.072	369.242	288.254	0.780663	146.623	174.917	177.689	166.409	17.1918	0.10331	-0.390041	0.0411251	0.284447
ARNTL2	23.1991	10.0394	26.256	19.8315	8.61685	0.434503	7.76519	19.8456	21.0153	16.2087	7.33564	0.452574	-0.303571	0.72789	0.958184
ARPC1A	223.624	111.732	126.386	153.914	60.8135	0.395114	185.923	216.425	220.975	207.774	19.0602	0.0917352	0.123688	0.412839	0.802213
ARPC1B	38.403	68.6448	277.864	128.304	130.402	1.01636	38.6709	48.4383	32.9771	40.0287	7.81954	0.195348	-0.471952	0.0115187	0.129007
ARPC2	877.752	660.073	1044.4	860.743	192.728	0.223909	1269.88	1024.19	961.791	1085.29	162.879	0.150079	0.404884	0.547873	0.881646
ARPC4	1131.88	851.333	1359.74	1114.32	254.658	0.228533	1194.76	1742.39	1409.96	1449.04	275.896	0.190399	0.426414	0.498307	0.855902
ARPC5	3.12694	7.66997	1.37952	4.05881	3.24711	0.800015	4.15177	7.57839	6.16791	5.96602	1.72221	0.28867	0.39538	0.568482	0.890772
ARPP19	24.7477	13.3503	34.2088	24.1023	10.4442	0.43333	12.8526	11.3556	27.4693	17.2258	8.90259	0.516816	-0.332759	0.488999	0.850015
ARPP21	847.605	284.212	163.993	431.937	364.963	0.844946	10175.6	851.613	1002.36	4009.84	5340.19	1.33177	2.66189	3.32979e-05	0.00208603
ARR3	0.780351	1.10659	0.296613	0.727851	0.407532	0.559912	1.07535	0.611828	1.11663	0.934603	0.280292	0.299905	0.128782	1	1
ARRB1	395.821	305.14	210.231	303.731	92.8031	0.305544	157.335	263.441	286.913	235.896	69.0409	0.292675	-0.64659	0.486694	0.848408
ARRB2	185.72	86.3147	114.899	128.978	51.1764	0.396784	123.573	180.384	196.355	166.77	38.2532	0.229377	0.0824638	0.49378	0.852709
ARRDC2	173.336	499.73	940.009	537.692	384.744	0.715547	362.969	325.301	267.982	318.751	47.8309	0.150058	0.162344	0.198619	0.596256
ARRDC3	104.459	258.69	375.663	246.271	136.028	0.552353	171.358	155.113	159.051	161.841	8.47385	0.0523592	0.0685892	0.272795	0.692298
ARRDC4	99.7395	351.481	330.778	260.666	139.751	0.536128	144.028	146.317	135.975	142.107	5.43192	0.0382242	-0.303292	0.113886	0.4697
ARRDC5	0	2.14764	0.222212	0.78995	1.18103	1.49507	0.494448	0	1.23298	0.575808	0.620501	1.07762	NA	NA	NA
ARSA	116.202	132.632	86.4095	111.748	23.4311	0.209678	114.067	96.5437	111.317	107.309	9.42416	0.0878224	-0.146764	0.921054	1
ARSB	14.8121	17.6698	12.8899	15.1239	2.40515	0.159029	14.1097	12.1229	18.136	14.7895	3.06363	0.207149	NA	NA	NA
ARSG	12.649	7.77317	2.35145	7.59119	5.15116	0.678571	22.7939	4.41386	17.5311	14.913	9.46561	0.634724	0.531359	0.237739	0.652514
ARSI	9.05676	32.0796	72.2179	37.7847	31.9647	0.845969	15.9451	9.34401	14.6565	13.3152	3.49898	0.262781	-0.420665	0.0459467	0.303
ARSJ	13.3774	21.0926	86.3061	40.2587	40.0643	0.995172	0.74011	9.37283	2.00176	4.03823	4.66277	1.15466	-2.31125	0.000225447	0.00808427
ARSK	12.5892	8.86717	2.42812	7.96151	5.14074	0.6457	7.32095	7.96958	20.7973	12.0293	7.60027	0.631814	0.143962	0.489653	0.850015
ART3	22.2571	23.1857	3.89655	16.4464	10.8784	0.661446	51.9375	30.3898	54.1155	45.481	13.1146	0.288354	1.09069	0.0346776	0.259779
ART5	2.56598	2.22301	0.721745	1.83691	0.98087	0.533978	1.60268	2.86357	0.363182	1.60981	1.25021	0.776619	-0.582119	1	1
ARTN	1.42726	3.30765	5.81881	3.51791	2.20331	0.626314	38.0731	20.2606	18.8572	25.7303	10.7122	0.416326	3.4231	0.00417642	0.0652854
ARV1	127.374	127.121	86.615	113.703	23.4596	0.206323	212.069	101.828	152.302	155.4	55.1858	0.355121	0.33871	0.406093	0.796756
ARVCF	251.775	183.511	61.6151	165.634	96.3322	0.581598	226.441	233.456	198.329	219.408	18.5895	0.0847253	-0.0541399	0.459428	0.828742
AS3MT	27.5539	22.1103	4.10518	17.9231	12.2723	0.68472	8.24878	1.14099	2.00961	3.7998	3.87734	1.02041	-2.65227	0.00743944	0.0973385
ASAH1	220.016	139.348	145.913	168.426	44.7987	0.265985	129.131	132.594	194.211	151.979	36.6152	0.240923	-0.355704	0.781361	0.971679
ASAP1	491.358	340.569	487.015	439.647	85.832	0.195229	306.931	448.558	447.601	401.03	81.4933	0.20321	-0.181642	0.808731	0.981783
ASAP2	205.07	299.644	547.767	350.827	176.989	0.504491	371.688	159.014	162.727	231.143	121.73	0.526642	-0.0264144	0.27893	0.698714
ASB1	206.096	179.185	454.685	279.989	151.888	0.542481	334.95	447.322	265.659	349.311	91.679	0.262457	0.731263	0.563098	0.888264
ASB13	30.4706	13.3294	3.84536	15.8818	13.4949	0.849708	33.1083	37.3779	46.2412	38.9091	6.69898	0.17217	0.670461	0.0607305	0.350496
ASB14	15.7642	12.2021	18.5032	15.4899	3.1595	0.203972	15.5847	17.5821	28.4131	20.5266	6.90253	0.336272	0.468755	0.609236	0.907699
ASB16	4.50442	7.69344	1.54645	4.58144	3.07422	0.671016	1.61149	0.555229	2.36136	1.50936	0.907386	0.601173	-1.73248	0.152023	0.533904
ASB2	59.5651	23.2946	17.263	33.3742	22.8816	0.685607	60.0102	171.583	218.582	150.058	81.4475	0.542773	1.62948	0.000541531	0.0152449
ASB3	105.517	131.51	76.8473	104.625	27.3425	0.261339	63.6955	79.6801	71.3605	71.5787	7.99452	0.111689	-0.650647	0.326008	0.736271
ASB4	4.35071	43.0039	43.2034	30.186	22.3742	0.741212	6.3346	16.0988	3.55804	8.66382	6.58686	0.760272	-1.00988	0.0271424	0.224557
ASB5	1.622	2.20546	0.572407	1.46662	0.82754	0.564249	0	0.636206	1.89597	0.844058	0.964922	1.14319	-1.12726	0.729306	0.958184
ASB6	211.229	137.16	230.746	193.045	49.3715	0.255751	152.488	239.653	227.761	206.634	47.2672	0.228748	0.0894537	0.856068	0.996917
ASB7	84.1675	120.428	57.5547	87.3833	31.5596	0.361163	104.265	96.6158	88.1482	96.3431	8.06202	0.0836803	0.0511589	0.811327	0.982399
ASB8	309.389	295.207	354.688	319.761	31.0674	0.0971581	210.503	242.3	233.3	228.701	16.39	0.0716655	-0.430802	0.349671	0.755769
ASCC1	49.4958	85.0539	54.1606	62.9034	19.3241	0.307203	64.5404	57.8681	40.2114	54.2066	12.571	0.231909	-0.133242	0.723508	0.958184
ASCC2	95.3927	161.364	141.89	132.882	33.8957	0.25508	107.078	84.3049	84.7807	92.0545	13.0129	0.141361	-0.308998	0.33826	0.74681
ASCC3	74.4949	111.663	146.613	110.923	36.0645	0.32513	101.712	67.231	75.2265	81.39	18.0481	0.221748	-0.0790076	0.438038	0.817517
ASCL4	0	1.078	0.107132	0.395045	0.59388	1.50332	7.54441	7.41244	9.63838	8.19841	1.24879	0.152322	4.54106	0.00127214	0.0271582
ASF1A	102.045	213.328	219.73	178.368	66.1745	0.371	97.8057	82.3095	71.2226	83.7793	13.3524	0.159376	-0.694454	0.0483415	0.312312
ASH2L	308.592	217.817	168.83	231.746	70.9147	0.306001	286.873	323.937	345.244	318.685	29.5378	0.0926865	0.186224	0.378691	0.775626
ASNA1	382.168	285.252	229.255	298.891	77.3635	0.258835	369.891	349.731	416.099	378.574	34.0253	0.0898775	0.114917	0.521968	0.868003
ASNS	180.085	60.8877	20.4287	87.1339	83.0013	0.952571	103.951	121.036	183.604	136.197	41.935	0.3079	-0.0539704	0.284346	0.702838
ASNSD1	255.688	159.26	204.551	206.5	48.2439	0.233627	178.246	230.084	215.889	208.073	26.7882	0.128744	-0.142636	0.989157	1
ASPA	45.7168	229.668	40.5738	105.32	107.72	1.02279	131.962	17.9489	53.7438	67.8848	58.307	0.858911	-0.417846	0.351275	0.756762
ASPDH	109.076	116.131	205.106	143.438	53.5225	0.373142	17.6531	12.1561	11.6499	13.8197	3.32944	0.24092	-3.02614	1.86868e-07	4.15922e-05
ASPG	0.681731	2.18192	0.408107	1.09059	0.954976	0.875653	0.544995	0	0.565431	0.370142	0.320715	0.866465	-1.46758	0.6605	0.930584
ASPH	494.059	794.927	1462.85	917.279	495.849	0.540566	503.351	322.433	360.251	395.345	95.4281	0.241379	-0.592161	0.0352163	0.261142
ASPHD1	560.433	578.312	2196.22	1111.66	939.306	0.844961	981.19	899.036	716.049	865.425	135.728	0.156834	0.493178	0.544691	0.879179
ASPHD2	236.746	89.6373	88.6713	138.351	85.2134	0.61592	461.418	304.107	262.854	342.793	104.783	0.305673	0.852441	0.0166046	0.164722
ASPM	1.65916	6.60671	11.5938	6.61989	4.96734	0.750365	1.56316	2.82633	0.967798	1.78576	0.949051	0.531455	-1.10495	0.071917	0.38514
ASPRV1	29.1243	78.474	111.503	73.0339	41.4581	0.567656	63.5617	20.138	20.9976	34.8991	24.8263	0.711372	-0.341233	0.111984	0.466655
ASPSCR1	52.72	67.3865	36.2603	52.1223	15.5717	0.298753	70.6683	53.7354	37.3601	53.9213	16.6548	0.308873	-0.0512906	0.938771	1
ASRGL1	257.249	540.659	1153.11	650.338	457.89	0.704079	129.248	149.787	121.877	133.637	14.4634	0.108229	-1.44382	0.000153523	0.0061622
ASTE1	130.348	140.368	77.9221	116.213	33.5368	0.288582	102.565	103.44	95.4902	100.499	4.35938	0.0433776	-0.386851	0.702165	0.950297
ASTN1	1292.23	666.703	586.955	848.63	386.234	0.455126	981.373	1436.77	1349.34	1255.83	241.671	0.19244	0.172403	0.318663	0.729078
ASTN2	232.037	224.428	196.137	217.534	18.9168	0.0869602	173.967	194.656	184.932	184.518	10.3511	0.0560977	-0.315757	0.646815	0.928617
ASUN	51.1753	87.2755	62.9982	67.1497	18.4047	0.274084	73.3496	49.557	51.0125	57.973	13.3364	0.230044	-0.0673103	0.728518	0.958184
ASXL1	412.023	431.16	388.637	410.606	21.2968	0.0518668	422.861	436.255	388.384	415.833	24.6971	0.0593919	-0.00615253	0.974733	1
ASXL2	90.789	119.399	139.224	116.471	24.35	0.209066	73.0191	87.1728	72.992	77.728	8.17948	0.105232	-0.377397	0.301009	0.70977
ASXL3	85.1674	21.1114	5.91964	37.3995	42.0598	1.12461	22.2273	18.8775	34.5959	25.2336	8.27918	0.328102	-1.33055	0.45549	0.825227
ATAD2	63.1975	80.6934	80.7059	74.8656	10.1049	0.134974	47.9898	48.3055	46.0362	47.4438	1.22919	0.0259084	-0.532089	0.273567	0.692572
ATAD2B	52.4961	107.09	28.98	62.8555	40.0724	0.637532	67.9299	48.9317	39.6651	52.1756	14.4089	0.276161	-0.339907	0.676997	0.938071
ATAT1	391.552	489.711	320.277	400.513	85.0715	0.212406	405.889	483.97	375.411	421.756	55.992	0.132759	0.00682806	0.892149	1
ATCAY	104.093	20.02	6.28696	43.4667	52.9511	1.2182	34.9039	90.4701	153.573	92.9823	59.3744	0.638556	0.259482	0.109653	0.463454
ATE1	48.7962	16.6784	24.1896	29.8881	16.8001	0.5621	23.1772	27.0944	46.4841	32.2519	12.4801	0.386957	-0.255663	0.866725	1
ATF1	21.4025	48.7065	140.219	70.1093	62.2325	0.88765	36.0358	41.644	23.8885	33.8561	9.07622	0.268082	0.00198771	0.124664	0.489336
ATF2	455.199	329.503	417.201	400.634	64.4648	0.160907	398.703	450.5	522.965	457.39	62.4169	0.136463	0.12228	0.724842	0.958184
ATF3	72.0976	120.581	345.307	179.329	145.771	0.812872	34.7604	16.114	21.2272	24.0339	9.63486	0.400887	-1.93548	1.10042e-05	0.000944309
ATF4	246.586	195.773	506.122	316.161	166.462	0.526511	238.912	288.65	222.49	250.018	34.4499	0.13779	0.0386506	0.533062	0.871029
ATF5	133.146	108.401	178.186	139.911	35.3808	0.252881	201.738	130.575	100.882	144.398	51.8296	0.358935	0.188369	0.938886	1
ATF6	40.0466	23.3007	54.4555	39.2676	15.592	0.397072	20.6753	16.1682	26.6116	21.1517	5.23798	0.247639	-0.74911	0.188789	0.585456
ATF6B	349.31	404.534	92.9848	282.276	166.24	0.588928	650.589	444.936	540.8	545.441	102.905	0.188664	0.63361	0.0993476	0.441179
ATF7	14.7699	38.6292	37.2642	30.2211	13.3985	0.443349	16.5436	9.34974	13.4742	13.1225	3.60982	0.275085	-0.738841	0.0993072	0.441156
ATF7IP	107.037	75.1751	19.8319	67.3478	44.1261	0.655197	85.0403	80.2127	101.299	88.8507	11.0476	0.124339	-0.0908505	0.49543	0.85359
ATF7IP2	50.7463	59.6379	18.3229	42.9024	21.7458	0.506867	38.1933	44.3501	27.8631	36.8021	8.3311	0.226375	-0.510906	0.742326	0.960362
ATG10	644.624	1345.5	2873.1	1621.07	1139.51	0.702936	374.162	227.173	206.634	269.323	91.3719	0.339266	-1.72097	3.556e-05	0.0021584
ATG12	122.057	73.0283	93.0418	96.0424	24.6518	0.256676	85.9403	110.205	144.165	113.437	29.2464	0.257822	0.0739855	0.666091	0.931569
ATG13	911.488	1057.95	506.872	825.435	285.437	0.345802	700.93	974.641	934.994	870.188	147.916	0.169982	-0.123083	0.891649	1
ATG14	16.1391	17.6777	13.0927	15.6365	2.33342	0.149229	9.17746	9.47366	11.301	9.98404	1.15009	0.115193	-0.705686	0.409386	0.79981
ATG16L1	304.931	175.83	148.789	209.85	83.4452	0.397642	349.196	368.896	313.589	343.894	28.0324	0.0815146	0.370338	0.176558	0.567677
ATG16L2	119.672	145.864	59.2634	108.267	44.4125	0.410215	124.319	147.751	120.762	130.944	14.6632	0.11198	0.0588909	0.621863	0.916372
ATG2A	148.182	141.514	124.823	138.173	12.0323	0.0870813	138.461	180.457	140.435	153.117	23.697	0.154763	0.0560353	0.788654	0.974984
ATG3	116.515	212.262	287.136	205.304	85.523	0.416567	155.688	114.227	117.942	129.286	22.9403	0.177439	-0.181299	0.220444	0.626887
ATG4A	38.2846	72.9196	69.1086	60.1043	18.9922	0.315988	54.625	59.3186	35.1245	49.6893	12.83	0.258204	0.00817762	0.665093	0.930905
ATG4B	184.245	163.594	70.2139	139.351	60.7581	0.436008	111.071	138.802	170.534	140.136	29.7536	0.21232	-0.320974	1	1
ATG4C	96.1464	246.384	107.785	150.105	83.5829	0.556829	218.763	99.1192	121.801	146.561	63.5487	0.433599	0.129951	0.957314	1
ATG4D	116.634	189.03	209.809	171.825	48.9126	0.284666	176.184	208.342	156.692	180.406	26.0828	0.144578	0.35909	0.899031	1
ATG5	201.986	158.118	145.931	168.678	29.4821	0.174783	178.892	170.052	211.488	186.811	21.8233	0.116821	-0.00369435	0.778692	0.970284
ATG7	124.35	80.7363	57.5952	87.5606	33.8968	0.387124	72.7597	115.022	142.503	110.095	35.1316	0.319104	-0.00857608	0.562455	0.88791
ATG9A	753.627	529.61	681.814	655.017	114.387	0.174633	716.743	988.914	1002.5	902.718	161.202	0.178574	0.374158	0.40117	0.793475
ATIC	229.952	211.166	186.177	209.099	21.9609	0.105027	190.612	123.003	160.771	158.129	33.8819	0.214268	-0.476292	0.438954	0.817582
ATL1	854.058	296.366	124.084	424.836	381.568	0.898154	790.464	922.143	1066.63	926.413	138.133	0.149106	0.442591	0.064158	0.361557
ATL2	218.422	240.974	148.366	202.587	48.2916	0.238374	280.641	227.946	193.195	233.927	44.0287	0.188215	0.0792164	0.692329	0.945937
ATL3	119.447	300.634	262.148	227.41	95.4581	0.419763	224.125	171.534	81.6194	159.093	72.0626	0.45296	-0.121699	0.352323	0.757453
ATM	69.4517	97.1692	6.93908	57.8533	46.2197	0.798912	29.8313	28.4338	47.5187	35.2612	10.6382	0.301698	-1.07049	0.301572	0.710511
ATMIN	565.435	472.092	470.283	502.603	54.4214	0.108279	683.781	603.623	563.773	617.059	61.1215	0.0990529	0.203278	0.586451	0.899201
ATN1	315.085	393.596	543.714	417.465	116.169	0.278272	281.427	295.991	349.792	309.07	36.0103	0.116512	-0.149387	0.421644	0.809594
ATOH8	30.2915	75.2572	248.943	118.164	115.468	0.977185	20.9735	56.3915	14.1661	30.5104	22.6707	0.743049	-0.791442	0.00600927	0.0843942
ATP10A	28.3626	44.1394	16.6453	29.7158	13.7969	0.464295	34.789	22.8649	58.3681	38.674	18.0676	0.467178	0.295628	0.566834	0.890772
ATP10B	12.2984	38.5224	4.10938	18.3101	17.9769	0.981804	14.7477	11.4488	15.2213	13.806	2.05506	0.148853	-0.470962	0.619957	0.91493
ATP10D	30.0142	41.9746	32.4727	34.8205	6.31637	0.181398	14.1879	12.8769	13.4515	13.5054	0.657149	0.0486581	-1.29515	0.0471636	0.307958
ATP11A	15.8808	29.7667	14.4958	20.0478	8.44528	0.421258	20.716	12.6949	27.253	20.2213	7.29166	0.360593	0.069602	1	1
ATP11C	4.20701	6.68038	23.4599	11.4491	10.4749	0.914911	3.79177	3.34259	3.92563	3.68666	0.305399	0.0828388	-0.735329	0.07816	0.398748
ATP13A1	263.839	284.038	52.3773	200.085	128.316	0.641311	359.45	424.019	407.592	397.02	33.5574	0.0845232	0.589311	0.0804405	0.402388
ATP13A2	854.044	321.803	323.064	499.637	306.926	0.614299	566.109	756.096	918.292	746.832	176.274	0.236029	0.101245	0.309419	0.720617
ATP13A3	49.614	23.2794	16.7233	29.8722	17.4083	0.582759	37.3991	31.7419	76.4397	48.5269	24.3381	0.501539	0.273106	0.274263	0.693488
ATP13A4	62.8561	103.802	29.168	65.2755	37.3759	0.572587	7.30027	24.3635	6.37793	12.6806	10.1282	0.79872	-2.59411	0.000820236	0.0204533
ATP13A5	17.8393	49.5988	16.297	27.9117	18.7974	0.67346	11.0001	13.836	3.53056	9.45557	5.32351	0.563003	-1.51519	0.0411082	0.284447
ATP1A1	4255.92	1063.65	785.111	2034.89	1928.5	0.947716	4652.14	4198.99	5989.4	4946.84	930.878	0.188176	0.600181	0.0394858	0.278369
ATP1A3	3434.12	477.735	226.902	1379.59	1783.7	1.29292	2497.09	3613.78	5167.07	3759.31	1340.93	0.356695	0.5637	0.0368097	0.269106
ATP1A4	13.7451	9.98434	11.4651	11.7315	1.89448	0.161486	5.34131	6.82896	6.1505	6.10692	0.744783	0.121957	-1.03102	0.24999	0.666201
ATP1B1	4781.46	1990.03	481.38	2417.63	2181.7	0.902414	6176.71	5972.61	7280.71	6476.68	703.75	0.108659	0.737611	0.026485	0.220965
ATP1B2	279.827	302.868	140.68	241.125	87.7476	0.363909	15.8293	79.5694	32.3619	42.5869	33.0774	0.776703	-2.80844	3.33618e-05	0.00208603
ATP2A1	8.15769	14.3497	16.9858	13.1644	4.53183	0.344249	3.0253	9.17169	3.14488	5.11395	3.51461	0.687258	-1.07636	0.114558	0.470757
ATP2A2	1595.37	846.932	1352.91	1265.07	381.873	0.301859	1688.19	1589.05	1909.33	1728.86	163.971	0.0948433	0.32555	0.422974	0.810144
ATP2A3	3.45416	10.9535	1.73181	5.37984	4.90319	0.911401	5.42447	1.79265	8.78373	5.33362	3.49642	0.655544	NA	NA	NA
ATP2B1	2061.27	789.427	297.521	1049.41	910.164	0.867312	3965.51	2656.81	2816.53	3146.28	713.953	0.226919	0.935636	0.0116436	0.130055
ATP2B2	1723	737.463	438.107	966.189	672.289	0.695815	2154.23	1825.85	2304	2094.7	244.571	0.116757	0.574237	0.0596965	0.348802
ATP2B3	95.9413	3.45153	5.7739	35.0556	52.7414	1.50451	20.1943	51.0001	85.507	52.2338	32.6738	0.625531	-0.36264	0.43299	0.816769
ATP2B4	1944.02	908.83	881.827	1244.89	605.615	0.486479	1291.81	2031.61	1891.33	1738.25	392.935	0.226052	0.0714525	0.39981	0.792297
ATP2C1	553.519	449.986	469.853	491.119	54.9449	0.111877	480.048	534.234	561.118	525.133	41.2939	0.0786351	0.00318129	0.859448	0.998574
ATP2C2	33.9786	47.4652	17.1439	32.8626	15.1915	0.462272	16.3559	19.1516	12.1521	15.8865	3.52327	0.221777	-1.2292	0.125907	0.492196
ATP4A	3.96977	2.24258	0.925358	2.37923	1.5268	0.641719	1.3318	4.08675	5.87184	3.76346	2.28722	0.607744	0.185312	0.615647	0.911963
ATP5A1	692.674	623.54	582.55	632.921	55.6584	0.0879388	960.36	892.861	902.854	918.692	36.4298	0.039654	0.45717	0.32592	0.736271
ATP5C1	463.77	383.639	329.683	392.364	67.4681	0.171953	522.189	468.835	521.728	504.251	30.6718	0.0608264	0.210089	0.502228	0.857323
ATP5D	429.626	483.16	736.21	549.665	163.755	0.297917	464.209	616.036	468.191	516.146	86.5307	0.167648	0.168258	0.869895	1
ATP5G2	370.507	533.939	438.831	447.759	82.0811	0.183315	835.46	796.274	654.799	762.177	95.0345	0.124688	0.868372	0.16319	0.549491
ATP5J	211.786	217.825	301.032	243.547	49.8743	0.204783	406.121	335.476	290.474	344.024	58.2957	0.169452	0.674403	0.342531	0.750373
ATP5SL	108.306	50.9288	55.6654	71.6333	31.8474	0.44459	91.6164	91.1555	96.1337	92.9686	2.75081	0.0295886	0.0376998	0.516301	0.865377
ATP6AP1	1607.01	654.566	658.479	973.352	548.768	0.563792	1803.74	2278.58	2266.87	2116.4	270.83	0.127968	0.6706	0.0537523	0.32905
ATP6AP1L	41.4017	84.9932	27.8946	51.4298	29.841	0.580227	5.13683	4.13294	0.821633	3.3638	2.25808	0.671287	-3.95646	9.35831e-07	0.000133845
ATP6AP2	1384.68	883.383	979.796	1082.62	265.996	0.245697	1176.85	1224.28	1469.16	1290.1	156.877	0.121601	0.063558	0.649104	0.929556
ATP6V0A1	2730.13	1358.79	1510.94	1866.62	751.68	0.402696	2267.5	3302.91	2924.61	2831.67	523.926	0.185024	0.267447	0.29235	0.704009
ATP6V0A2	21.9525	34.2012	15.4929	23.8822	9.50228	0.397881	21.669	25.8547	27.6008	25.0415	3.04837	0.121733	-0.00366882	0.927086	1
ATP6V0A4	2.09455	2.21481	0.648673	1.65268	0.871573	0.527369	2.28193	1.30486	1.0009	1.52923	0.669338	0.437696	-0.394461	1	1
ATP6V0B	924.621	821.444	886.019	877.362	52.1304	0.0594172	1037.79	1184.95	909.491	1044.08	137.837	0.132018	0.209355	0.649188	0.929556
ATP6V0D1	337.876	75.2953	51.6744	154.949	158.859	1.02524	197.174	321.278	356.635	291.696	83.7449	0.287097	0.168011	0.117341	0.475687
ATP6V0E1	180.995	560.521	961.719	567.745	390.412	0.687653	172.076	150.428	100.331	140.945	36.8006	0.261099	-1.12634	0.000750065	0.0191886
ATP6V0E2	747.025	343.895	312.508	467.81	242.317	0.517982	449.985	547.188	569.011	522.061	63.3663	0.121377	-0.265194	0.776178	0.970284
ATP6V1B1	1.14974	2.19465	0.492442	1.27894	0.858425	0.671198	0	2.24366	0.472304	0.905322	1.18285	1.30655	-0.873452	0.730475	0.958184
ATP6V1B2	4005.33	1034.9	470.855	1837.03	1898.86	1.03366	2539.17	3931.06	3837.73	3435.99	778.064	0.226446	0.132411	0.155799	0.539551
ATP6V1C1	492.404	179.202	278.05	316.552	160.111	0.505798	337.346	617.334	712.017	555.566	194.823	0.350675	0.454663	0.152933	0.535559
ATP6V1C2	13.518	5.59968	10.5645	9.89408	4.00152	0.404436	69.0903	75.4481	106.495	83.6777	20.0143	0.239183	2.92188	2.06285e-05	0.00147754
ATP6V1D	1013.49	416.901	933.109	787.834	323.742	0.410926	1187.84	1242.73	1151.33	1193.97	46.0035	0.03853	0.486644	0.290547	0.703089
ATP6V1E2	25.5709	32.0979	61.0362	39.5683	18.876	0.477048	6.28374	8.78622	13.1876	9.41917	3.49516	0.371069	-1.60892	0.00458713	0.0697652
ATP6V1H	886.37	409.113	274.137	523.206	321.668	0.614801	883.161	1137.9	1343.29	1121.45	230.504	0.205541	0.597796	0.0567315	0.338728
ATP7A	23.9201	51.8328	16.8188	30.8572	18.5091	0.59983	40.865	18.1605	20.5761	26.5339	12.4697	0.469956	-0.205348	0.777432	0.970284
ATP7B	79.614	58.6012	28.3605	55.5252	25.7648	0.46402	42.8743	75.1183	44.2122	54.0683	18.2421	0.33739	-0.446413	0.964895	1
ATP8A1	1552.87	1627.28	358.441	1179.53	712.056	0.603678	2511.9	1725.13	1697.13	1978.05	462.537	0.233834	0.378932	0.213147	0.615474
ATP8A2	133.445	10.0919	6.62803	50.0551	72.2388	1.44319	57.4471	90.4689	131.381	93.0991	37.0372	0.397825	-0.0302656	0.197289	0.594875
ATP8B1	8.90394	3.37573	1.63162	4.6371	3.7967	0.818767	3.44775	7.43277	12.7735	7.88467	4.67926	0.593463	0.196733	0.404286	0.795612
ATP8B2	246.951	148.23	299.744	231.642	76.9082	0.332013	261.756	349.239	278.759	296.585	46.3859	0.1564	0.400831	0.50069	0.856596
ATP8B4	17.7703	12.1842	3.04	10.9982	7.43645	0.676153	11.1379	22.6156	18.5702	17.4412	5.82154	0.33378	0.141942	0.373448	0.771169
ATP9A	437.814	60.9446	52.1787	183.646	220.16	1.19883	153.418	253.08	428.385	278.294	139.207	0.500214	-0.214234	0.32899	0.738123
ATP9B	71.1615	45.3575	27.5219	48.0137	21.9407	0.456968	44.1738	37.3108	48.9938	43.4928	5.87117	0.134992	-0.505928	0.83459	0.989058
ATPAF2	48.6979	74.02	53.3289	58.6823	13.4831	0.229765	93.2882	101.456	79.6744	91.473	11.0039	0.120297	0.704218	0.272396	0.692298
ATPBD4	8.74962	12.1406	10.8053	10.5652	1.70818	0.161681	7.637	6.74725	7.27432	7.21952	0.4474	0.0619709	-0.431949	0.493699	0.852709
ATPIF1	601.089	377.036	350.967	443.031	137.502	0.310367	1052.76	857.486	685.095	865.114	183.953	0.212634	0.703285	0.0833802	0.40927
ATR	169.705	175.719	51.0575	132.161	70.3017	0.531941	133.772	110.171	114.048	119.33	12.6561	0.106059	-0.479035	0.791384	0.976341
ATRIP	50.3538	45.3312	34.6843	43.4564	8.0012	0.18412	40.7926	47.6491	47.2297	45.2238	3.84328	0.0849836	-0.100563	0.927435	1
ATRN	151.78	57.5651	30.0531	79.7992	63.8365	0.799964	37.6328	93.168	167.103	99.3013	64.9526	0.654097	-0.297894	0.605658	0.905599
ATRNL1	203.729	24.4614	7.63273	78.6079	108.685	1.38262	53.4689	116.955	223.353	131.259	85.8405	0.653979	-0.172625	0.287549	0.70292
ATRX	536.576	543.966	778.82	619.787	137.776	0.222295	495.91	554.686	513.245	521.28	30.2006	0.0579354	-0.0729827	0.648341	0.929306
ATXN1	54.4784	24.4083	41.1489	40.0119	15.0673	0.376571	32.5157	39.4246	50.2214	40.7205	8.92373	0.219146	-0.16372	0.984498	1
ATXN10	1154.29	647.895	486.118	762.768	348.584	0.456999	1055.22	1088.21	1121.04	1088.16	32.9078	0.0302418	0.125301	0.36143	0.76608
ATXN1L	0.218459	1.11173	4.12961	1.81993	2.0495	1.12614	1.07293	1.39073	0.440971	0.968211	0.483463	0.499336	0.128782	0.593882	0.901295
ATXN2	344.763	395.757	288.925	343.148	53.4344	0.155718	303.761	386.62	353.609	347.997	41.7135	0.119867	-0.0476054	0.972094	1
ATXN2L	119.986	90.6659	57.7798	89.4771	31.1199	0.347798	108.977	127.263	133.288	123.176	12.6604	0.102783	0.161713	0.405828	0.796736
ATXN7	142.272	142.598	96.8435	127.238	26.3228	0.206879	152.795	150.403	133.689	145.629	10.4093	0.0714783	0.0467234	0.720155	0.958184
ATXN7L1	63.4808	70.7164	36.9883	57.0618	17.7567	0.311183	57.6778	81.1246	59.4633	66.0886	13.0522	0.197495	0.0157407	0.724773	0.958184
ATXN7L2	136.544	117.174	58.9966	104.238	40.3594	0.387185	114.478	119.734	134.99	123.067	10.6542	0.086572	-0.061541	0.672251	0.935186
AUH	0.313839	1.09405	0.205277	0.537722	0.484843	0.90166	1.84404	0.636757	0	0.826934	0.936616	1.13264	0.368031	1	1
AUP1	365.951	594.66	212.69	391.1	192.223	0.491494	583.89	513.765	531.792	543.149	36.4162	0.0670464	0.366459	0.392529	0.786762
AURKA	7.24359	7.72866	1.84601	5.60608	3.26534	0.582464	6.02553	4.67968	5.59919	5.4348	0.687821	0.126559	-0.374111	1	1
AURKAIP1	525.825	557.245	948.488	677.186	235.479	0.347732	614.92	641.107	576.734	610.92	32.3725	0.0529898	0.154885	0.78933	0.975216
AURKC	6.51638	14.2841	2.31648	7.70566	6.07181	0.787968	4.35773	4.05043	3.86931	4.09249	0.24691	0.0603324	-1.05501	0.313762	0.725057
AUTS2	194.988	298.484	332.188	275.22	71.4971	0.259782	216.704	189.833	178.099	194.879	19.7906	0.101554	-0.217981	0.338549	0.74681
AVEN	19.1638	29.8531	43.8113	30.9427	12.3598	0.399442	29.9659	24.3533	36.125	30.148	5.88796	0.195301	0.389807	0.940979	1
AVIL	47.8288	25.478	16.7424	30.0164	16.0324	0.534122	76.6911	55.7561	40.7426	57.7299	18.0553	0.312755	0.527061	0.131796	0.504043
AVL9	534.335	281.982	319.44	378.586	136.177	0.3597	517.694	605.048	584.126	568.956	45.6099	0.0801642	0.301555	0.283125	0.701887
AVPR1A	0.313839	1.09405	0.205277	0.537722	0.484843	0.90166	0	0	1.31011	0.436703	0.756392	1.73205	-0.534307	1	1
AVPR2	3.75693	0.0360801	0.655553	1.48286	1.99362	1.34444	0	0.571311	3.84931	1.47354	2.07721	1.40967	-0.767304	1	1
AXDND1	0.780351	1.10659	0.296613	0.727851	0.407532	0.559912	2.28563	0.555403	1.67287	1.50463	0.877296	0.583063	0.775778	0.524584	0.868003
AXIN1	63.5125	44.3275	156.245	88.0284	59.8511	0.679907	57.1416	80.4552	56.6295	64.7421	13.6103	0.210223	0.0462745	0.473661	0.838015
AXIN2	126.806	130.457	123.472	126.912	3.49367	0.0275284	70.0608	136.349	96.6212	101.01	33.3613	0.330276	-0.372648	0.552458	0.883918
AXL	152.851	517.458	1370.82	680.375	625.114	0.918778	68.4872	166.017	34.8847	89.7964	68.114	0.758538	-1.76033	2.06616e-05	0.00147754
AZGP1	9.83226	252.776	30.7116	97.7733	134.642	1.37708	55.2485	1.64447	17.144	24.679	27.5849	1.11775	-1.54262	0.0183222	0.176185
AZI1	32.416	35.3448	16.3675	28.0427	10.2166	0.364322	73.0574	79.6467	71.3205	74.6749	4.39241	0.0588205	1.19253	0.02222	0.19934
AZI2	301.149	286.39	481.54	356.36	108.661	0.304919	351.537	266.673	288.331	302.18	44.0945	0.145921	0.00981072	0.65717	0.930584
AZIN1	1121.37	694.322	566.207	793.965	290.684	0.366116	763.598	1241.46	1182.97	1062.68	260.655	0.245282	0.0841004	0.45382	0.824946
AZU1	1.73389	1.12537	0.463992	1.10775	0.635134	0.573354	2.10583	2.73641	2.18669	2.34298	0.343111	0.146442	0.642525	0.441374	0.818017
B2M	412.12	1227.2	2717.94	1452.42	1169.29	0.805065	580.242	339.384	493.631	471.086	122.001	0.258979	-0.545154	0.00894475	0.109763
B3GALNT1	487.494	210.125	161.409	286.343	175.897	0.614289	323.454	353.876	375.027	350.786	25.9249	0.0739053	-0.198957	0.590167	0.900692
B3GALNT2	25.4258	19.9038	3.9016	16.4104	11.1793	0.68123	20.0621	20.3354	26.5522	22.3166	3.67073	0.164484	-0.0338529	0.542887	0.878316
B3GALT1	13.4011	7.79074	10.9796	10.7238	2.81392	0.262399	10.6322	13.5127	22.2589	15.4679	6.05491	0.391449	0.416491	0.502023	0.857323
B3GALT2	385.27	128.331	71.986	195.196	167.003	0.855565	158.317	345.832	381.447	295.199	119.873	0.406076	-0.0715764	0.293782	0.704387
B3GALT4	40.229	36.4702	16.9117	31.2037	12.5191	0.401205	45.8671	40.7763	41.5404	42.7279	2.74532	0.0642512	0.167893	0.485615	0.847714
B3GALT5	4.89667	2.25266	1.05058	2.7333	1.96758	0.719853	1.77445	0	1.11934	0.964597	0.897289	0.930222	-1.91604	0.197555	0.594911
B3GALTL	20.0796	10.0017	3.06106	11.0474	8.55731	0.774597	36.3823	7.84876	10.3231	18.1847	15.808	0.869305	0.202874	0.360113	0.765178
B3GAT1	364.602	300.721	248.697	304.674	58.0534	0.190543	180.797	258.556	374.797	271.383	97.6344	0.359766	-0.341543	0.750593	0.962253
B3GAT2	92.4352	59.7732	107.79	86.6661	24.5227	0.282956	77.2189	137.037	88.1103	100.789	31.8608	0.316115	0.226041	0.709632	0.953456
B3GAT3	10.7238	7.77527	10.3584	9.61915	1.60727	0.16709	14.3252	10.8207	9.9744	11.7068	2.30676	0.197045	0.261014	0.752498	0.963085
B3GNT1	2586.39	783.938	853.096	1407.81	1021.27	0.72543	2985.8	3019.01	2797.47	2934.09	119.477	0.0407201	0.516373	0.0742684	0.39101
B3GNT2	112.738	63.0842	82.9953	86.2726	24.9888	0.289649	237.409	123.711	91.8116	150.977	76.5323	0.506913	0.645028	0.154336	0.538231
B3GNT4	304.206	323.94	374.781	334.309	36.4121	0.108917	318.579	376.427	303.469	332.825	38.5086	0.115702	0.0823198	0.993068	1
B3GNT8	1.25689	1.11681	0.382533	0.918743	0.469625	0.51116	3.35974	4.24361	0.282264	2.62854	2.07943	0.7911	1.06349	0.342031	0.749827
B3GNTL1	9.50663	7.75027	2.06922	6.44204	3.88746	0.603452	5.76742	12.4877	6.57958	8.27823	3.66805	0.443096	-0.0997657	0.676867	0.938018
B4GALNT1	622.917	232.232	63.1751	306.108	287.091	0.937873	372.349	611.238	612.365	531.984	138.249	0.259875	0.0726255	0.193373	0.590593
B4GALNT3	38.6919	4.5427	3.84505	15.6932	19.9205	1.26937	16.065	18.2124	36.4479	23.5751	11.1997	0.475066	-0.204269	0.430398	0.815509
B4GALNT4	297.764	268.707	471.115	345.862	109.441	0.31643	158.443	331.749	202.802	230.998	90.0276	0.389734	-0.397686	0.276602	0.696149
B4GALT1	29.4547	63.1045	227.899	106.819	106.199	0.994194	21.0991	32.8392	21.7733	25.2372	6.59216	0.261208	-0.87858	0.00302197	0.051218
B4GALT2	542.318	713.109	1121.15	792.192	297.409	0.375425	456.504	652.103	536.289	548.299	98.3512	0.179375	-0.163311	0.341746	0.749576
B4GALT3	192.627	160.375	317.178	223.393	82.8057	0.370672	237.789	270.879	263.1	257.256	17.3017	0.067255	0.44714	0.696096	0.94725
B4GALT4	76.6786	149.151	85.4901	103.773	39.5446	0.381067	60.7739	45.525	40.2832	48.8607	10.6448	0.217861	-0.973258	0.0625683	0.355964
B4GALT5	483.662	180.334	671.185	445.06	247.692	0.556535	467.97	591.435	611.185	556.863	77.6144	0.139378	0.442565	0.572964	0.893408
B4GALT6	95.6117	15.6038	6.03104	39.0822	49.1894	1.25861	28.3794	50.8333	131.887	70.3666	54.4483	0.77378	0.0192771	0.229673	0.640912
B4GALT7	142	116.092	86.7449	114.945	27.6453	0.240508	125.852	194.847	126.879	149.193	39.5412	0.265035	0.136216	0.488987	0.850015
BAALC	2039.56	3411.82	12482.8	5978.06	5674.9	0.949288	662.091	1176.19	996.254	944.844	260.876	0.276105	-1.55017	5.19191e-05	0.00287124
BAAT	13.5421	7.77857	2.42671	7.91578	5.55895	0.702262	49.7225	52.495	32.3269	44.8481	10.932	0.243756	1.9666	0.000679993	0.0180146
BABAM1	692.333	417.934	312.66	474.309	196.014	0.413262	1042.11	1157.67	1069.83	1089.87	60.329	0.0553542	0.839382	0.0329803	0.251455
BACE1	964.985	1323.25	608.393	965.543	357.43	0.370185	1323.93	928.157	1064.75	1105.61	201.026	0.181823	0.0900524	0.728202	0.958184
BACE2	2.55588	6.62145	12.1125	7.09661	4.796	0.675815	3.25493	2.65051	3.37084	3.0921	0.386789	0.12509	-0.499014	0.233421	0.646298
BACH1	55.1383	106.156	190.305	117.2	68.2568	0.582397	50.7377	46.2108	50.5882	49.1789	2.57154	0.0522896	-0.576298	0.0401033	0.281447
BACH2	59.3903	75.1622	71.3048	68.6191	8.22183	0.119818	53.5354	53.1214	39.1426	48.5998	8.19281	0.168577	-0.40529	0.403007	0.794769
BAD	371.59	371.548	951.79	564.976	334.991	0.592929	268.364	343.135	242.694	284.731	52.1827	0.18327	-0.470014	0.0814895	0.404966
BAG1	268.482	325.108	818.145	470.578	302.33	0.642466	217.625	269.611	200.55	229.262	35.971	0.156899	-0.407307	0.0649028	0.364105
BAG2	37.8091	38.7034	40.8012	39.1046	1.53586	0.0392758	28.1159	46.4224	37.0657	37.2013	9.15403	0.246067	-0.0607896	0.93395	1
BAG3	102.605	298.619	1554.39	651.87	787.723	1.20841	51.3935	58.7177	24.8902	45.0005	17.7969	0.395482	-2.17062	1.13202e-07	3.12661e-05
BAG4	18.3356	2.31218	2.41997	7.68925	9.22017	1.1991	6.21214	8.71711	17.8928	10.9407	6.14961	0.562086	-0.217867	0.519427	0.867432
BAG5	72.0318	25.5129	17.9033	38.4827	29.3025	0.761447	47.0972	74.8408	100.962	74.2999	26.9363	0.362535	0.37677	0.127342	0.49488
BAHCC1	22.0943	11.1173	13.0784	15.43	5.85418	0.379402	19.857	8.59193	17.5046	15.3178	5.94236	0.387938	-0.231508	1	1
BAHD1	189.685	184.663	260.46	211.603	42.3862	0.20031	231.888	240.941	207.334	226.721	17.389	0.0766977	0.24512	0.849396	0.994526
BAI1	357.255	206.788	188.784	250.943	92.5087	0.368645	232.205	352.664	292.312	292.393	60.2298	0.205989	-0.110846	0.676678	0.937941
BAI2	1625.19	706.525	779.247	1036.99	510.694	0.492479	1171.85	1788.04	1288.46	1416.11	327.327	0.231145	0.0412219	0.429814	0.815104
BAIAP2	915.743	644.546	395.022	651.77	260.435	0.399582	1068.33	1277.54	917.335	1087.74	180.883	0.166293	0.380274	0.188266	0.585303
BAIAP2L1.1	0.890585	3.31997	9.41128	4.54061	4.38954	0.966728	7.11464	7.529	4.87649	6.50671	1.42693	0.219301	1.42206	0.850614	0.995035
BAIAP2L2	42.6952	61.8867	60.0807	54.8875	10.5974	0.193075	18.9152	20.3257	28.8764	22.7058	5.39023	0.237395	-1.08881	0.0469519	0.307485
BAIAP3	642.843	73.1109	42.5857	252.846	338.091	1.33714	332.246	300.706	381.835	338.262	40.898	0.120906	-0.463639	0.510306	0.862083
BAMBI	54.5144	131.393	38.8422	74.9166	49.5339	0.661187	67.3649	47.5495	42.5188	52.4777	13.1358	0.250312	-0.499653	0.406514	0.796756
BANK1	3.76239	6.67676	23.1518	11.197	10.4552	0.933753	27.4983	9.31127	6.90965	14.5731	11.2578	0.772507	1.3174	0.893992	1
BANP	36.1466	62.9991	76.1032	58.4163	20.3687	0.348681	28.135	45.0589	35.3618	36.1852	8.49194	0.23468	-0.338102	0.276955	0.696474
BAP1	675.617	526.287	690.827	630.91	90.9248	0.144117	576.56	604.919	863.798	681.759	158.286	0.232173	0.108331	0.839713	0.991417
BARD1	4.97959	3.37206	11.9924	6.78134	4.5839	0.675959	11.0795	9.55159	5.34572	8.65895	2.96931	0.342918	0.764999	0.878803	1
BARX1	0	6.4e-11	8.97e-10	3.2e-10	5e-10	1.56222	4.24331	7.68366	3.14952	5.0255	2.36611	0.47082	6.39209	0.00577992	0.0817267
BARX2	5.01159	1.16176	0.951153	2.37483	2.28592	0.962561	2.22798	2.04848	0.970137	1.74887	0.680345	0.389021	-0.991281	0.825003	0.987589
BASP1	3939.96	1169.76	703.95	1937.89	1749.42	0.902742	2891.66	4104.52	4910.55	3968.91	1016.26	0.256054	0.351102	0.0941788	0.433668
BATF	0	6.4e-11	8.97e-10	3.2e-10	5e-10	1.56222	14.8752	6.00649	1.82564	7.56911	6.66364	0.880373	7.02746	0.00104882	0.023902
BATF2	0.34327	3.35414	17.7515	7.14965	9.3041	1.30134	1.65097	2.11153	0.386397	1.38296	0.893245	0.645892	-0.933338	0.0449488	0.29957
BATF3	42.6742	35.4609	98.1979	58.7777	34.3289	0.584046	11.2066	20.5921	14.5349	15.4445	4.75841	0.308097	-1.49954	0.00540431	0.0778308
BAX	107.563	96.2294	147.963	117.252	27.1939	0.231927	123.267	148.477	102.679	124.808	22.938	0.183787	0.220487	0.868769	1
BAZ1A	29.8338	90.7453	337.639	152.739	162.998	1.06717	95.4276	54.3178	41.8241	63.8565	28.0459	0.439203	0.191855	0.057929	0.343734
BAZ1B	230.436	223.304	148.254	200.664	45.5287	0.22689	244.981	191.071	284.067	240.04	46.6947	0.194529	0.106074	0.623145	0.916957
BAZ2A	173.049	155.871	98.0871	142.336	39.2711	0.275905	80.9706	109.499	160.578	117.016	40.3323	0.344674	-0.502025	0.604766	0.905225
BAZ2B	82.9622	195.559	105.855	128.125	59.5105	0.464471	86.2827	67.2552	80.3884	77.9754	9.74052	0.124918	-0.537051	0.203685	0.602007
BBIP1	159.541	319.457	312.339	263.779	90.3426	0.342493	193.547	123.759	99.774	139.027	48.7152	0.350401	-0.563011	0.0863844	0.417592
BBOX1	64.8638	169.136	243.361	159.12	89.6691	0.56353	9.44117	41.0671	1.71469	17.4077	20.8507	1.19779	-2.63074	1.37051e-05	0.00107932
BBS10	9.62702	15.4145	2.65997	9.23384	6.38636	0.691625	2.38191	8.33259	6.8132	5.84257	3.0918	0.529185	-0.944336	0.462202	0.830495
BBS12	9.44996	2.28459	1.59099	4.44185	4.351	0.979547	2.48563	4.03234	6.40938	4.30912	1.97646	0.45867	-0.656967	1	1
BBS2	391.643	936.225	333.976	553.948	332.315	0.599903	285.204	193.207	143.038	207.15	72.1011	0.348063	-1.36237	0.0136497	0.145539
BBS4	100.115	79.5794	19.7965	66.4969	41.7268	0.6275	63.7214	79.7042	65.1193	69.515	8.85179	0.127336	-0.410621	0.915547	1
BBS7	155.035	107.253	59.2015	107.163	47.9166	0.447138	87.7778	92.5437	92.1795	90.8337	2.65269	0.0292038	-0.612183	0.671878	0.935186
BBS9	50.7175	99.4014	55.1109	68.4099	26.9291	0.393644	67.8274	43.378	57.8955	56.367	12.2962	0.218145	-0.163203	0.650715	0.930566
BBX	26.4457	46.3857	40.2909	37.7074	10.2179	0.27098	23.5227	16.8669	23.0902	21.1599	3.72416	0.176001	-0.598691	0.218717	0.623909
BCAM	44.4508	51.975	67.4562	54.6273	11.7298	0.214724	21.116	29.3604	23.5363	24.6709	4.23769	0.171769	-0.957033	0.0736058	0.389948
BCAN	1006.5	1426.11	1151.6	1194.74	213.105	0.17837	284.454	764.855	264.963	438.091	283.154	0.646336	-1.43169	0.013056	0.140899
BCAP29	689.502	514.102	432.389	545.331	131.37	0.2409	476.21	596.926	521.675	531.604	60.9673	0.114686	-0.267003	0.947145	1
BCAR1	174.614	184.68	336.768	232.02	90.8534	0.391575	153.748	205.671	145.444	168.288	32.6402	0.193955	-0.137997	0.387455	0.783538
BCAR3	40.1385	114.977	189.632	114.916	74.7468	0.650449	25.2801	62.2964	33.5461	40.3742	19.4298	0.481243	-0.751157	0.0188068	0.179458
BCAS1	409.551	2650.12	15270.8	6110.14	8012.04	1.31127	2152.87	740.844	826.66	1240.12	791.623	0.638342	-0.181149	0.00251235	0.04498
BCAS3	102.056	53.1138	28.8911	61.3535	37.2717	0.607492	49.708	115.77	139.776	101.751	46.6418	0.458389	0.22424	0.220478	0.626887
BCAS4	5.81717	2.26111	1.169	3.08242	2.4305	0.788501	0	0.744327	0	0.248109	0.429737	1.73205	-4.14602	0.0156422	0.159537
BCAT1	244.228	143.749	70.7886	152.922	87.0827	0.569459	140.68	133.972	173.851	149.501	21.3525	0.142826	-0.490058	0.952974	1
BCAT2	67.9005	182.351	178.658	142.97	65.0382	0.454908	75.2625	92.6994	57.6566	75.2062	17.5215	0.232979	-0.46757	0.107753	0.458263
BCCIP	189.302	295.215	517.531	334.016	167.519	0.501531	228.332	157.094	154.998	180.141	41.7472	0.231747	-0.325956	0.0989504	0.440673
BCDIN3D	16.9328	11.0835	2.91284	10.3097	7.04192	0.683038	10.7976	16.5206	8.76691	12.0283	4.02069	0.334268	-0.306478	0.769833	0.970284
BCHE	61.5689	109.304	19.6588	63.5106	44.8542	0.706248	95.5296	28.238	56.6914	60.153	33.7791	0.561553	-0.228143	0.921251	1
BCKDHB	80.761	191.178	151.895	141.278	55.9689	0.396162	78.6448	74.8742	59.4056	70.9749	10.1951	0.143644	-0.673795	0.0804281	0.402388
BCKDK	254.014	181.342	166.941	200.766	46.6732	0.232476	158.055	224.038	173.06	185.051	34.5876	0.186908	-0.343433	0.823638	0.987333
BCL10	19.9019	50.7713	39.9713	36.8815	15.665	0.424738	30.5487	38.2831	19.9328	29.5882	9.2128	0.311367	-0.00529051	0.647671	0.928987
BCL11A	267.007	88.5455	108.145	154.566	97.8688	0.633185	362.321	338.198	341.207	347.242	13.1454	0.0378565	0.705903	0.0306881	0.241025
BCL11B	137.866	52.0303	7.24099	65.7124	66.3787	1.01014	847.441	282.182	141.094	423.573	373.798	0.882489	1.99085	0.000100322	0.00458934
BCL2	117.512	341.711	1274.21	577.81	613.427	1.06164	120.971	188.083	106.001	138.352	43.7141	0.315963	-0.657446	0.00139591	0.029143
BCL2A1	0	4.30386	0.466878	1.59025	2.36162	1.48507	0.450234	1.42866	0.474077	0.784324	0.558141	0.71162	-0.565247	0.734261	0.958184
BCL2L1	188.931	144.837	98.2098	143.993	45.3663	0.31506	135.097	159.195	204.844	166.379	35.4241	0.212912	-0.0628611	0.699828	0.948804
BCL2L10	3.03575	2.23026	0.792018	2.01934	1.13664	0.562876	87.5367	18.728	10.1161	38.7936	42.4318	1.09378	3.88012	1.70702e-05	0.00127188
BCL2L11	5.76909	7.73303	8.98463	7.49559	1.62087	0.216243	1.8665	6.24013	5.71957	4.60873	2.38906	0.518377	-0.530115	0.480778	0.843075
BCL2L12	6.22325	24.2193	18.832	16.4249	9.23636	0.56234	11.7206	5.96901	7.18201	8.29053	3.03178	0.365692	-0.492787	0.201452	0.600622
BCL2L13	91.2388	59.763	90.0523	80.3513	17.8399	0.222024	44.4474	73.6154	66.3805	61.4811	15.1887	0.247046	-0.446625	0.514373	0.864653
BCL2L14	0.425343	0.00672565	0.0985075	0.176859	0.220032	1.24411	1.19628	0	0.517003	0.571096	0.599974	1.05057	0.861442	1	1
BCL2L15	2.09455	2.21481	0.648673	1.65268	0.871573	0.527369	3.687	4.01689	5.7326	4.47883	1.09825	0.24521	1.09455	0.17882	0.570821
BCL2L2	325.427	237.783	579.282	380.831	177.362	0.465725	328.348	339.531	420.66	362.846	50.3793	0.138845	0.232853	0.901352	1
BCL3	13.2363	32.188	227.588	91.004	118.664	1.30394	4.48815	13.7204	14.8504	11.0197	5.6846	0.51586	-1.27349	0.000237259	0.00845907
BCL6	295.054	668.945	2203.51	1055.84	1011.34	0.957859	186.895	301.651	238.323	242.29	57.481	0.237241	-0.927989	0.000903112	0.0216149
BCL6B	12.1167	23.2753	70.3012	35.2311	30.8798	0.876495	18.0449	13.4796	18.0266	16.5171	2.6305	0.15926	-0.0972113	0.136359	0.513179
BCL7A	284.889	149.282	51.8158	161.996	117.055	0.722583	334.457	321.18	338.434	331.357	9.03523	0.0272673	0.465465	0.0620768	0.354159
BCL7B	419.834	316.285	881.784	539.301	301.084	0.558285	584.938	568.253	543.581	565.591	20.807	0.036788	0.478289	0.904832	1
BCL7C	69.5027	119.49	403.261	197.418	180.009	0.911817	74.6036	123.506	54.7463	84.2855	35.3878	0.419856	-0.198679	0.0451244	0.300304
BCL9	208.682	205.618	147.38	187.227	34.5424	0.184495	140.93	274.406	260.99	225.442	73.4965	0.326011	0.106464	0.61159	0.908442
BCL9L	59.9867	31.0273	42.4242	44.4794	14.5887	0.327987	32.4885	40.783	53.6297	42.3004	10.652	0.251817	-0.277763	0.927076	1
BCLAF1	558.474	705.276	383.241	548.997	161.226	0.293675	863.408	640.314	644.718	716.147	127.551	0.178108	0.285118	0.48803	0.849686
BCMO1	1.622	2.20546	0.572407	1.46662	0.82754	0.564249	0	2.11042	2.40798	1.50613	1.31281	0.871641	-0.363877	1	1
BCO2	56.5502	27.6877	5.35575	29.8646	25.6666	0.859432	154.825	74.6234	99.384	109.611	41.0671	0.374663	1.2683	0.00377635	0.0602425
BCOR	62.5626	97.2868	126.267	95.3722	31.8954	0.334431	71.9151	98.8554	62.1839	77.6515	18.9968	0.244642	0.0398348	0.615554	0.911963
BCR	214.985	105.08	60.2973	126.787	79.5956	0.627789	332.744	150.825	211.831	231.8	92.5889	0.399435	0.40223	0.117009	0.475178
BCS1L	119.62	120.502	104.345	114.823	9.08431	0.079116	189.856	192.59	183.215	188.554	4.82119	0.0255693	0.658212	0.176266	0.567177
BDH1	259.057	253.133	120.449	210.88	78.3711	0.371639	97.5499	104.77	117.001	106.44	9.83245	0.0923754	-1.24802	0.0631861	0.357863
BDH2	54.4099	151.293	57.5736	87.7588	55.0448	0.627229	198.767	69.8019	90.2496	119.606	69.3134	0.579514	0.609763	0.449799	0.822219
BDKRB2	2.82093	0.0297223	0.513081	1.12124	1.49168	1.33038	4.47062	1.15747	4.61977	3.41595	1.95732	0.572994	0.961849	0.152373	0.534681
BDNF	183.402	34.3968	20.2377	79.3455	90.3933	1.13924	51.8273	159.397	178.008	129.744	68.1164	0.525007	-0.106957	0.261478	0.68056
BDP1	51.8409	25.477	5.1513	27.4897	23.4098	0.851583	42.2184	61.8915	85.2071	63.1057	21.5201	0.341017	0.561366	0.07184	0.385138
BEAN1	0.425343	0.00672565	0.0985075	0.176859	0.220032	1.24411	0	0.700467	0.563966	0.421478	0.371336	0.881034	0.340848	1	1
BECN1	382.414	302.951	317.335	334.233	42.341	0.126681	443.051	430.085	432.295	435.144	6.93648	0.0159406	0.27928	0.481467	0.843075
BEGAIN	39.6045	19.9666	23.5595	27.7102	10.4562	0.377342	27.2938	32.1176	18.2748	25.8954	7.02654	0.271343	-0.38425	0.911496	1
BEND4	51.44	10.064	4.63023	22.0447	25.6016	1.16135	9.87323	32.164	31.7108	24.5827	12.7408	0.518282	-0.65669	0.823312	0.987333
BEND5	100.567	77.3735	19.7726	65.9042	41.6002	0.631221	82.6436	95.8288	160.065	112.846	41.4209	0.367058	0.314811	0.18819	0.585303
BEND6	320.653	201.286	342.776	288.238	76.1114	0.264057	275.967	264.622	371.814	304.135	58.886	0.193618	0.0832121	0.882884	1
BEST1	3302.95	8435.41	29793.1	13843.8	14048.8	1.01481	2641.64	2182.53	2001.31	2275.16	330.064	0.145073	-1.2584	0.000103577	0.00463599
BEST2	0.425343	0.00672565	0.0985075	0.176859	0.220032	1.24411	4.64121	1.93987	1.49095	2.69068	1.70406	0.633319	2.9765	0.0604345	0.350244
BEST3	14.5521	34.1358	4.02118	17.5697	15.2824	0.869816	3.03811	1.33023	0	1.45612	1.52296	1.04591	-3.78063	0.000158007	0.00626414
BEST4	8.65457	1.18221	1.40108	3.74595	4.2524	1.1352	3.94366	1.18878	3.412	2.84815	1.46143	0.513117	-1.00066	0.755267	0.964469
BET1	69.3962	72.9521	54.6835	65.6773	9.68547	0.147471	97.152	83.624	93.3101	91.362	6.97126	0.0763036	0.396575	0.404168	0.795612
BET1L	25.6405	29.8841	52.8123	36.1123	14.6175	0.404778	26.091	32.7515	25.1749	28.0058	4.13536	0.147661	-0.0150503	0.582352	0.897828
BEX1	2830.3	731.98	469.967	1344.08	1293.75	0.962555	2218.55	2344.56	2320.78	2294.63	66.9467	0.0291754	0.062712	0.210909	0.611878
BEX2	1313.94	539.575	326.159	726.559	519.761	0.715373	1791.99	1555.04	1546.55	1631.2	139.32	0.0854097	0.607313	0.0480683	0.31087
BEX4	1603.69	1070.19	700.135	1124.67	454.236	0.403883	1922.95	1593.8	1738.31	1751.69	164.98	0.0941834	0.299485	0.258856	0.677664
BEX5	635.216	162.63	162.274	320.04	272.95	0.852863	461.906	607.738	716.43	595.358	127.713	0.214514	0.268265	0.12569	0.491703
BFAR	123.892	131.541	95.8203	117.085	18.8084	0.160639	172.022	136.718	131.984	146.908	21.878	0.148923	0.241712	0.542958	0.878316
BFSP1	32.3137	19.94	15.2176	22.4904	8.8288	0.392558	79.8283	58.4177	61.736	66.6607	11.5235	0.172869	1.26144	0.0137877	0.146508
BFSP2	0.425343	0.00672565	0.0985075	0.176859	0.220032	1.24411	0.357678	2.90462	1.02811	1.43013	1.3202	0.923133	2.00657	0.289195	0.70292
BGLAP	6.3127	17.6261	17.3001	13.7463	6.43975	0.468472	6.98546	11.0713	5.39561	7.81747	2.92791	0.374535	-0.399413	0.31665	0.727405
BGN	19.8342	29.789	14.913	21.512	7.57862	0.352297	16.7321	3.76652	13.0146	11.1711	6.67647	0.597658	-0.942691	0.20855	0.608708
BHLHA15	0.313839	1.09405	0.205277	0.537722	0.484843	0.90166	0.332338	4.45331	0.359856	1.71517	2.37134	1.38257	1.3166	0.534774	0.872186
BHLHE40	564.827	594.866	1501.15	886.949	532.13	0.599955	432.427	591.42	679.879	567.909	125.39	0.220793	-0.0892622	0.262681	0.682897
BHLHE41	26.0995	27.6014	4.27391	19.3249	13.0562	0.675614	29.3394	12.7066	16.7088	19.585	8.68143	0.44327	-0.35296	0.972157	1
BHMT	3.95229	7.71006	8.37868	6.68034	2.3861	0.357183	1.19319	7.49568	12.3001	6.99632	5.57026	0.79617	0.355836	1	1
BHMT2	7.04252	12.1001	2.19209	7.11156	4.95435	0.696662	0.21735	4.91337	4.67189	3.26754	2.6443	0.809263	-1.39069	0.220056	0.626294
BICC1	30.527	30.9748	38.7436	33.4151	4.62004	0.138262	13.9997	16.982	20.3602	17.114	3.18233	0.18595	-0.855308	0.162482	0.549452
BICD1	33.5325	27.6306	4.58397	21.9157	15.297	0.697995	14.3525	20.9788	38.7234	24.6849	12.601	0.510476	-0.308601	0.81325	0.983046
BICD2	245.439	232.209	351.114	276.254	65.1672	0.235896	254.591	357.375	331.158	314.375	53.4077	0.169886	0.343508	0.723268	0.958184
BID	44.5329	47.5552	58.7012	50.2631	7.46223	0.148463	28.5039	23.0861	20.6443	24.0781	4.02262	0.167066	-0.922648	0.10558	0.455524
BIK	0	2.14764	0.222212	0.78995	1.18103	1.49507	1.60562	2.07793	0.998446	1.56067	0.541143	0.346739	1.3166	0.526767	0.868499
BIN1	380.074	337.163	151.809	289.682	121.314	0.418784	417.009	278.167	385.71	360.295	72.8265	0.20213	0.0182801	0.559874	0.886718
BIN3	108.097	100.626	111.838	106.854	5.70825	0.0534212	151.183	150.428	121.266	140.959	17.0587	0.121019	0.403805	0.460578	0.829223
BIRC2	225.66	249.906	458.344	311.303	127.917	0.410907	201.868	196.649	198.42	198.979	2.654	0.0133381	-0.266235	0.221033	0.627605
BIRC3	47.7664	58.7236	365.112	157.201	180.14	1.14592	151.062	76.7042	81.8516	103.206	41.5245	0.402346	0.776271	0.337036	0.74586
BIRC6	382.545	592.471	262.137	412.384	167.177	0.40539	436.026	376.963	395.741	402.91	30.1771	0.074898	-0.105456	0.952723	1
BIRC7	2.52531	1.15016	5.55673	3.0774	2.25457	0.732621	0	0	0	0	0		-5.3664	0.0238565	0.209342
BLCAP	1954.49	1003.9	1113.79	1357.39	520.007	0.383092	5070.27	2306.91	2355.36	3244.18	1581.63	0.487528	0.989174	0.0327585	0.250531
BLM	26.3946	68.3798	17.7303	37.5016	27.09	0.722369	14.5798	4.50774	8.92489	9.33747	5.04867	0.540689	-1.95605	0.00645502	0.0883545
BLMH	123.78	138.184	123.68	128.548	8.34552	0.0649215	206.477	157.829	134.147	166.151	36.8762	0.221943	0.387951	0.48714	0.848863
BLNK	10.2421	11.0382	2.39283	7.89103	4.77819	0.605522	16.2868	14.8675	20.3561	17.1702	2.84888	0.165921	0.768446	0.143121	0.522091
BLOC1S2	442.068	337.223	338.517	372.603	60.1621	0.161464	403.064	475.028	516.185	464.759	57.2551	0.123193	0.175178	0.556162	0.885797
BLVRB	156.184	149.267	162.769	156.073	6.75135	0.0432576	141.798	172.287	125.761	146.615	23.634	0.161197	-0.0912961	0.871903	1
BLZF1	79.2983	106.128	119.346	101.591	20.4055	0.200861	73.5084	87.804	88.8559	83.3894	8.5734	0.102812	-0.0834588	0.616135	0.912203
BMP1	75.472	131.474	75.6454	94.1973	32.2831	0.342718	178.305	93.7211	103.243	125.09	46.3309	0.370381	0.491605	0.462859	0.830716
BMP2	22.0688	27.6	14.9309	21.5332	6.35152	0.294964	6.17689	17.2454	12.3614	11.9279	5.547	0.465043	-0.999128	0.241591	0.658804
BMP3	8.09552	2.27725	1.44109	3.93795	3.62475	0.920464	2.27977	8.11897	15.163	8.52059	6.45102	0.757109	0.500098	0.235959	0.650429
BMP4	8.83174	9.95067	10.3647	9.7157	0.79303	0.0816236	27.5316	35.997	52.5936	38.7074	12.749	0.329367	2.0608	0.00906928	0.110854
BMP5	2.38848	1.16086	9.3473	4.29888	4.41493	1.027	0.357678	2.90462	1.02811	1.43013	1.3202	0.923133	-0.933338	0.167232	0.554431
BMP6	8.92957	7.76249	9.89934	8.8638	1.06994	0.120709	13.6032	3.84374	5.99958	7.8155	5.12687	0.655987	-0.0997657	0.877318	1
BMP7	235.551	686.501	796.074	572.709	297.083	0.518733	77.834	149.489	50.7306	92.6844	51.0264	0.550539	-2.06942	1.19815e-05	0.00100058
BMPER	25.3568	10.02	3.39458	12.9238	11.2654	0.871678	11.5849	13.356	42.4073	22.4494	17.3067	0.770921	0.191316	0.280088	0.699265
BMPR1B	148.596	503.081	1279.92	643.865	578.651	0.898715	35.6317	135.109	2.79415	57.8448	68.8974	1.19107	-2.39455	8.65811e-06	0.000786371
BMPR2	67.1245	57.4787	27.8532	50.8188	20.4652	0.402709	60.9187	64.5508	92.4374	72.6357	17.2447	0.237414	0.213944	0.392069	0.786762
BMS1	22.6246	12.2059	3.3519	12.7275	9.6469	0.75796	26.0978	17.449	39.7186	27.7551	11.2269	0.404499	0.591071	0.116698	0.47438
BMX	0.220595	18.6448	15.5265	11.464	9.86109	0.860181	1.27697	0	0	0.425656	0.737257	1.73205	-3.80353	0.000604224	0.0164876
BNC2	1.23028	9.81164	1.35077	4.1309	4.92004	1.19103	4.1471	1.24551	0.924766	2.10579	1.77508	0.842954	-0.823963	0.422438	0.809923
BNIP1	73.3987	64.1241	45.8018	61.1082	14.0435	0.229813	88.3313	89.8013	93.8862	90.6729	2.87824	0.0317431	0.377931	0.318634	0.729078
BNIP2	43.507	115.025	274.704	144.412	118.367	0.819648	112.019	87.0338	83.0587	94.0371	15.699	0.166945	0.420799	0.307382	0.718534
BNIP3L	1417.44	988.394	950.377	1118.74	259.381	0.231852	1669.68	1495.12	1778.31	1647.7	142.869	0.0867083	0.364066	0.316838	0.727517
BNIPL	3.62022	1.14964	0.756769	1.84221	1.55228	0.842619	5.5012	7.70951	1.33726	4.84932	3.23575	0.667259	0.801477	0.230325	0.641865
BOC	97.7496	148.194	310.999	185.648	111.449	0.600327	56.449	109.161	68.4372	78.0158	27.6307	0.354168	-0.640179	0.030803	0.241309
BOD1L	378.177	374.752	220.632	324.52	89.9864	0.277291	382.49	347.695	389.618	373.268	22.4317	0.0600955	0.0101267	0.70643	0.95147
BOK	15.5529	12.1719	2.88507	10.2033	6.55936	0.642867	31.8128	11.347	9.75337	17.6377	12.3018	0.69747	0.367557	0.296587	0.706303
BOLA1	76.121	77.3987	81.4651	78.3283	2.79071	0.0356284	120.25	82.2143	89.8413	97.4353	20.1229	0.206526	0.362749	0.580432	0.896737
BOLA3	60.5686	29.9471	75.045	55.1869	23.0255	0.417228	53.3572	22.1956	33.6264	36.3931	15.764	0.433158	-0.497128	0.359834	0.765155
BORA	22.1652	48.539	24.5532	31.7525	14.5865	0.459381	39.4887	31.9668	23.3541	31.6032	8.07346	0.255463	NA	NA	NA
BPGM	135.383	149.309	303.93	196.207	93.5501	0.476793	167.932	193.29	192.281	184.501	14.3581	0.0778211	0.345267	0.873182	1
BPHL	31.6473	21.059	30.0079	27.5714	5.69916	0.206705	60.4842	66.7054	62.9234	63.371	3.13468	0.0494655	1.13979	0.0629302	0.356901
BPI	0.230766	2.16662	0.318477	0.905289	1.09323	1.2076	0	0	0.627608	0.209203	0.36235	1.73205	-1.89765	0.289442	0.70292
BPIFC	0.425343	0.00672565	0.0985075	0.176859	0.220032	1.24411	22.9581	25.9819	14.3277	21.0893	6.0477	0.286767	5.87044	6.99512e-06	0.000659396
BPNT1	44.9303	24.362	4.889	24.7271	20.0232	0.809766	32.9371	64.1447	53.4348	50.1722	15.8576	0.316063	0.387923	0.131592	0.503971
BPTF	182.304	248.622	41.871	157.599	105.566	0.669841	212.419	117.481	207.015	178.972	53.3207	0.297928	-0.0964796	0.746578	0.960789
BRAP	99.4477	80.7131	56.6284	78.9297	21.4653	0.271954	93.1749	99.3122	115.905	102.797	11.7589	0.114389	0.149761	0.495529	0.85359
BRAT1	80.4926	79.5955	64.4256	74.8379	9.02846	0.12064	57.3622	49.6265	48.2499	51.7462	4.91209	0.0949266	-0.615775	0.371195	0.769694
BRCA2	0.523066	3.28555	5.28886	3.03249	2.39295	0.789104	0	0	1.31011	0.436703	0.756392	1.73205	-2.0296	0.0925914	0.431693
BRD1	152.373	168.022	125.899	148.765	21.2922	0.143127	133.692	134.08	116.251	128.008	10.1831	0.0795507	-0.285756	0.682309	0.940468
BRD2	921.931	832.518	1156.83	970.426	167.506	0.172611	1587.82	1585.7	1582.02	1585.18	2.93368	0.00185069	0.808875	0.203814	0.602041
BRD3	70.9346	75.1932	89.6201	78.5826	9.79305	0.124621	67.5864	71.4457	71.3803	70.1374	2.20953	0.0315029	-0.055003	0.77881	0.970335
BRD4	75.4451	110.533	110.377	98.7848	20.213	0.204616	49.8817	71.4345	92.4633	71.2598	21.2914	0.298785	-0.278904	0.415005	0.803707
BRD7	6.17457	15.5108	41.9019	21.1958	18.5297	0.874218	5.48391	5.46041	3.77839	4.90757	0.977971	0.199278	-1.11678	0.0140369	0.148143
BRD8	344.399	386.906	249.681	326.995	70.248	0.214829	499.287	432.069	495.875	475.743	37.8615	0.0795839	0.439585	0.319445	0.730135
BRF2	187.806	134.884	69.7905	130.827	59.1125	0.451837	159.181	196.048	181.571	178.933	18.5744	0.103806	0.0687668	0.403284	0.794769
BRI3	45.8221	60.8774	165.118	90.6057	64.9668	0.717028	81.9271	54.932	83.3019	73.387	15.9973	0.217985	0.457786	0.621352	0.916052
BRIP1	0.313839	1.09405	0.205277	0.537722	0.484843	0.90166	1.53356	1.26248	2.94661	1.91421	0.904298	0.472412	1.62802	0.376231	0.773282
BRIX1	59.2816	76.2908	97.3845	77.6523	19.0879	0.245812	99.3776	68.5504	101.854	89.9272	18.5542	0.206325	0.482777	0.725451	0.958184
BRMS1	109.68	126.027	122.422	119.376	8.58849	0.0719447	144.605	164.812	106	138.472	29.8816	0.215795	0.257814	0.689284	0.944347
BRMS1L	72.2705	29.9271	26.8369	43.0115	25.3861	0.590216	41.7558	53.0362	69.3771	54.723	13.8877	0.253782	-0.103048	0.582116	0.897667
BROX	174.129	368.026	188.374	243.51	108.069	0.443798	297.039	234.747	195.426	242.404	51.2375	0.211373	0.100807	0.990869	1
BRP44	4.22118	0.0388822	0.723276	1.66111	2.24334	1.3505	1.53356	1.26248	2.94661	1.91421	0.904298	0.472412	-0.436734	1	1
BRP44L	280.811	598.06	626.348	501.74	191.852	0.382373	405.316	229.874	212.805	282.665	106.561	0.376986	-0.39299	0.14124	0.520825
BRPF1	87.4517	106.135	119.922	104.503	16.2965	0.155943	90.547	86.3778	92.7583	89.8944	3.23993	0.0360415	-0.055426	0.698247	0.947882
BRPF3	225.186	162.582	270.593	219.453	54.2333	0.247129	178.109	255.202	317.328	250.213	69.7434	0.278736	0.248571	0.7188	0.957514
BRS3	0.425343	0.00672565	0.0985075	0.176859	0.220032	1.24411	0.450234	1.42866	0.474077	0.784324	0.558141	0.71162	1.24319	1	1
BRSK1	445.546	247.686	171.124	288.119	141.609	0.491494	440.748	434.778	591.626	489.051	88.8828	0.181746	0.359489	0.170706	0.560301
BRWD1	219.902	313.913	197.866	243.893	61.6317	0.252699	185.005	162.583	173.685	173.758	11.2111	0.0645216	-0.486594	0.344645	0.752714
BRWD3	11.5876	11.0493	2.50562	8.38083	5.09519	0.607958	8.10051	4.52837	13.2805	8.63645	4.4006	0.509538	-0.315748	1	1
BSDC1	829.285	765.05	734.684	776.34	48.3007	0.0622159	657.9	795.611	782.047	745.186	75.8956	0.101848	-0.126359	0.914575	1
BSN	180.295	13.4117	19.9901	71.2322	94.5082	1.32676	32.6647	104.005	224.664	120.445	97.0498	0.805761	-0.097498	0.271609	0.691979
BSPRY	34.9827	28.7724	31.5445	31.7666	3.11107	0.0979354	247.314	22.6984	21.88	97.2975	129.919	1.33527	1.63721	0.0280047	0.22865
BST1	2.7205	6.57185	1.21588	3.50274	2.76234	0.788622	58.0532	22.2376	17.5831	32.6246	22.1444	0.678764	3.08957	0.000290785	0.00962297
BST2	4.40697	7.71636	8.53709	6.88681	2.18646	0.317485	4.69548	1.95782	0.884343	2.51255	1.96519	0.782151	-1.12949	0.122706	0.485597
BTAF1	193.523	308.342	129.925	210.597	90.4254	0.429377	198.075	192.582	180.945	190.534	8.74678	0.0459067	-0.224149	0.782487	0.971992
BTBD1	723.426	625.809	1222.66	857.3	320.157	0.373448	589.738	617.23	700.018	635.662	57.4038	0.0903056	-0.162356	0.438565	0.817517
BTBD10	55.6041	5.65966	23.8125	28.3588	25.2807	0.891459	28.5364	49.6972	62.1264	46.7867	16.9831	0.36299	0.205501	0.290775	0.703184
BTBD11	183.888	99.5342	40.7029	108.042	71.9706	0.666138	221.467	228.647	233.868	227.994	6.22598	0.0273076	0.546535	0.0524634	0.325146
BTBD16	1.64756	10.9162	1.51548	4.69309	5.3898	1.14845	0.993563	0	3.13409	1.37588	1.60164	1.16408	-1.65778	0.141955	0.521008
BTBD2	233.792	196.813	205.008	211.871	19.4215	0.0916664	162.461	176.904	204.738	181.367	21.489	0.118483	-0.296299	0.668458	0.932991
BTBD3	730.507	608.027	264.385	534.306	241.647	0.452264	727.176	824.808	982.312	844.765	128.734	0.15239	0.306234	0.24178	0.658886
BTBD8	3.70831	5.50092	1.23359	3.48094	2.14273	0.615562	2.18362	2.02187	1.59432	1.93327	0.304476	0.157493	-1.06299	0.58104	0.897039
BTBD9	53.6002	10.0659	4.71114	22.7924	26.8143	1.17646	10.362	30.5696	55.2079	32.0465	22.4594	0.700838	-0.304079	0.503638	0.857756
BTC	15.1667	17.6894	19.5073	17.4545	2.17979	0.124884	5.89916	3.89183	9.8459	6.54563	3.02922	0.462786	-1.26004	0.0687432	0.375988
BTD	50.8013	82.8498	54.1034	62.5848	17.6275	0.281657	57.6698	72.171	70.2906	66.7105	7.88571	0.118208	0.15256	0.886065	1
BTF3	462.837	634.571	659.607	585.672	107.112	0.182887	489.543	391.227	427.785	436.185	49.6934	0.113927	-0.229301	0.435094	0.817299
BTG2	92.4598	278.61	493.163	288.078	200.519	0.69606	47.8747	77.1954	36.2209	53.7637	21.1125	0.392691	-1.56882	6.6977e-05	0.00345807
BTG3	58.5202	89.4844	55.0014	67.6686	18.9747	0.280406	136.609	60.3813	42.2874	79.7593	50.0578	0.62761	0.285857	0.704094	0.950699
BTK	5.61481	14.2723	2.23364	7.37357	6.20903	0.842065	4.70195	8.2582	6.72527	6.56181	1.78375	0.271839	-0.308008	0.932172	1
BTN1A1	1.25689	1.11681	0.382533	0.918743	0.469625	0.51116	0	0.744327	0	0.248109	0.429737	1.73205	-2.2901	0.660085	0.930584
BTRC	806.732	423.463	214.146	481.447	300.518	0.624198	776.946	819.401	794.362	796.903	21.3414	0.0267804	0.215528	0.204791	0.603414
BUB1	0.604247	3.25963	0.523252	1.46238	1.557	1.0647	2.76576	0.504178	3.53754	2.26916	1.57648	0.694741	0.642525	0.826132	0.987837
BUB1B	1.73389	1.12537	0.463992	1.10775	0.635134	0.573354	11.1252	1.80751	1.92876	4.95381	5.34489	1.07895	1.73885	0.106055	0.45599
BUD13	66.4469	70.7318	45.7738	60.9842	13.3457	0.218838	62.2894	55.7839	48.1926	55.422	7.05536	0.127302	-0.267587	0.829422	0.987837
BUD31	300.315	286.386	461.879	349.527	97.5491	0.279089	271.257	280.47	188.077	246.601	50.8923	0.206375	-0.300776	0.341433	0.749153
BVES	1.06406	3.27363	0.605344	1.64768	1.42667	0.865867	0.418875	0	2.55918	0.992686	1.3727	1.38281	-0.825688	0.775296	0.970284
BYSL	33.7515	15.5451	14.9627	21.4198	10.6836	0.498773	25.4364	33.3609	35.4999	31.4324	5.30168	0.168669	0.17333	0.396699	0.790451
BZRAP1	631.429	401.343	282.369	438.381	177.453	0.404792	282.855	391.952	551.298	408.702	135.003	0.330321	-0.451458	0.856416	0.997169
BZW1	47.8601	37.6123	33.8519	39.7748	7.25017	0.182281	23.0355	42.8604	60.5476	42.1478	18.7662	0.445248	-0.0843878	0.908824	1
BZW2	192.805	117.2	31.1483	113.718	80.8847	0.711275	216.657	198.685	193.316	202.886	12.2242	0.0602518	0.285783	0.139909	0.518122
C10orf10	33.5186	78.4257	69.1703	60.3716	23.7113	0.392756	21.5851	41.1234	21.6972	28.1352	11.2482	0.399791	-0.783575	0.093264	0.432797
C10orf107	18.7824	14.4111	19.6307	17.6081	2.80097	0.159073	57.4314	46.906	42.0019	48.7798	7.8836	0.161616	1.47421	0.0356856	0.263054
C10orf11	10.3026	17.6594	18.3833	15.4484	4.47108	0.28942	20.1942	3.12199	1.80608	8.37409	10.2576	1.22492	-0.563687	0.314958	0.725682
C10orf112	1.99987	3.29626	0.757683	2.01794	1.26939	0.629051	0.492974	0.665515	0.515345	0.557944	0.0938276	0.168167	-1.91243	0.190043	0.58781
C10orf116	80.2234	163.644	291.669	178.512	106.504	0.59662	51.692	92.9773	29.9153	58.1949	32.0299	0.550391	-0.968043	0.00777391	0.0993129
C10orf12	15.4752	11.0899	11.9891	12.8514	2.31633	0.180239	9.22702	12.393	6.51	9.37667	2.94434	0.314008	-0.596915	0.581404	0.897124
C10orf125	7.22679	13.2656	22.214	14.2355	7.54053	0.5297	0	1.39016	1.82251	1.07089	0.952281	0.889242	-3.24677	0.000157538	0.00626414
C10orf137	115.895	135.914	49.6558	100.488	45.146	0.449266	120.604	118.416	105.015	114.678	8.43989	0.0735964	-0.0553862	0.737583	0.958611
C10orf140	1.14974	2.19465	0.492442	1.27894	0.858425	0.671198	4.03085	1.95755	1.51299	2.50046	1.34386	0.537446	0.755282	0.499525	0.855964
C10orf2	33.6863	35.4369	79.6086	49.5773	26.0226	0.52489	45.7477	51.0564	47.7419	48.182	2.68158	0.0556552	0.411242	0.948465	1
C10orf28	54.6195	61.9413	95.3444	70.6351	21.7098	0.307352	70.065	46.825	50.473	55.7877	12.4984	0.224035	-0.0424243	0.577385	0.894801
C10orf32	177.888	118.332	106.491	134.237	38.2639	0.285047	142.955	150.441	122.412	138.603	14.5127	0.104707	-0.207387	0.935631	1
C10orf35	424.205	100.721	81.8457	202.257	192.444	0.951481	347.949	481.283	381.086	403.439	69.4206	0.172072	0.290752	0.0845053	0.411868
C10orf46	312.353	339.401	326.445	326.066	13.5279	0.0414881	239.47	254.527	248.463	247.487	7.57598	0.0306116	-0.373928	0.441011	0.818017
C10orf47	0.218459	1.11173	4.12961	1.81993	2.0495	1.12614	0.417319	0.611642	1.82622	0.951726	0.763539	0.802267	0.128782	0.59496	0.901295
C10orf54	85.2988	164.777	369.168	206.415	146.443	0.709462	36.8306	69.6857	41.9913	49.5025	17.6686	0.356923	-1.266	0.000701732	0.0183824
C10orf57	5.55121	5.52708	1.46016	4.17949	2.35504	0.563475	2.13784	3.5367	0.918458	2.19767	1.31015	0.596154	-1.2874	0.398223	0.79082
C10orf67	3.54488	6.61215	7.9045	6.02051	2.23922	0.371932	17.0251	6.65292	3.54119	9.07308	7.06024	0.778153	0.945951	0.640823	0.924708
C10orf68	3.58636	7.67836	1.43669	4.2338	3.1708	0.748925	2.85343	1.26295	1.5973	1.90456	0.838576	0.440299	-1.25311	0.28945	0.70292
C10orf76	36.3461	25.4727	31.309	31.0426	5.44161	0.175295	20.3796	34.7313	41.8428	32.3179	10.9332	0.338303	-0.0456494	0.942142	1
C10orf82	3.75693	0.0360801	0.655553	1.48286	1.99362	1.34444	5.45417	6.18066	3.75795	5.13092	1.24328	0.242311	1.08161	0.0753143	0.393465
C10orf85	18.2449	44.1338	31.263	31.2139	12.9445	0.414704	3.85568	3.38012	2.69275	3.30952	0.584673	0.176664	-2.93348	6.79838e-05	0.00346756
C10orf88	69.4339	80.655	37.6729	62.5873	22.294	0.356207	138.504	149.032	151.231	146.255	6.80269	0.0465124	1.03375	0.0293367	0.235507
C10orf90	25.3689	101.475	18.7689	48.5376	45.9638	0.946972	130.841	30.2653	43.4959	68.2006	54.6497	0.801308	0.628366	0.461143	0.829223
C11orf1	26.831	17.756	35.6938	26.7603	8.96915	0.335167	17.8847	2.43203	2.99518	7.77062	8.76354	1.12778	-1.61042	0.0237672	0.209
C11orf16	0.681731	2.18192	0.408107	1.09059	0.954976	0.875653	3.03811	1.33023	0	1.45612	1.52296	1.04591	0.198141	1	1
C11orf2	342.905	221.126	111.378	225.136	115.815	0.514423	360.144	347.754	322.611	343.503	19.1242	0.0556739	0.183091	0.255413	0.672464
C11orf24	16.8843	12.1795	2.97912	10.681	7.07267	0.662175	27.4999	16.1615	20.7346	21.4653	5.70444	0.265751	0.548702	0.16654	0.553193
C11orf30	107.026	166.869	105.7	126.532	34.9397	0.276134	109.587	136.904	99.9075	115.466	19.1863	0.166164	-0.110079	0.809852	0.982162
C11orf35	0.909691	0.0125075	0.190404	0.370868	0.475037	1.28088	8.24944	4.58502	8.52038	7.11828	2.19804	0.308789	3.48443	0.00339663	0.0557576
C11orf41	129.594	10.0915	6.56574	48.7506	70.035	1.4366	25.5936	87.1137	138.958	83.8885	56.751	0.676505	-0.150307	0.276019	0.695729
C11orf42	1.87273	0.0220564	0.359246	0.751343	0.985672	1.31188	0.895941	2.79264	2.25835	1.98231	0.978014	0.493371	0.694744	0.378411	0.775585
C11orf46	41.579	24.3822	31.8476	32.6029	8.62324	0.264493	29.7639	38.7673	47.4028	38.6447	8.82007	0.228235	0.0837951	0.709967	0.953494
C11orf49	604.964	599.197	472.097	558.753	75.1013	0.134409	580.995	707.853	615.552	634.8	65.5828	0.103312	0.0715427	0.736227	0.958473
C11orf52	1.99987	3.29626	0.757683	2.01794	1.26939	0.629051	2.34721	0	1.72021	1.35581	1.2153	0.896363	-0.767304	0.802522	0.979383
C11orf54	46.1966	72.8863	36.1929	51.7586	18.9685	0.366479	39.9306	27.7458	37.1251	34.9338	6.38108	0.182662	-0.583123	0.362406	0.76608
C11orf57	281.141	257.652	460.468	333.087	110.938	0.333061	259.807	197.909	245.133	234.283	32.3438	0.138054	-0.244085	0.335251	0.745048
C11orf61	56.2949	97.2162	64.0029	72.5046	21.7451	0.299913	129.191	78.8294	63.7851	90.6018	34.2553	0.378086	0.437263	0.585547	0.899201
C11orf63	21.8036	0.0861823	11.2956	11.0618	10.8606	0.981812	23.7927	8.5652	18.0108	16.7896	7.68686	0.457836	0.214738	0.457544	0.827022
C11orf65	3.73419	3.34425	6.92537	4.66794	1.96469	0.420891	1.19628	0	0.517003	0.571096	0.599974	1.05057	-2.59936	0.0144589	0.151186
C11orf67	26.7847	48.6196	56.3636	43.9226	15.3386	0.349219	77.31	49.5846	39.0569	55.3172	19.7603	0.357219	0.715829	0.620361	0.915166
C11orf68	564.889	436.746	638.346	546.66	102.029	0.18664	543.869	660.872	620.1	608.28	59.39	0.0976358	0.182721	0.778631	0.970284
C11orf70	1.92109	4.3793	0.867766	2.38939	1.802	0.754168	7.41511	1.82205	4.44306	4.56007	2.79836	0.613666	0.801477	0.367888	0.767929
C11orf71	28.093	28.7401	23.1962	26.6764	3.03126	0.11363	21.5554	15.6168	10.3886	15.8536	5.58719	0.352424	-0.812475	0.287976	0.70292
C11orf73	158.941	149.308	276.525	194.925	70.8319	0.36338	168.073	157.854	155.1	160.342	6.83467	0.0426255	0.00360095	0.601994	0.903908
C11orf74	68.2064	54.2062	61.7958	61.4028	7.00837	0.114138	48.4564	44.7967	63.1345	52.1292	9.70496	0.186171	-0.287248	0.701299	0.949642
C11orf80	44.3632	29.8635	5.0469	26.4245	19.8825	0.752425	46.422	43.5395	38.6659	42.8758	3.9204	0.091436	0.14556	0.299341	0.707956
C11orf82	1.622	2.20546	0.572407	1.46662	0.82754	0.564249	11.5802	8.0632	8.91213	9.51851	1.83524	0.192808	2.39153	0.00819153	0.103585
C11orf83	34.4587	19.9877	52.6735	35.7066	16.3786	0.458699	73.1511	65.2775	66.276	68.2349	4.28673	0.0628232	1.12717	0.161312	0.547098
C11orf84	72.5759	35.4713	77.3009	61.7827	22.9085	0.370792	65.3105	89.9483	70.7434	75.3341	12.9446	0.171829	0.247737	0.64254	0.925683
C11orf88	1.12491	1.13096	4.75795	2.33794	2.09579	0.896428	2.4873	0.612199	0	1.03316	1.29598	1.25438	-0.571875	0.455419	0.825219
C11orf9	384.581	1837.09	266.593	829.422	874.66	1.05454	1607.95	270.435	675.539	851.307	685.862	0.805657	0.210155	0.95311	1
C12orf10	374.666	192.407	91.9335	219.669	143.324	0.652456	303.251	345.047	353.089	333.796	26.7563	0.0801576	0.0737541	0.267803	0.687497
C12orf23	292.807	276.412	324.586	297.935	24.4932	0.0822098	341.053	339.615	288.834	323.168	29.7423	0.0920336	0.155804	0.823536	0.987333
C12orf24	104.218	35.4592	6.55534	48.7442	50.1684	1.02922	171.451	121.666	155.171	149.429	25.3843	0.169875	0.888282	0.0115992	0.129675
C12orf26	12.8061	22.0905	26.4525	20.4497	6.96959	0.340816	18.2304	13.5706	9.87043	13.8905	4.18915	0.301584	-0.204377	0.448485	0.821749
C12orf29	26.7278	16.625	14.3355	19.2295	6.59391	0.342907	10.7749	7.95936	18.34	12.3581	5.36835	0.434399	-0.882343	0.417004	0.805587
C12orf32	39.4841	29.8622	16.4874	28.6113	11.5493	0.403662	54.9863	48.1594	77.8347	60.3268	15.5418	0.257627	0.768203	0.0875302	0.420741
C12orf34	53.7829	212.129	142.307	136.073	79.3567	0.583193	121.987	35.0672	44.6414	67.2318	47.6602	0.708894	-0.515775	0.0985386	0.440213
C12orf35	79.7149	131.498	93.8641	101.692	26.7642	0.263188	95.5694	67.8898	93.3783	85.6125	15.3874	0.179733	-0.119113	0.66293	0.930584
C12orf4	192.849	90.7426	143.184	142.259	51.0596	0.358921	183.324	181.011	173.654	179.33	5.04941	0.0281571	0.133184	0.534582	0.872186
C12orf40	2.34854	0.0260815	0.437768	0.937463	1.23924	1.32191	0	0.554708	4.48664	1.68045	2.44601	1.45557	0.0751205	0.7796	0.970652
C12orf42	0.425343	0.00672565	0.0985075	0.176859	0.220032	1.24411	1.27155	5.47636	7.61714	4.78835	3.22826	0.674191	3.74139	0.00878756	0.108368
C12orf44	248.527	153.766	367.741	256.678	107.22	0.417722	364.375	417.884	406.466	396.242	28.1815	0.0711219	0.799326	0.247359	0.664719
C12orf45	23.2553	22.1479	35.8199	27.0744	7.59403	0.280488	27.279	28.614	22.9041	26.2657	2.98681	0.113715	0.151096	0.955229	1
C12orf48	3.96977	2.24258	0.925358	2.37923	1.5268	0.641719	3.62048	6.17954	5.63863	5.14622	1.34872	0.26208	0.631749	0.247728	0.664719
C12orf49	14.6031	8.9429	43.0975	22.2145	18.3053	0.824025	22.2266	23.0575	30.5074	25.2638	4.56	0.180495	0.793998	0.931819	1
C12orf5	38.7733	46.3792	17.333	34.1618	15.0622	0.440907	14.0382	14.1931	20.4172	16.2162	3.63903	0.224407	-1.28801	0.114376	0.470636
C12orf50	0.313839	1.09405	0.205277	0.537722	0.484843	0.90166	2.34721	0	1.72021	1.35581	1.2153	0.896363	1.13142	0.730376	0.958184
C12orf52	204.544	136.038	173.57	171.384	34.3052	0.200166	140.028	187.897	176.547	168.157	25.0129	0.148747	-0.1499	0.960404	1
C12orf53	1216.32	405.821	205.282	609.14	535.306	0.878789	2248.91	1439.25	1565.61	1751.26	435.587	0.248728	0.877208	0.0136498	0.145539
C12orf57	285.537	349.421	799.451	478.136	280.094	0.585804	470.273	526.109	473.309	489.897	31.3972	0.0640893	0.613544	0.952406	1
C12orf63	6.08782	4.44349	1.418	3.9831	2.36871	0.594689	30.2307	7.18022	10.9663	16.1258	12.3611	0.766543	1.62868	0.017195	0.168603
C12orf65	29.9519	15.5253	3.92275	16.4667	13.0401	0.791907	17.8548	18.9817	24.8808	20.5725	3.77347	0.183423	-0.260156	0.658886	0.930584
C12orf66	22.6684	24.2868	3.96856	16.9746	11.2926	0.665264	33.564	18.1839	23.5208	25.0896	7.80915	0.31125	0.193026	0.444907	0.819654
C12orf68	431.165	76.4151	81.7046	196.428	203.305	1.03501	230.348	567.151	471.775	423.091	173.599	0.410312	0.349154	0.066069	0.367171
C12orf70	4.22216	1.17511	10.5587	5.31866	4.78694	0.900027	2.45953	7.73338	3.8086	4.66717	2.73975	0.587026	0.219962	0.830662	0.98795
C12orf73	94.0644	81.8434	100.755	92.2209	9.5895	0.103984	124.08	101.389	73.9352	99.8015	25.1101	0.2516	0.13589	0.839254	0.991397
C12orf76	604.745	503.026	362.137	489.969	121.83	0.248648	549.343	598.189	661.22	602.918	56.0884	0.0930283	0.0808487	0.583781	0.898362
C13orf16	4.17047	5.50822	1.29255	3.65708	2.15422	0.589053	4.51862	0.352238	25.3953	10.0887	13.4186	1.33006	1.21017	0.149652	0.531125
C13orf26	10.1351	5.60543	20.586	12.1088	7.68286	0.634483	12.8851	3.82123	8.98847	8.56495	4.54677	0.530858	-0.107498	0.500045	0.856207
C13orf27	42.4008	36.4762	17.0315	31.9695	13.2715	0.415131	43.6794	33.8905	45.0341	40.868	6.08052	0.148784	0.0588322	0.57992	0.896391
C13orf33	0.425343	0.00672565	0.0985075	0.176859	0.220032	1.24411	2.15046	0.515058	3.58665	2.08406	1.53687	0.737443	2.63684	0.130851	0.502523
C14orf1	259.246	319.545	550.161	376.317	153.542	0.408013	289.796	277.677	231.466	266.313	30.7811	0.115583	-0.0980571	0.352535	0.757615
C14orf101	145.66	198.883	41.3175	128.62	80.1527	0.623175	160.711	93.0454	115.154	122.97	34.5031	0.280582	-0.323198	0.913722	1
C14orf102	59.0127	72.9457	62.5359	64.8314	7.24458	0.111745	66.6483	65.3745	46.9954	59.6728	10.9974	0.184295	-0.0826591	0.849819	0.994667
C14orf118	27.4526	33.1689	38.5858	33.0691	5.56727	0.168353	38.7483	40.8779	31.3109	36.979	5.02288	0.135831	0.316922	0.82375	0.987333
C14orf119	103.053	112.822	223.188	146.354	66.7188	0.455872	145.326	86.2152	128.78	120.107	30.4948	0.253897	0.157084	0.615646	0.911963
C14orf129	258.86	154.826	147.375	187.02	62.3265	0.33326	396.946	283.023	256.721	312.23	74.5355	0.23872	0.471954	0.157575	0.542532
C14orf133	167.579	164.68	60.4724	130.91	61.0183	0.466107	186.026	193.281	180.399	186.569	6.45802	0.0346146	0.19019	0.344405	0.752689
C14orf135	155.279	206.676	117.695	159.883	44.6691	0.279386	121.826	110.957	77.8801	103.554	22.8891	0.221034	-0.700544	0.243299	0.661431
C14orf149	40.0549	52.979	5.5719	32.8686	24.507	0.745604	19.0245	19.0037	21.3936	19.8073	1.37385	0.0693611	-1.0893	0.318297	0.729078
C14orf159	225.473	320.537	178.803	241.604	72.231	0.298964	153.664	222.668	180.969	185.767	34.7515	0.187071	-0.446367	0.466099	0.832943
C14orf164	3.59919	5.52202	7.58558	5.56893	1.99361	0.357988	2.90319	2.04882	0.345691	1.7659	1.30201	0.737308	-1.3085	0.119021	0.478856
C14orf166	78.4692	81.7731	38.0572	66.0998	24.3417	0.368258	82.4159	61.7665	88.9339	77.7054	14.183	0.182523	0.0158934	0.697507	0.947574
C14orf166B	0	1.078	0.107132	0.395045	0.59388	1.50332	1.19395	0.665689	0	0.619879	0.598291	0.965174	0.861442	1	1
C14orf176	2.93909	13.1337	1.87176	5.98151	6.21691	1.03936	2.54279	4.08746	4.56816	3.73281	1.05824	0.283497	-0.665616	0.495113	0.85359
C14orf178	0.425343	0.00672565	0.0985075	0.176859	0.220032	1.24411	1.84732	0	0.477565	0.77496	0.958893	1.23735	1.24319	1	1
C14orf2	492.065	393.628	576.939	487.544	91.7393	0.188166	832.392	551.127	564.292	649.27	158.724	0.244465	0.489473	0.452819	0.824833
C14orf21	332.122	331.649	238.932	300.901	53.6673	0.178355	277.016	376.46	308.015	320.497	50.8835	0.158764	-0.0553031	0.864643	1
C14orf28	33.2625	61.8389	42.7206	45.9407	14.5578	0.316883	25.9983	16.9478	11.4909	18.1457	7.3275	0.403815	-1.17722	0.0471889	0.307958
C14orf37	45.5957	64.1277	85.9132	65.2122	20.1806	0.309461	53.8596	54.3384	76.6636	61.6205	13.0299	0.211454	0.247694	0.895675	1
C14orf38	6.7316	8.81525	1.88844	5.81176	3.55384	0.611491	17.6065	12.8419	12.8067	14.4184	2.76103	0.191494	1.01841	0.103434	0.450323
C14orf43	22.6255	8.92287	12.8537	14.8007	7.05576	0.476718	23.7544	11.1967	59.3118	31.421	24.9569	0.794277	0.833479	0.14763	0.527936
C14orf49	6.06567	14.2783	2.27543	7.53981	6.13573	0.813778	8.91187	3.16968	7.95036	6.6773	3.0755	0.46059	-0.275956	0.932796	1
C14orf79	133.118	79.6226	30.1019	80.9474	51.5207	0.636471	101.872	119.771	128.811	116.818	13.7104	0.117366	0.0206834	0.359743	0.765155
C14orf80	78.1672	61.9801	124.387	88.1783	32.3857	0.367276	90.3041	71.4519	46.8981	69.5514	21.7653	0.312939	-0.115338	0.564679	0.88963
C14orf93	7.71906	19.7831	2.81258	10.1049	8.73322	0.864254	7.84341	5.39752	3.71316	5.65136	2.0768	0.367486	-0.944336	0.353876	0.758271
C15orf23	14.4334	7.78356	2.49987	8.23893	5.97976	0.725794	12.085	7.31213	11.8683	10.4218	2.69525	0.258616	-0.16621	0.680313	0.939921
C15orf24	334.36	403.525	435.984	391.289	51.9052	0.132652	402.735	368.832	350.72	374.095	26.404	0.0705808	0.073174	0.906384	1
C15orf26	3.75693	0.0360801	0.655553	1.48286	1.99362	1.34444	20.3944	4.48135	6.45564	10.4438	8.67383	0.830525	2.15379	0.00856465	0.106874
C15orf27	46.5534	24.3746	16.6017	29.1766	15.5425	0.532706	37.9653	60.734	44.8825	47.8606	11.6728	0.243892	0.267029	0.266074	0.687022
C15orf29	114.336	231.053	316.786	220.725	101.619	0.460389	269.316	196.632	145.871	203.94	62.0462	0.304238	0.427771	0.840951	0.991502
C15orf33	3.07903	8.7605	1.48115	4.44023	3.82582	0.861627	4.50064	2.63363	2.69583	3.2767	1.06042	0.323624	-0.50505	0.781446	0.971679
C15orf39	37.7978	48.7045	116.985	67.8291	42.9181	0.632739	24.4914	36.3401	14.8175	25.2163	10.7796	0.427484	-0.832409	0.0355483	0.262524
C15orf40	65.2511	59.7002	45.0554	56.6689	10.4335	0.184114	121.287	96.5728	89.7977	102.552	16.5742	0.161617	0.71175	0.137404	0.514733
C15orf41	29.1798	48.5492	16.9406	31.5565	15.9378	0.505055	84.6173	37.9003	36.7981	53.1052	27.2958	0.513995	0.674651	0.241877	0.659006
C15orf42	4.43407	2.24786	0.98889	2.55694	1.74326	0.681777	5.68284	13.0823	10.7113	9.82549	3.77844	0.384555	1.41485	0.035132	0.261142
C15orf44	99.2588	195.569	97.1334	130.654	56.2281	0.43036	114.722	103.457	76.7815	98.3201	19.4848	0.198177	-0.351206	0.463173	0.831072
C15orf52	62.8842	170.124	94.8742	109.294	55.0547	0.50373	166.863	86.2325	94.2382	115.778	44.4216	0.38368	0.343177	0.889603	1
C15orf57	36.1612	8.94992	14.578	19.8964	14.3641	0.721946	29.7488	40.8293	47.9529	39.5103	9.17347	0.232179	0.519308	0.143635	0.522587
C15orf58	15.1779	7.79921	11.3562	11.4444	3.69015	0.322441	7.88303	11.5043	17.7375	12.375	4.98462	0.402799	-0.0488002	0.90959	1
C15orf59	379.531	372.606	524.941	425.693	86.0211	0.202073	527.114	487.921	493.001	502.679	21.3135	0.0423999	0.398775	0.65829	0.930584
C15orf60	0	1.078	0.107132	0.395045	0.59388	1.50332	1.19395	0.665689	0	0.619879	0.598291	0.965174	0.861442	1	1
C15orf61	52.0987	38.7311	42.3819	44.4039	6.9094	0.155603	76.3977	36.5617	33.4202	48.7932	23.9578	0.491006	0.0519689	0.851863	0.995688
C15orf63	205.743	199.057	367.833	257.544	95.5711	0.371086	268.933	287.196	279.948	278.692	9.19636	0.0329983	0.411129	0.829258	0.987837
C16orf13	233.532	195.684	138.204	189.14	47.9996	0.253778	262.269	330.783	333.434	308.829	40.3439	0.130635	0.479699	0.172384	0.56211
C16orf42	115.462	99.5808	241.998	152.347	78.0448	0.512284	103.059	116.419	99.4114	106.297	8.95422	0.084238	-0.127388	0.352985	0.757732
C16orf45	1651.89	605.927	538.026	931.949	624.413	0.670008	1824.44	2206.38	2645.36	2225.39	410.786	0.18459	0.734177	0.0339287	0.255443
C16orf46	46.7711	65.2639	120.966	77.6669	38.6211	0.497266	26.4733	29.8173	49.8289	35.3732	12.6302	0.357055	-0.615066	0.0745724	0.39175
C16orf48	33.8165	57.3996	26.1277	39.1146	16.2952	0.416602	79.9901	62.6255	35.0303	59.2153	22.6731	0.382892	0.566791	0.338468	0.74681
C16orf5	1777.99	1467.12	2356.17	1867.1	451.176	0.241646	1895.4	2527.03	2308.99	2243.81	320.818	0.142979	0.377383	0.636465	0.923389
C16orf53	131.615	144.786	78.0805	118.16	35.3293	0.298995	199.349	172.191	122.283	164.608	39.0886	0.237465	0.303062	0.374851	0.772614
C16orf54	0.313839	1.09405	0.205277	0.537722	0.484843	0.90166	0	1.39016	1.82251	1.07089	0.952281	0.889242	0.669607	1	1
C16orf55	6.73209	2.26828	1.28158	3.42732	2.90422	0.847376	3.86687	1.16699	4.65689	3.23025	1.82998	0.566512	-0.591472	1	1
C16orf57	28.0968	11.1422	20.8153	20.0181	8.50537	0.424884	14.9346	32.194	24.1532	23.7606	8.63638	0.363475	0.0157712	0.768163	0.970284
C16orf58	556.581	439.973	113.706	370.087	229.559	0.620285	683.684	559.964	770.905	671.518	105.995	0.157844	0.407888	0.139483	0.517499
C16orf59	10.6202	4.47945	1.90348	5.6677	4.47818	0.790124	24.7732	16.2139	16.7221	19.2364	4.80174	0.249617	1.21614	0.0237146	0.208685
C16orf61	43.7113	40.8721	5.35117	29.9782	21.3748	0.713012	37.241	21.5599	35.4988	31.4332	8.59481	0.273431	-0.369655	0.926123	1
C16orf62	148.301	181.215	41.1878	123.568	73.2165	0.592522	140.215	123.766	148.466	137.482	12.5744	0.0914617	-0.151031	0.785693	0.973451
C16orf7	108.658	65.2674	47.4906	73.8053	31.4648	0.426321	88.7211	104.753	133.434	108.969	22.6524	0.207879	0.205238	0.323888	0.733954
C16orf70	255.8	207.834	110.156	191.263	74.2226	0.388065	218.046	300.204	276.051	264.767	42.2255	0.159482	0.139056	0.371571	0.769934
C16orf71	1.14974	2.19465	0.492442	1.27894	0.858425	0.671198	2.10881	1.97634	2.85472	2.31329	0.473547	0.204707	0.642525	0.632522	0.922518
C16orf72	247.189	249.955	824.948	440.697	332.774	0.755107	246.598	272.279	220.245	246.374	26.0177	0.105603	-0.118528	0.139806	0.517895
C16orf73	2.46892	3.30561	0.829022	2.20118	1.25982	0.572335	61.3275	89.1284	116.655	89.037	27.6639	0.310701	5.01646	1.28754e-09	9.42404e-07
C16orf74	1.39409	5.45277	0.908212	2.58503	2.49539	0.965327	2.13469	4.31506	0.308702	2.25282	2.00579	0.890347	-0.303071	1	1
C16orf79	138.266	169.111	116.139	141.172	26.6052	0.18846	189.38	196.059	143.711	176.384	28.4914	0.161531	0.265448	0.544904	0.879408
C16orf80	249.482	131.632	165.479	182.197	60.6777	0.333033	376.809	223.047	257.921	285.925	80.6156	0.281947	0.436452	0.214851	0.617555
C16orf87	39.6097	38.6961	33.1639	37.1565	3.48781	0.093868	44.0833	55.8959	43.7353	47.9048	6.92263	0.144508	0.279037	0.557512	0.885797
C16orf89	37.0467	79.496	44.4459	53.6629	22.676	0.422564	2.9133	15.5985	2.43713	6.98298	7.46507	1.06904	-2.90184	0.00011216	0.00497208
C16orf91	37.1448	35.4418	80.3019	50.9628	25.4226	0.498847	36.9827	37.3518	47.3457	40.5601	5.87944	0.144956	0.082092	0.601882	0.903908
C16orf92	75.1685	46.5342	140.14	87.2809	47.964	0.549536	64.1073	113.183	80.2971	85.8625	25.0068	0.291242	0.267475	0.969042	1
C16orf93	72.9454	29.9386	43.4993	48.7944	21.9869	0.450604	129.663	166.083	169.845	155.197	22.1927	0.142997	1.36274	0.00420133	0.0653625
C16orf96	1.27437	6.56989	6.94541	4.92989	3.17134	0.643287	1.56595	2.04814	1.62807	1.74739	0.262309	0.150115	-0.867885	0.188481	0.585425
C17orf101	10.9696	15.4269	2.76423	9.72025	6.42312	0.660798	18.5528	14.8517	19.7336	17.7127	2.54708	0.1438	0.583439	0.251853	0.668188
C17orf104	31.0859	21.024	4.21993	18.7766	13.5733	0.722881	33.894	29.2085	28.5778	30.5601	2.90438	0.0950383	0.177199	0.310466	0.721674
C17orf28	584.758	701.902	104.164	463.608	316.75	0.683229	517.63	598.178	720.337	612.048	102.063	0.166756	0.0241924	0.499328	0.855902
C17orf39	9.57152	6.65795	1.98506	6.07151	3.82708	0.630334	3.18864	4.10897	3.30577	3.53446	0.500975	0.14174	-1.22373	0.39428	0.788001
C17orf46	0.909691	0.0125075	0.190404	0.370868	0.475037	1.28088	1.77119	0.612014	0.442735	0.941981	0.723089	0.767626	0.669607	0.660471	0.930584
C17orf48	19.4952	32.0833	59.5762	37.0515	20.4972	0.553207	33.5333	18.8694	24.6644	25.689	7.38546	0.287495	0.0800119	0.443329	0.818813
C17orf49.1	259.626	385.851	552.021	399.166	146.651	0.367394	301.3	247.65	250.649	266.533	30.1467	0.113107	-0.175761	0.278058	0.697838
C17orf53	8.76611	14.3098	2.5116	8.52916	5.90266	0.692056	3.93533	2.66974	2.10331	2.90279	0.93798	0.32313	-1.76034	0.0828226	0.40782
C17orf56	85.84	130.365	57.9408	91.3821	36.529	0.399739	107.435	132.84	88.6116	109.629	22.1958	0.202463	0.158855	0.644989	0.927165
C17orf57	8.03882	9.92295	2.10893	6.69023	4.07784	0.609521	2.72324	1.21415	3.48859	2.47533	1.15731	0.467537	-1.68411	0.127617	0.495303
C17orf59	84.4663	93.9951	127.858	102.106	22.8046	0.223342	74.0706	104.295	68.9618	82.4423	19.0962	0.231631	-0.127774	0.590492	0.900692
C17orf61	40.3752	81.7613	78.7127	66.9497	23.0646	0.344506	50.4694	40.1546	24.9644	38.5295	12.8299	0.332989	-0.460463	0.204773	0.603414
C17orf63	123.854	110.584	131.534	121.991	10.5988	0.0868816	176.256	167.389	161.276	168.307	7.53236	0.0447536	0.483009	0.384563	0.780733
C17orf66	3.50368	2.23674	0.859804	2.20008	1.32232	0.601034	1.65712	0.57185	1.71676	1.31524	0.644487	0.490014	-1.08222	0.634754	0.922865
C17orf67	5.03623	4.44927	7.7996	5.7617	1.78911	0.310517	9.08846	10.836	14.2071	11.3772	2.60188	0.228693	1.16118	0.270706	0.690722
C17orf70	182.964	202.217	21.0707	135.417	99.4937	0.734721	218.258	221.876	193.28	211.138	15.571	0.0737479	0.203545	0.272108	0.692298
C17orf75	46.0285	33.1703	5.1999	28.1329	20.8752	0.742022	27.7056	27.1249	36.6919	30.5075	5.36374	0.175817	-0.411983	0.864242	1
C17orf79	612.199	368.234	727.459	569.297	183.415	0.322177	765.533	785.385	703.223	751.381	42.8706	0.0570558	0.446891	0.47106	0.836029
C17orf80	39.3792	35.3667	16.8027	30.5162	12.0445	0.394691	40.7897	46.9557	48.3747	45.3734	4.03247	0.0888731	0.279257	0.372588	0.770624
C17orf97	15.9291	7.8128	17.5214	13.7545	5.20685	0.378558	9.78919	11.6467	7.69322	9.7097	1.97793	0.203707	-0.506274	0.524543	0.868003
C18orf1	4.79636	3.34014	1.15048	3.09566	1.8352	0.592828	14.9083	1.74079	5.42367	7.3576	6.79347	0.923327	0.868767	0.192062	0.588788
C18orf21	46.4568	50.8218	26.5206	41.2664	12.9554	0.313945	53.9819	50.9784	56.7963	53.9189	2.90945	0.0539598	0.208377	0.528255	0.869405
C18orf25	147.368	182.438	258.492	196.099	56.8076	0.289688	156.523	170.831	161.872	163.075	7.22939	0.0443316	0.018484	0.618236	0.913823
C18orf34	4.68328	0.0414762	0.78895	1.8379	2.49235	1.35608	1.84121	6.93905	6.295	5.02509	2.77606	0.55244	0.710772	0.162818	0.549452
C18orf54	12.9779	61.698	16.7238	30.4666	27.1119	0.889891	86.7014	47.4946	39.0317	57.7426	25.4336	0.440464	1.14163	0.166092	0.553193
C18orf8	105.532	151.483	235.473	164.163	65.892	0.401382	103.598	109.558	109.612	107.589	3.45656	0.0321273	-0.186671	0.268767	0.688688
C19orf10	31.4409	19.9375	15.1371	22.1718	8.3784	0.377885	22.7662	27.9211	27.5607	26.0826	2.87782	0.110335	-0.0790371	0.73315	0.958184
C19orf12	74.0912	33.28	111.629	73.0001	39.1859	0.536793	46.7106	66.0941	59.5923	57.4657	9.86517	0.171671	-0.17983	0.580859	0.897039
C19orf18	0.491527	5.42507	0.75874	2.22511	2.77447	1.24689	1.27697	0	0	0.425656	0.737257	1.73205	-2.24537	0.202687	0.601201
C19orf24	15.0804	14.4221	31.6994	20.4006	9.79055	0.479914	14.6221	21.9779	11.5581	16.0527	5.35519	0.333601	-0.00601454	0.64005	0.924517
C19orf25	21.3227	17.7782	63.892	34.331	25.6619	0.747485	15.8935	16.403	9.86453	14.0537	3.63682	0.258781	-0.676826	0.0836562	0.41014
C19orf26	75.1515	15.5989	26.1904	38.9803	31.7697	0.81502	67.7754	64.0079	44.7233	58.8355	12.3659	0.210178	0.0492175	0.353198	0.757732
C19orf33	0.780351	1.10659	0.296613	0.727851	0.407532	0.559912	0.991305	0.57167	2.41674	1.32657	0.96715	0.729059	0.590593	0.728495	0.958184
C19orf40	1.87273	0.0220564	0.359246	0.751343	0.985672	1.31188	2.40983	0.590795	0.414419	1.13835	1.10466	0.970408	NA	NA	NA
C19orf43	447.92	409.127	884.497	580.515	263.97	0.454717	507.344	635.067	499.118	547.176	76.2265	0.139309	0.264376	0.879169	1
C19orf44	17.2031	12.1953	12.4673	13.9552	2.81601	0.201789	11.5433	8.0461	10.0947	9.89468	1.75714	0.177584	-0.625066	0.51776	0.866392
C19orf45	0.542116	4.34076	0.640552	1.84114	2.16529	1.17606	2.58295	0	0	0.860984	1.49127	1.73205	-1.12726	0.537537	0.874225
C19orf46	1.99987	3.29626	0.757683	2.01794	1.26939	0.629051	5.61721	4.05108	2.60656	4.09161	1.50573	0.368005	0.777418	0.323071	0.733038
C19orf47	17.371	17.7005	19.9614	18.3443	1.41014	0.0768707	16.3845	12.81	16.9083	15.3676	2.23039	0.145136	-0.178268	0.732343	0.958184
C19orf52	52.984	59.7172	77.7639	63.4884	12.8132	0.201819	67.1661	53.6503	64.0924	61.6363	7.08478	0.114945	0.156684	0.957153	1
C19orf54	17.9904	66.3069	99.1605	61.1526	40.8298	0.667671	20.7705	16.9186	19.6627	19.1173	1.98307	0.103732	-0.828888	0.0175819	0.171317
C19orf55	21.6547	11.1158	13.013	15.2612	5.61762	0.368098	18.8777	25.8857	27.0634	23.9423	4.42542	0.184837	0.386976	0.353769	0.758271
C19orf57	13.5175	13.2885	18.1938	14.9999	2.76835	0.184557	12.3469	19.8752	14.5275	15.5832	3.87361	0.248575	0.161137	1	1
C19orf6	94.7562	102.744	20.0155	72.5052	45.6325	0.629369	140.47	93.0977	100.505	111.358	25.483	0.22884	0.258417	0.289605	0.70292
C19orf60	110.578	71.9069	74.5007	85.6618	21.6167	0.25235	92.2041	131.675	45.6429	89.8406	43.0646	0.479344	-0.176204	0.907132	1
C19orf63	143.097	111.704	141.822	132.208	17.7683	0.134397	128.659	192.867	96.3789	139.302	49.1165	0.352591	0.0155067	0.893263	1
C19orf66	42.0634	26.5764	24.4526	31.0308	9.61336	0.309801	58.5004	39.9888	53.4241	50.6377	9.56518	0.188894	0.473019	0.264981	0.684769
C19orf68	30.7115	23.3136	84.422	46.149	33.3511	0.722683	75.9218	74.9053	53.7408	68.1893	12.5231	0.183652	1.12847	0.430373	0.815509
C19orf73	59.8104	32.1072	17.6652	36.5276	21.4175	0.586337	74.93	59.8399	50.9614	61.9104	12.1177	0.19573	0.302536	0.214709	0.617507
C19orf80	0.0391862	3.29879	8.66299	4.00032	4.35449	1.08854	1.52564	3.57216	0.940616	2.01281	1.38176	0.686483	0.132727	0.355635	0.760208
C1GALT1	34.3227	29.9023	54.5706	39.5985	13.1532	0.332165	14.7336	7.91779	19.3896	14.0137	5.7697	0.411719	-1.23968	0.0324793	0.249524
C1GALT1C1	59.7433	96.1184	64.1507	73.3375	19.8515	0.270688	85.6532	74.0763	91.1286	83.6194	8.70618	0.104117	0.270848	0.748919	0.962253
C1orf101	4.10396	6.5966	1.39292	4.03116	2.60261	0.645622	8.43449	4.65544	4.31662	5.80218	2.28593	0.393977	0.30345	0.566445	0.890772
C1orf106	1.45608	4.36804	0.795524	2.20655	1.90082	0.861446	0.543694	0.700619	0	0.414771	0.367672	0.886445	-2.43303	0.193602	0.590593
C1orf110	1.622	2.20546	0.572407	1.46662	0.82754	0.564249	5.14102	16.0554	5.93038	9.04225	6.08634	0.6731	2.23725	0.0122574	0.135092
C1orf111	3.75693	0.0360801	0.655553	1.48286	1.99362	1.34444	0	2.11042	2.40798	1.50613	1.31281	0.871641	-0.767304	1	1
C1orf112	12.3937	27.5436	13.8328	17.9234	8.36237	0.466563	12.2425	7.37494	7.13822	8.91855	2.88104	0.323039	-0.879531	0.184116	0.578773
C1orf114	29.683	24.3173	4.29525	19.4318	13.3804	0.688581	52.5706	32.4861	43.2628	42.7732	10.0512	0.234989	0.678881	0.0928354	0.432092
C1orf115	16.5728	2.30849	2.27282	7.05138	8.24583	1.16939	10.7879	11.5135	14.1431	12.1482	1.76533	0.145317	0.0684089	0.338434	0.74681
C1orf116	0	6.4e-11	8.97e-10	3.2e-10	5e-10	1.56222	1.61149	0.555229	2.36136	1.50936	0.907386	0.601173	4.78428	0.0967243	0.436857
C1orf124	33.0112	40.8952	40.4614	38.1226	4.4319	0.116254	24.0086	19.62	25.3503	22.993	2.99709	0.130348	-0.610948	0.278486	0.698489
C1orf130	1.79952	6.55148	1.08808	3.14636	2.97029	0.944042	0	0	0.627608	0.209203	0.36235	1.73205	-3.70541	0.0164776	0.164288
C1orf131	39.402	57.431	34.742	43.8583	11.983	0.27322	108.55	119.832	95.9933	108.125	11.9249	0.110288	1.28212	0.0274096	0.225716
C1orf135	99.4312	82.9201	56.7202	79.6905	21.5379	0.270269	118.426	106.104	111.84	112.123	6.16579	0.0549913	0.269652	0.379694	0.77651
C1orf141	0.230766	2.16662	0.318477	0.905289	1.09323	1.2076	2.84938	2.02219	0.945056	1.93888	0.954893	0.492498	1.0872	0.590413	0.900692
C1orf144	3.58279	13.2974	39.2731	18.7178	18.4522	0.985812	2.59174	3.37944	3.98726	3.31948	0.699688	0.210782	-1.3048	0.00615777	0.0858019
C1orf145	13.7498	4.49531	2.1954	6.8135	6.11609	0.897643	89.3013	12.5427	11.2565	37.7002	44.6925	1.18547	1.91572	0.00345119	0.0562819
C1orf146	0.542116	4.34076	0.640552	1.84114	2.16529	1.17606	1.07535	0.611828	1.11663	0.934603	0.280292	0.299905	-0.825688	0.774489	0.970284
C1orf150	0	6.4e-11	8.97e-10	3.2e-10	5e-10	1.56222	1.93362	3.34169	5.87718	3.7175	1.99846	0.537583	6.00157	0.00451003	0.0690263
C1orf162	22.8829	65.0968	33.9835	40.6544	21.8833	0.538276	19.6221	14.813	23.1893	19.2082	4.20347	0.218838	-0.839118	0.112471	0.467739
C1orf167	27.2141	18.8121	3.93982	16.6554	11.7861	0.707646	16.7752	22.5441	17.9032	19.0742	3.0575	0.160295	-0.33607	0.787415	0.974318
C1orf168	7.56408	1.1844	7.73518	5.49455	3.73368	0.679524	0.38784	0.590243	2.48044	1.15284	1.15418	1.00116	-2.20735	0.0566653	0.338728
C1orf172	0.425343	0.00672565	0.0985075	0.176859	0.220032	1.24411	3.53407	0.527492	1.60028	1.88728	1.5237	0.807351	2.50318	0.193728	0.590677
C1orf173	348.015	65.3503	8.71329	140.693	181.766	1.29193	532.507	470.156	614.039	538.901	72.1546	0.133892	1.06153	0.00521424	0.0757069
C1orf174	75.2299	89.5288	73.458	79.4055	8.81163	0.11097	49.1184	50.3875	40.8892	46.7984	5.15666	0.110189	-0.760399	0.198274	0.596109
C1orf177	0.780351	1.10659	0.296613	0.727851	0.407532	0.559912	13.1888	0	0.762861	4.65056	7.40418	1.59211	2.32541	0.098811	0.440213
C1orf182	0.909691	0.0125075	0.190404	0.370868	0.475037	1.28088	0.544995	0	0.565431	0.370142	0.320715	0.866465	-0.534307	1	1
C1orf186	0	1.078	0.107132	0.395045	0.59388	1.50332	1.70655	1.35822	0.412678	1.15915	0.669513	0.57759	1.79407	0.433897	0.816769
C1orf187	2.34854	0.0260815	0.437768	0.937463	1.23924	1.32191	2.64683	3.42323	2.74598	2.93868	0.422547	0.143788	0.957369	0.254471	0.671271
C1orf190	4.54972	1.15811	0.888295	2.19871	2.0405	0.928045	5.63007	1.84866	4.52003	3.99959	1.94369	0.485972	0.327556	0.400503	0.792661
C1orf192	47.0812	58.5758	51.9182	52.525	5.77128	0.109877	39.6329	44.1579	59.7981	47.863	10.5809	0.221066	-0.0701024	0.831712	0.988458
C1orf198	55.6648	129.268	101.315	95.4158	37.1544	0.389395	60.8653	45.5693	30.5989	45.6779	15.1335	0.331309	-0.751909	0.0769784	0.395987
C1orf201	75.0898	42.0557	27.5539	48.2331	24.3626	0.5051	46.8407	39.3142	61.485	49.2133	11.2742	0.229088	-0.36486	0.961	1
C1orf21	1055.81	724.196	1066.74	948.919	194.692	0.205173	449.187	980.892	867.027	765.702	279.96	0.365625	-0.367358	0.580993	0.897039
C1orf216	318.424	27.7859	20.9626	122.391	169.804	1.38739	178.624	279.732	333.064	263.807	78.4422	0.297347	0.191364	0.0912088	0.427945
C1orf226	4.89667	2.25266	1.05058	2.7333	1.96758	0.719853	0.923897	2.0478	2.30477	1.75882	0.734394	0.417548	-1.10495	0.672744	0.935186
C1orf228	30.4302	58.4537	5.45322	31.4457	26.5148	0.843194	96.6553	82.9698	81.4215	87.0155	8.38407	0.0963514	1.22727	0.0246629	0.212212
C1orf27	18.8149	35.306	22.8166	25.6458	8.60186	0.335409	26.7803	20.9812	25.8705	24.544	3.11884	0.127071	0.0732747	0.952624	1
C1orf31	141.391	67.5195	93.7958	100.902	37.4449	0.371101	155.133	112.172	121.903	129.736	22.5259	0.173629	0.131813	0.514696	0.864653
C1orf35	28.289	27.6108	4.36919	20.0897	13.6186	0.677889	50.9066	41.4736	34.6579	42.346	8.1594	0.192684	0.645911	0.110049	0.464127
C1orf38	49.4485	107.098	37.8997	64.8153	37.0701	0.571935	121.961	71.9568	87.0373	93.6516	25.6497	0.273884	0.556844	0.365056	0.767538
C1orf43	954.834	1024.91	2074.94	1351.56	627.444	0.464237	1170.58	960.915	851.007	994.167	162.361	0.163314	-0.0130886	0.433759	0.816769
C1orf49	1.73389	1.12537	0.463992	1.10775	0.635134	0.573354	2.28193	1.30486	1.0009	1.52923	0.669338	0.437696	0.0751205	0.770661	0.970284
C1orf50	79.9217	89.5424	82.5628	84.0089	4.97071	0.0591688	99.4119	86.3974	76.3034	87.3709	11.5849	0.132595	0.0838162	0.926058	1
C1orf51	69.7971	56.3709	18.7867	48.3182	26.4414	0.547235	204.329	104.709	41.0434	116.694	82.3	0.705264	0.882374	0.0415096	0.285404
C1orf52	310.753	319.496	267.548	299.266	27.8137	0.0929399	245.938	315.181	269.234	276.784	35.2335	0.127296	-0.185315	0.828849	0.987837
C1orf53	0.909691	0.0125075	0.190404	0.370868	0.475037	1.28088	1.60562	2.07793	0.998446	1.56067	0.541143	0.346739	1.3166	0.285151	0.702914
C1orf54	28.648	52.9728	25.4592	35.6933	15.0492	0.421625	30.9108	18.2519	16.056	21.7396	8.01807	0.368824	-0.673885	0.2993	0.707956
C1orf55	9.93009	17.6347	12.0588	13.2079	3.97873	0.30124	6.85474	14.5383	7.69617	9.69641	4.21427	0.434622	-0.370585	0.595022	0.901295
C1orf56	113.474	239.891	317.165	223.51	102.829	0.460062	95.8743	122.563	109.596	109.345	13.3463	0.122058	-0.507923	0.0601357	0.349332
C1orf61	700.456	1542.23	2167.99	1470.23	736.412	0.500884	302.06	593.213	227.861	374.378	193.114	0.515826	-1.43036	0.00110828	0.0245816
C1orf63	279.872	418.939	278.49	325.767	80.6923	0.247699	512.375	231.155	262.306	335.279	154.159	0.459794	0.113664	0.940832	1
C1orf64	1.14974	2.19465	0.492442	1.27894	0.858425	0.671198	0.738234	4.06679	7.1404	3.98181	3.20193	0.80414	1.36529	0.198138	0.596109
C1orf65	0.425343	0.00672565	0.0985075	0.176859	0.220032	1.24411	4.83308	0.515673	0.92687	2.09188	2.38284	1.13909	2.63684	0.135701	0.512141
C1orf74	22.14	4.52092	2.85893	9.83994	10.6845	1.08583	19.6164	13.4106	24.9505	19.3258	5.77543	0.298845	0.287963	0.202181	0.601133
C1orf85	95.0298	98.3658	57.1554	83.517	22.8907	0.274084	116.002	161.365	150.126	142.498	23.6241	0.165786	0.577147	0.161364	0.547099
C1orf86	50.8267	36.6224	294.188	127.212	144.78	1.13809	46.3634	58.0179	31.7475	45.3762	13.163	0.290086	-0.312283	0.0279738	0.228548
C1orf87	1.85513	5.46438	0.978117	2.76588	2.37776	0.859677	1.20125	9.71972	9.21032	6.71043	4.77788	0.712009	1.10714	0.254059	0.670912
C1orf88	29.0717	27.6289	15.5697	24.0901	7.41407	0.307764	26.8094	18.9033	25.8973	23.87	4.32537	0.181205	-0.211637	1	1
C1orf9	191.609	299.575	293.355	261.513	60.6181	0.231798	265.415	222.553	150.361	212.776	58.1468	0.273277	-0.0745428	0.569106	0.890974
C1orf94	3.03575	2.23026	0.792018	2.01934	1.13664	0.562876	2.7164	2.71215	2.15615	2.52823	0.322238	0.127456	-0.0679918	0.839537	0.991397
C1orf95	2019.07	748.53	378.204	1048.6	860.607	0.820719	1121.51	1834.19	2035.4	1663.7	480.207	0.288639	0.0183044	0.271363	0.691509
C1orf96	22.4502	6.7184	3.01854	10.7291	10.318	0.96169	8.89849	17.0155	22.7953	16.2364	6.9811	0.429965	-0.0751139	0.444821	0.819654
C1QBP	35.4804	29.8632	24.1195	29.821	5.68053	0.190487	35.3847	36.0233	39.9495	37.1192	2.47189	0.0665933	0.154583	0.625491	0.918174
C1QC	0.313839	1.09405	0.205277	0.537722	0.484843	0.90166	0.742453	7.85517	3.26427	3.95396	3.60617	0.912039	2.5339	0.0618868	0.353399
C1QL1	20.2748	40.9129	69.6986	43.6288	24.8236	0.568973	25.4004	43.055	30.8239	33.0931	9.04342	0.273272	0.211273	0.550492	0.883214
C1QL2	70.491	149.233	195.328	138.351	63.1258	0.456274	62.7807	60.5656	52.7158	58.6874	5.28881	0.0901182	-0.711226	0.0335366	0.253367
C1QL3	433.449	17.8373	119.562	190.283	216.644	1.13853	64.8228	391.422	555.571	337.272	249.815	0.740693	0.0921458	0.232115	0.644402
C1QL4	4.33374	3.33447	1.09014	2.91945	1.66115	0.568995	1.77445	0	1.11934	0.964597	0.897289	0.930222	-1.91604	0.141944	0.521008
C1QTNF1	1.501	2.22341	5.43029	3.05157	2.09146	0.685374	4.21782	0.527652	0.94949	1.89832	2.01979	1.06399	-0.0830426	0.707459	0.951975
C1QTNF2	23.6012	10.0145	3.28791	12.3012	10.3479	0.841211	16.5648	12.1926	9.91361	12.8903	3.38003	0.262214	-0.530905	0.917714	1
C1QTNF3	62.7525	211.05	161.282	145.028	75.4729	0.520402	40.9791	40.8706	30.1532	37.3343	6.21925	0.166582	-1.51204	0.00117871	0.0257311
C1QTNF4	82.3936	18.9114	26.8063	42.7038	34.5983	0.810194	105.071	77.5438	54.7818	79.1322	25.1822	0.31823	0.343632	0.153475	0.536281
C1QTNF6	11.3536	29.8032	34.7131	25.29	12.3164	0.487006	10.6001	3.84927	8.46352	7.63764	3.45037	0.451759	-1.15479	0.0261026	0.219159
C1QTNF7	3.31876	4.40662	1.06845	2.93128	1.70249	0.580801	0.363725	0	3.85546	1.40639	2.12873	1.51361	-1.34056	0.406055	0.796756
C1R	9.37405	19.8493	18.6425	15.9553	5.73137	0.359215	2.40558	7.63676	6.23729	5.42655	2.70819	0.499063	-1.26207	0.0631216	0.357755
C1RL	8.42893	8.85263	10.0181	9.0999	0.822958	0.090436	2.0482	1.93884	4.11109	2.69937	1.2238	0.453366	-1.62981	0.0389457	0.27739
C1S	95.1787	153.716	311.203	186.699	111.725	0.598424	36.7206	60.5557	81.2866	59.521	22.301	0.374675	-0.995062	0.00534458	0.0771492
C2	12.3093	15.4381	2.8643	10.2039	6.54597	0.641516	36.2913	23.7117	21.7174	27.2401	7.90168	0.290075	1.09942	0.0537635	0.32905
C20orf11	131.173	132.651	96.1316	119.985	20.6713	0.172282	281.509	285.134	286.134	284.259	2.4338	0.00856189	1.12397	0.0185596	0.177781
C20orf111	155.235	166.947	182.259	168.147	13.5521	0.0805966	155.513	156.537	137.06	149.703	10.9615	0.0732217	-0.092749	0.75369	0.963741
C20orf112	263.702	308.358	82.1767	218.079	119.794	0.549315	268.797	365.535	337.894	324.075	49.8275	0.153753	0.249672	0.292029	0.703937
C20orf144	0.780351	1.10659	0.296613	0.727851	0.407532	0.559912	0	0.66534	1.23034	0.631895	0.615853	0.974614	-0.554538	1	1
C20orf152	0.313839	1.09405	0.205277	0.537722	0.484843	0.90166	0.45179	0.63639	1.16811	0.752096	0.371913	0.494501	0.368031	1	1
C20orf194	622.012	662.189	413.199	565.8	133.675	0.236258	506.312	526.753	509.878	514.314	10.9186	0.0212295	-0.286907	0.800698	0.978559
C20orf195	1.25689	1.11681	0.382533	0.918743	0.469625	0.51116	2.04026	4.21109	2.12249	2.79128	1.23028	0.440758	1.16807	0.251607	0.66817
C20orf196	3.29028	0.0330394	0.585572	1.30296	1.7431	1.33779	2.1473	1.24483	2.90035	2.09749	0.828885	0.395179	0.0506203	0.80313	0.979467
C20orf20	102.014	97.3253	138.501	112.613	22.5416	0.200168	72.4809	92.6833	64.4698	76.5447	14.5391	0.189943	-0.432642	0.321971	0.731207
C20orf201	0.681731	2.18192	0.408107	1.09059	0.954976	0.875653	3.69844	7.01285	2.58009	4.43046	2.30527	0.520322	1.80905	0.117629	0.475899
C20orf26	13.9174	2.30164	2.03658	6.08519	6.78415	1.11486	14.0274	5.22748	7.73763	8.99749	4.5332	0.503829	-0.0892952	0.531879	0.870059
C20orf27	44.2035	23.2856	32.0391	33.1761	10.5052	0.316649	239.138	53.4096	47.8303	113.459	108.876	0.959609	1.64096	0.00748097	0.0976765
C20orf29	13.0455	11.1053	23.6147	15.9218	6.73246	0.422844	11.0138	5.93109	10.7587	9.23454	2.86371	0.310109	-0.47199	0.293797	0.704387
C20orf3	815.023	581.506	204.743	533.758	307.929	0.576908	730.487	905.218	803.348	813.018	87.7656	0.10795	0.13738	0.29035	0.703089
C20orf30	2.20909	1.1327	0.541681	1.29449	0.845396	0.653073	0	3.70514	1.02552	1.57689	1.91312	1.21322	-0.363877	1	1
C20orf4	124.888	136.014	198.031	152.977	39.4118	0.257632	152.184	176.345	134.77	154.433	20.8786	0.135195	0.231995	0.980697	1
C20orf43	322.144	359.294	327.029	336.156	20.1869	0.0600523	280.505	253.123	250.104	261.244	16.7487	0.0641114	-0.343214	0.481308	0.843075
C20orf54	4.32676	32.1821	215.394	83.9676	114.667	1.36562	2.42274	5.44134	7.54836	5.13748	2.57629	0.501469	-1.93172	1.94017e-05	0.00142009
C20orf7	65.8374	33.2183	17.952	39.0025	24.4611	0.627168	116.51	78.8398	71.7444	89.0316	24.0604	0.270246	0.711837	0.0496343	0.316069
C20orf72	13.3549	23.1527	13.4181	16.6419	5.63862	0.338821	11.7758	5.26969	6.60354	7.88301	3.43659	0.435949	-0.992119	0.163781	0.549491
C20orf94	2.64516	4.43908	11.1698	6.08468	4.49426	0.738619	2.07138	3.4746	2.15298	2.56632	0.787654	0.30692	-0.588884	0.181852	0.57575
C20orf96	46.7008	28.7968	32.9133	36.137	9.37724	0.259491	97.9461	31.0125	34.5015	54.4867	37.6773	0.691496	0.450745	0.367277	0.767861
C21orf2	234.029	132.737	183.966	183.577	50.6475	0.275892	130.681	306.165	81.0261	172.624	118.285	0.685217	-0.320204	0.877953	1
C21orf37	1.5309	3.2857	0.683281	1.83329	1.3273	0.723997	2.34335	0.572029	1.03582	1.31707	0.918542	0.697415	-0.579646	1	1
C21orf56	26.3484	11.1383	20.5054	19.3307	7.67279	0.396923	48.0078	57.3014	34.5922	46.6338	11.4168	0.244818	1.07843	0.0628084	0.356535
C21orf58	3.50368	2.23674	0.859804	2.20008	1.32232	0.601034	15.5637	5.17096	12.4206	11.0518	5.32988	0.482266	1.91509	0.012744	0.13813
C21orf59	242.362	193.442	51.8241	162.542	98.9556	0.608798	216.6	202.063	222.639	213.767	10.5765	0.0494768	-0.0548819	0.473505	0.837927
C21orf62	1.06406	3.27363	0.605344	1.64768	1.42667	0.865867	0.453333	0	1.89966	0.78433	0.992141	1.26495	-1.12726	0.52902	0.869883
C21orf63	34.5541	101.755	243.643	126.651	106.744	0.842824	27.309	24.4475	24.6721	25.4762	1.59126	0.0624605	-1.22682	0.000594149	0.0162841
C21orf7	13.9696	38.5834	22.584	25.0456	12.4902	0.498698	4.46256	2.61748	3.31266	3.46423	0.931831	0.268986	-2.55995	0.000357247	0.0111409
C21orf88	0.165368	3.24313	0.436162	1.28155	1.70416	1.32976	5.37059	1.21497	0.886231	2.4906	2.49956	1.0036	1.06349	0.514529	0.864653
C21orf91	9.41362	20.9246	12.4937	14.2773	5.95915	0.417386	13.2633	3.77903	14.2932	10.4452	5.79597	0.554895	-0.243722	0.58827	0.899575
C22orf13	106.635	194.612	372.427	224.558	135.403	0.602974	79.6744	75.511	73.0115	76.0656	3.36587	0.0442496	-0.867534	0.00626654	0.0867497
C22orf23	13.116	36.3759	22.1778	23.8899	11.7241	0.490757	50.1935	20.1703	25.0799	31.8145	16.1048	0.50621	0.707248	0.566779	0.890772
C22orf24	13.6544	3.40637	10.1289	9.06323	5.20647	0.57446	10.4941	6.67609	8.38279	8.51765	1.91257	0.224541	-0.268221	1	1
C22orf25	56.8077	17.7785	5.0748	26.5536	26.9597	1.01529	24.7569	41.5525	47.4266	37.912	11.7651	0.310328	-0.221964	0.44424	0.819522
C22orf28	324.138	271.976	228.068	274.728	48.094	0.175061	245.955	259.92	308.756	271.544	32.9746	0.121434	-0.174494	0.975212	1
C22orf29	14.1137	0.0719544	1.87483	5.35348	7.63991	1.42709	5.67389	8.75778	15.5673	9.99965	5.06226	0.506244	0.117461	0.291714	0.703878
C22orf31	0.89059	6.52672	0.950307	2.78921	3.23692	1.16052	0.543694	0.700619	0	0.414771	0.367672	0.886445	-2.59906	0.0955007	0.435804
C22orf32	284.705	380.356	720.781	461.947	229.202	0.496164	276.639	278.353	250.642	268.545	15.5277	0.0578216	-0.273287	0.154712	0.538635
C22orf40	60.0807	82.8056	6.58892	49.8251	39.1297	0.78534	57.3945	54.4753	39.118	50.3293	9.81832	0.195082	-0.360202	0.976574	1
C2CD2	17.9461	5.61543	11.5155	11.6923	6.16721	0.527458	9.77316	7.33285	12.5258	9.87729	2.59806	0.263034	-0.479799	0.759009	0.966177
C2CD2L	575.162	222.303	230.936	342.8	201.278	0.587157	806.496	700.901	785.96	764.452	55.9869	0.0732379	0.712975	0.0415891	0.285543
C2CD3	150.452	171.285	50.7789	124.172	64.4081	0.518701	102.511	108.198	107.357	106.022	3.06974	0.0289538	-0.528335	0.687565	0.943896
C2CD4A	0.283396	2.29041	27.4525	10.0088	15.14	1.51267	12.6698	3.18486	3.06091	6.30521	5.51229	0.874244	1.10714	0.285554	0.70292
C2CD4D	3.15224	1.14466	0.687709	1.66154	1.31105	0.789057	5.09905	3.36129	2.03739	3.49924	1.53549	0.438805	0.558422	0.354198	0.758569
C2orf18	29.9721	40.8869	40.0574	36.9721	6.07635	0.16435	47.9945	40.7159	52.9248	47.2117	6.14198	0.130094	0.510701	0.595996	0.90151
C2orf28	143.101	260.825	166.107	190.011	62.3962	0.328383	123.086	84.9888	68.8806	92.3185	27.8361	0.301523	-0.91604	0.0547831	0.331955
C2orf29	131.649	198.961	173.167	167.925	33.9606	0.202236	131.385	155.892	140.501	142.592	12.3867	0.0868679	-0.0939955	0.660079	0.930584
C2orf40	13.0126	15.481	18.5623	15.6853	2.78046	0.177266	39.7355	39.3997	47.8733	42.3362	4.79826	0.113337	1.59618	0.045173	0.300421
C2orf43	77.0087	86.2119	64.5995	75.94	10.8458	0.14282	84.7678	65.2678	57.7159	69.2505	13.9588	0.201569	-0.182142	0.831019	0.988278
C2orf44	16.341	5.60161	2.49616	8.14626	7.26473	0.891787	9.61159	13.6364	14.1208	12.4563	2.47543	0.19873	-0.0150109	0.421717	0.809594
C2orf47	52.4556	32.094	17.3299	33.9598	17.637	0.519349	86.2436	76.1572	79.7851	80.7286	5.10897	0.0632857	0.837698	0.0412729	0.284836
C2orf49	123.381	222.191	249.658	198.41	66.4127	0.334724	140.63	166.07	166.997	157.899	14.9624	0.0947593	0.0279758	0.538937	0.874886
C2orf50	4.54972	1.15811	0.888295	2.19871	2.0405	0.928045	1.12656	1.42895	0	0.851836	0.753046	0.884027	-1.98055	0.276154	0.695729
C2orf55	397.311	161.486	121.028	226.608	149.211	0.658452	629.309	455.859	496.336	527.168	90.7427	0.172132	0.714336	0.0330334	0.251483
C2orf56	78.5358	102.793	92.182	91.1704	12.1604	0.133381	51.8875	40.7119	50.0483	47.5492	5.99229	0.126023	-0.833433	0.108228	0.459462
C2orf62	0	1.078	0.107132	0.395045	0.59388	1.50332	2.96853	1.30513	0.366485	1.54671	1.31774	0.85196	2.19176	0.289572	0.70292
C2orf63	21.3957	34.2345	30.3595	28.6632	6.5853	0.229747	20.3595	14.8923	13.8984	16.3834	3.47908	0.212354	-0.615323	0.252024	0.668223
C2orf65	10.276	7.77229	10.2473	9.43187	1.43731	0.152388	3.63393	7.68319	3.77019	5.0291	2.29952	0.457242	-0.94784	0.320264	0.730798
C2orf66	6.08782	4.44349	1.418	3.9831	2.36871	0.594689	0.175356	12.3638	0.775734	4.43828	6.87023	1.54795	-0.442315	1	1
C2orf67	228.391	269.753	283.888	260.678	28.84	0.110635	212.775	232.804	187.633	211.07	22.634	0.107234	-0.201996	0.554596	0.885317
C2orf68	23.7324	62.9124	41.8608	42.8352	19.6082	0.457758	15.3763	17.8755	6.36063	13.2041	6.05695	0.458716	-1.43415	0.0166579	0.164765
C2orf72	146.44	181.248	88.6793	138.789	46.7561	0.336886	99.8276	104.14	92.1009	98.6894	6.09957	0.0618057	-0.645174	0.366502	0.767846
C2orf73	2.55136	8.78032	8.1882	6.50663	3.43813	0.528405	0	0	0	0	0		-6.34881	0.000859544	0.0211004
C2orf76	15.8129	26.5055	28.0667	23.4617	6.66992	0.28429	16.562	12.9018	9.31871	12.9275	3.62173	0.280157	-0.575853	0.233824	0.647125
C2orf80	216.078	55.3827	20.6318	97.3642	104.267	1.0709	454	403.505	436.812	431.439	25.6731	0.0595058	1.38789	0.000479078	0.0138632
C2orf82	56.3898	91.6757	46.3264	64.7973	23.815	0.367531	38.2151	54.7873	15.2571	36.0865	19.8509	0.550092	-0.904534	0.188036	0.585303
C2orf84	13.4853	14.3859	18.4344	15.4352	2.6361	0.170785	3.04745	0	1.03837	1.36194	1.54928	1.13755	-3.29258	0.000182446	0.00694244
C2orf88	8.81192	28.6414	20.2592	19.2375	9.95416	0.517434	16.7221	10.127	7.01451	11.2878	4.95679	0.439127	-0.384169	0.31136	0.722404
C2orf89	19.1966	9.99799	3.00124	10.732	8.12261	0.756862	35.9368	31.1716	45.1329	37.4138	7.09685	0.189686	1.25386	0.0125909	0.136828
C3AR1	4.49631	27.4383	3.07304	11.6692	13.675	1.17188	9.9684	23.26	23.2153	18.8146	7.66106	0.407187	0.741978	0.381599	0.777711
C3orf14	298.647	186.901	254.58	246.71	56.2871	0.228152	401.092	335.42	386.233	374.248	34.4376	0.0920181	0.497247	0.253724	0.67058
C3orf15	75.1122	51.9605	6.32651	44.4664	34.9998	0.787107	127.485	63.0513	89.8789	93.4717	32.3667	0.346273	0.529955	0.0963493	0.43647
C3orf17	252.387	328.28	169.699	250.122	79.3146	0.317104	305.197	255.873	201.034	254.035	52.106	0.205114	-0.0868858	0.970341	1
C3orf18	252.567	254.328	439.852	315.582	107.624	0.341034	201.749	217.05	255.345	224.715	27.6075	0.122856	-0.202936	0.354815	0.759499
C3orf19	45.3748	45.2829	5.51615	32.058	22.9859	0.717012	39.4678	27.7901	29.1145	32.1241	6.39419	0.199046	-0.432713	1	1
C3orf20	0.681731	2.18192	0.408107	1.09059	0.954976	0.875653	15.0182	3.16446	2.43611	6.87291	7.06338	1.02771	2.51194	0.0312972	0.243852
C3orf23	128.515	193.484	277.221	199.74	74.5502	0.373236	140.468	96.5202	97.6682	111.552	25.0485	0.224545	-0.420455	0.122758	0.485597
C3orf25	18.6096	13.2852	3.1624	11.6857	7.84682	0.671487	21.8021	21.7599	20.7366	21.4329	0.603341	0.0281503	0.385558	0.223183	0.630518
C3orf26	154.55	52.0613	66.686	91.0991	55.4345	0.608507	142.527	102.617	128.741	124.628	20.2703	0.162646	0.0306343	0.429281	0.815104
C3orf32	6.7316	8.81525	1.88844	5.81176	3.55384	0.611491	0.491484	1.47396	0	0.655148	0.750487	1.14552	-3.47389	0.00478288	0.0715304
C3orf33	30.4302	25.4335	15.509	23.7909	7.59499	0.319239	43.5329	60.0482	39.1583	47.5798	11.0172	0.231553	0.723727	0.119396	0.480014
C3orf35	1.622	2.20546	0.572407	1.46662	0.82754	0.564249	2.1736	4.35692	0	2.17684	2.17846	1.00075	0.132727	0.804366	0.979807
C3orf37	148.504	79.6741	112.923	113.7	34.4213	0.302737	194.255	140.681	225.622	186.853	42.9514	0.229868	0.561086	0.183622	0.577943
C3orf38	64.5362	91.7016	55.4626	70.5668	18.8571	0.267224	73.1875	70.1145	54.9033	66.0684	9.79063	0.148189	-0.118816	0.881105	1
C3orf45	31.3373	86.1444	69.72	62.4005	28.1271	0.450751	59.2178	38.6759	36.3382	44.744	12.5891	0.281358	-0.0763854	0.449724	0.822219
C3orf49	2.89353	2.24473	6.15587	3.76471	2.09606	0.556765	4.96169	2.56379	5.12941	4.21829	1.4353	0.340255	0.528688	1	1
C3orf52	11.2445	2.29252	1.77821	5.10509	5.32313	1.04271	2.05352	0.484681	5.47147	2.66989	2.54989	0.955055	-1.52744	0.423851	0.810144
C3orf58	108.421	245.368	221.414	191.734	73.1384	0.381457	165.466	121.694	139.371	142.177	22.0206	0.154881	-0.0540545	0.425412	0.811124
C3orf62	78.674	75.2013	90.2599	81.3784	7.88512	0.0968945	67.5797	76.9405	67.3842	70.6348	5.46176	0.0773239	-0.153565	0.730108	0.958184
C3orf64	12.4915	18.7725	19.1407	16.8016	3.73712	0.222427	19.9866	7.92294	13.4342	13.7813	6.03931	0.438226	-0.0446457	0.714361	0.95527
C3orf67	10.1706	4.47671	1.85898	5.5021	4.24963	0.772365	7.02287	5.29397	9.7343	7.35038	2.23821	0.304502	-0.106193	0.638246	0.923757
C3orf75	69.192	59.6971	36.7411	55.2101	16.6843	0.302196	43.2029	38.0876	32.4426	37.911	5.38232	0.141972	-0.781433	0.381555	0.777711
C3orf78	15.1992	23.1438	3.5107	13.9512	9.87585	0.707884	20.6339	10.7634	8.12555	13.1743	6.59346	0.50048	-0.344116	0.961386	1
C3orf80	164.812	42.1201	30.0175	78.9832	74.5758	0.944198	106.98	302.402	270.585	226.656	104.856	0.462623	0.803603	0.0114154	0.128197
C4BPA	3.15224	1.14466	0.687709	1.66154	1.31105	0.789057	0.610022	0	0	0.203341	0.352197	1.73205	-3.25555	0.0973748	0.437939
C4orf19	7.31072	22.2072	109.984	46.5008	55.4807	1.19311	1.33635	8.65364	1.40332	3.79777	4.20544	1.10735	-2.13949	0.000158076	0.00626414
C4orf22	0.425343	0.00672565	0.0985075	0.176859	0.220032	1.24411	0.453333	0	1.89966	0.78433	0.992141	1.26495	1.24319	1	1
C4orf29	29.0953	26.5289	15.4837	23.7027	7.23255	0.305137	21.1306	20.2916	31.1421	24.1881	6.03692	0.249583	-0.184586	0.975355	1
C4orf32	23.5615	48.7022	131.764	68.0092	56.6261	0.832623	14.5053	21.1454	20.8548	18.8352	3.75258	0.199233	-0.886072	0.00953568	0.114862
C4orf33	62.8419	74.0638	71.4998	69.4685	5.88028	0.0846466	78.8343	52.2797	52.1125	61.0755	15.3798	0.251816	-0.0997474	0.755553	0.964537
C4orf36	8.6494	15.4287	11.4213	11.8332	3.40838	0.288036	1.88475	4.03204	7.05717	4.32465	2.5986	0.60088	-1.29886	0.0745817	0.39175
C4orf37	0.425343	0.00672565	0.0985075	0.176859	0.220032	1.24411	0	0.700467	0.563966	0.421478	0.371336	0.881034	0.340848	1	1
C4orf44	12.3362	5.58306	2.15479	6.69134	5.18038	0.774191	16.7764	8.00977	7.6315	10.8059	5.17407	0.478819	0.161993	0.397078	0.790451
C4orf45	1.39312	0.0175675	0.277012	0.562565	0.730883	1.2992	0.95327	2.07757	1.66624	1.5657	0.568856	0.363325	0.775778	0.525002	0.868003
C4orf47	4.70673	12.0967	9.7693	8.85759	3.77842	0.426574	14.2397	4.56303	4.19399	7.66558	5.69636	0.743108	0.135848	0.824142	0.987333
C4orf48	1.75688	2.26223	13.7307	5.91662	6.77194	1.14456	0	0.700467	0.563966	0.421478	0.371336	0.881034	-2.74795	0.00934668	0.112973
C4orf49	12.3055	18.8225	38.9223	23.3501	13.874	0.594173	9.55156	8.26112	1.85748	6.55672	4.12049	0.628438	-1.24848	0.0234061	0.206116
C4orf50	21.5751	0.0831982	2.52165	8.05998	11.7678	1.46002	1.75817	6.76952	12.3056	6.94445	5.27591	0.759731	-1.04932	0.943776	1
C5	28.7774	90.5227	53.0215	57.4405	31.1089	0.541585	24.6601	25.9753	13.1602	21.2652	7.0499	0.331523	-1.14176	0.0326042	0.250113
C5AR1	4.98867	23.0455	2.82388	10.286	11.1029	1.07942	1.26006	6.93863	6.93224	5.04364	3.27668	0.649666	-1.03478	0.283282	0.701887
C5orf13	529.834	382.553	369.91	427.432	88.9074	0.208004	379.441	539.661	710.359	543.154	165.486	0.304677	0.15909	0.528434	0.869405
C5orf15	6.38738	1.17094	1.12989	2.89607	3.02363	1.04405	6.05509	3.96279	5.62559	5.21449	1.10507	0.211923	0.24497	0.429623	0.815104
C5orf22	176.621	130.469	88.1934	131.761	44.2278	0.335667	294.83	222.453	218.556	245.28	42.9564	0.175132	0.617575	0.0914598	0.428638
C5orf24	271.175	351.593	541.557	388.108	138.84	0.357736	426.923	296.604	308.514	344.014	72.0482	0.209434	0.206864	0.751757	0.962753
C5orf25	50.7595	47.5364	34.8781	44.3913	8.39485	0.18911	90.7381	77.5716	59.9235	76.0777	15.4615	0.203233	0.629209	0.193066	0.590396
C5orf28	14.4334	15.4721	12.505	14.1368	1.50561	0.106503	5.88887	6.7849	7.33235	6.6687	0.72872	0.109275	-1.12041	0.150676	0.532466
C5orf30	313.163	401.275	298.289	337.576	55.6645	0.164895	295.083	338.943	323.246	319.091	22.2235	0.0696464	-0.0831562	0.878027	1
C5orf32	343.727	521.89	1325.08	730.231	522.796	0.715932	173.605	179.078	112.147	154.944	37.1636	0.239853	-1.45506	0.000196461	0.00731906
C5orf34	10.1706	4.47671	1.85898	5.5021	4.24963	0.772365	5.3279	5.35675	8.00947	6.23137	1.53994	0.247127	-0.351995	0.840919	0.991502
C5orf35	15.4664	31.9415	3.96541	17.1244	14.0615	0.82114	17.5681	12.1178	15.1517	14.9459	2.73093	0.182722	-0.376357	0.835308	0.989328
C5orf38	1.73389	1.12537	0.463992	1.10775	0.635134	0.573354	0	0.744327	0	0.248109	0.429737	1.73205	-2.59831	0.287764	0.70292
C5orf4	228.981	668.616	133.252	343.616	285.499	0.830865	353.617	141.279	187.572	227.489	111.656	0.490816	-0.55932	0.302372	0.711365
C5orf41	228.254	280.831	391.067	300.051	83.0909	0.276923	216.605	215.041	206.264	212.637	5.57419	0.0262146	-0.22014	0.338505	0.74681
C5orf42	252.539	189.042	81.043	174.208	86.7051	0.49771	227.654	154.991	213.114	198.586	38.4482	0.19361	-0.188707	0.731373	0.958184
C5orf43	145.194	205.635	259.453	203.427	57.1618	0.280994	239.142	187.072	184.839	203.684	30.7279	0.15086	0.311252	1	1
C5orf44	282.473	276.349	130.704	229.842	85.9105	0.373781	409.795	372.89	393.513	392.066	18.4948	0.0471727	0.511616	0.14818	0.528158
C5orf45	197.008	268.694	507.013	324.238	162.295	0.500542	315.411	323.307	255.066	297.928	37.3291	0.125296	0.391275	0.826589	0.987837
C5orf49	10.8255	3.40417	14.612	9.61388	5.7013	0.593028	2.97301	0.555577	1.00335	1.51064	1.28608	0.851347	-2.46313	0.00990621	0.117617
C5orf51	187.078	292.891	167.928	215.966	67.3034	0.311639	217.696	213.671	210.212	213.86	3.74532	0.017513	-0.00776186	0.982596	1
C5orf54	56.2898	98.3197	64.0702	72.8932	22.361	0.306764	96.6752	83.6674	76.3208	85.5545	10.3076	0.12048	0.334989	0.694432	0.946835
C6	0.313839	1.09405	0.205277	0.537722	0.484843	0.90166	0.544995	0	0.565431	0.370142	0.320715	0.866465	-0.534307	1	1
C6orf1	437.858	447.854	1607	830.904	672.138	0.808923	372.985	554.097	476.173	467.752	90.8492	0.194225	-0.0440077	0.161745	0.547942
C6orf103	0.425343	0.00672565	0.0985075	0.176859	0.220032	1.24411	0.544995	0	0.565431	0.370142	0.320715	0.866465	0.340848	1	1
C6orf105	32.5731	15.5329	4.05021	17.3854	14.3514	0.825486	5.05751	20.1894	8.21693	11.1546	7.98222	0.715598	-1.31608	0.441189	0.818017
C6orf106	1013.75	686.646	1890.68	1197.02	622.586	0.520112	907.672	1325.11	1440.53	1224.44	280.33	0.228946	0.352351	0.955672	1
C6orf108	119.234	129.406	253.897	167.512	74.9839	0.447632	227.8	186.485	119.41	177.898	54.7029	0.307495	0.492018	0.87489	1
C6orf115	44.4863	26.5981	40.1649	37.0831	9.33382	0.2517	65.8987	62.493	88.4515	72.2811	14.1071	0.19517	0.885946	0.120383	0.481647
C6orf118	1.39409	5.45277	0.908212	2.58503	2.49539	0.965327	13.965	2.4787	1.87378	6.10584	6.81298	1.11581	1.21204	0.239094	0.655007
C6orf125	127.069	128.28	188.34	147.896	35.0305	0.236859	186.875	133.988	116.713	145.859	36.5567	0.250631	0.18329	0.980013	1
C6orf126	2.82093	0.0297223	0.513081	1.12124	1.49168	1.33038	0.867291	5.09578	0.914255	2.29244	2.42788	1.05908	0.266389	0.458804	0.828263
C6orf130	135.49	179.095	200.788	171.791	33.256	0.193584	322.666	254.472	224.129	267.089	50.4657	0.188947	0.844663	0.224024	0.631665
C6orf136	250.313	208.987	263.451	240.917	28.4216	0.117973	387.424	347.019	376.097	370.18	20.8426	0.0563039	0.633979	0.236352	0.650936
C6orf141	17.1599	6.70085	2.63773	8.83282	7.49214	0.848216	340.376	52.6774	44.9538	146.002	168.377	1.15325	3.50963	3.88007e-07	6.70552e-05
C6orf162	104.165	81.8215	56.8724	80.9529	23.6582	0.292247	164.727	170.807	169.193	168.243	3.14945	0.0187197	0.802279	0.0512951	0.320414
C6orf163	4.33374	3.33447	1.09014	2.91945	1.66115	0.568995	22.5644	22.5939	8.5841	17.9141	8.08007	0.451044	2.1743	0.00338039	0.0556746
C6orf165	13.518	5.59968	10.5645	9.89408	4.00152	0.404436	17.8652	21.0938	21.9576	20.3055	2.15707	0.106231	0.873487	0.176165	0.567001
C6orf168	127.563	39.8957	29.2208	65.5597	53.9607	0.823078	150.044	149.032	139.345	146.14	5.90641	0.040416	0.546943	0.047344	0.308701
C6orf170	23.459	13.3067	3.46212	13.4093	9.99885	0.745667	14.4637	16.1927	29.6201	20.0922	8.29656	0.412925	0.0419372	0.440509	0.817836
C6orf186	5.05105	2.27836	11.549	6.29282	4.75845	0.756172	6.02219	5.41134	4.96996	5.46783	0.528384	0.0966351	0.204939	0.768019	0.970284
C6orf192	262.463	600.274	665.721	509.486	216.417	0.424774	72.1364	203.25	105.498	126.961	68.1409	0.536706	-1.5867	0.000475355	0.0138197
C6orf201	31.9082	59.6578	58.5866	50.0508	15.7211	0.314102	34.7633	18.9009	18.3207	23.995	9.33016	0.388838	-0.731917	0.106887	0.457321
C6orf221	0	6.4e-11	8.97e-10	3.2e-10	5e-10	1.56222	6.45877	10.4159	4.23179	7.03549	3.13215	0.445192	6.8726	0.00103842	0.0237956
C6orf222	3.29028	0.0330394	0.585572	1.30296	1.7431	1.33779	1.63073	24.7891	23.3716	16.5971	12.9806	0.782102	2.89742	0.00106607	0.0241183
C6orf223	1.73389	1.12537	0.463992	1.10775	0.635134	0.573354	2.41383	0	1.07579	1.16321	1.20929	1.03961	-0.32257	1	1
C6orf225	205.785	204.573	329.296	246.551	71.6614	0.290655	187.503	123.763	103.738	138.334	43.7429	0.316211	-0.583493	0.119581	0.48007
C6orf52	1.521	8.84552	22.8246	11.0637	10.8236	0.978301	0	0	0	0	0		-6.43523	0.000135949	0.00569197
C6orf57	30.775	5.64772	27.0812	21.168	13.5672	0.640932	27.9436	27.285	16.581	23.9365	6.37856	0.266478	0.0150002	0.854249	0.996472
C6orf58	0	6.4e-11	8.97e-10	3.2e-10	5e-10	1.56222	2.40983	0.590795	0.414419	1.13835	1.10466	0.970408	4.38659	0.165392	0.551589
C6orf62	801.407	1313.42	2328.48	1481.1	777.221	0.524758	1064.05	1148.21	789.1	1000.45	187.812	0.187726	0.0103244	0.324606	0.734415
C6orf72	126.31	236.575	298.347	220.41	87.1503	0.3954	202.136	138.716	138.701	159.851	36.6198	0.229087	-0.000955057	0.391585	0.786762
C6orf89	130.665	97.2981	58.3178	95.427	36.2099	0.379452	130.758	141.466	195.31	155.845	34.5946	0.221981	0.394349	0.194603	0.592192
C7	2.20917	7.65109	1.25993	3.70673	3.44873	0.930398	0.362223	0.571491	3.12884	1.35418	1.54045	1.13755	-1.45423	0.257688	0.676173
C7orf10	13.2458	22.0929	26.5622	20.6336	6.77709	0.328449	4.48378	5.64724	0.239064	3.45669	2.84662	0.823511	-2.2738	0.00312395	0.0522463
C7orf11	70.2472	103.925	136.54	103.571	33.1478	0.32005	129.141	87.7229	63.7661	93.5433	33.0738	0.353566	0.205666	0.805	0.979811
C7orf23	58.2846	127.044	83.4935	89.6072	34.7848	0.388192	77.065	66.6735	54.9015	66.2133	11.0889	0.167472	-0.231155	0.451157	0.822855
C7orf25	103.893	68.6187	127.41	99.9739	29.5909	0.295986	87.7038	90.432	117.093	98.4095	16.2375	0.164999	0.0540531	0.971638	1
C7orf26	65.7561	46.4759	52.5377	54.9233	9.85901	0.179505	72.0521	75.5989	55.4547	67.7019	10.7536	0.158837	0.1666	0.622781	0.916638
C7orf30	74.4491	49.8289	104.981	76.4196	27.6287	0.36154	108.09	98.65	91.5266	99.4222	8.3087	0.0835698	0.530818	0.512749	0.863599
C7orf31	9.39619	15.4766	23.7194	16.1974	7.18878	0.443822	110.811	57.7037	41.2093	69.9081	36.3706	0.520263	2.56794	0.00480723	0.0716612
C7orf41	912.688	2477.66	14743.1	6044.5	7573.78	1.253	1203.27	865.527	1123.31	1064.04	176.501	0.165879	-0.692877	0.00041858	0.0124603
C7orf42	118.854	100.629	103.364	107.616	9.82853	0.09133	83.4891	74.1032	82.6384	80.0769	5.19082	0.064823	-0.493635	0.44155	0.818017
C7orf44	152.975	143.71	97.2082	131.298	29.8838	0.227603	257.222	191.84	172.964	207.342	44.2166	0.213254	0.490996	0.213186	0.615474
C7orf46	40.628	124.85	117.749	94.4089	46.7108	0.494771	30.2676	16.1327	22.4308	22.9437	7.08141	0.308643	-1.49729	0.00176625	0.0348849
C7orf53	20.2047	40.9449	94.4481	51.8659	38.3076	0.738589	29.0274	27.2515	18.8743	25.0511	5.42241	0.216454	-0.210808	0.131813	0.504043
C7orf55	19.4459	23.2058	21.26	21.3039	1.88032	0.0882616	12.8022	5.93156	8.93388	9.22256	3.44442	0.373478	-1.11873	0.105875	0.455849
C7orf58	28.5491	14.4325	14.3091	19.0969	8.18605	0.428658	0.31543	2.82548	2.30078	1.8139	1.32396	0.7299	-3.70813	0.00019103	0.0071596
C7orf59	356.815	434.503	604.833	465.384	126.86	0.272592	257.433	317.223	260.202	278.286	33.7491	0.121275	-0.483106	0.171708	0.561487
C7orf60	118.898	77.4546	120.139	105.497	24.2936	0.230277	86.4643	151.271	115.761	117.832	32.4532	0.275419	0.101263	0.773076	0.970284
C7orf61	8.15921	41.0542	556.303	201.839	307.415	1.52307	18.6374	8.03236	4.09398	10.2546	7.52207	0.733532	-1.73676	2.29948e-06	0.00027512
C7orf63	33.3264	33.1462	16.2874	27.5867	9.78586	0.354732	181.251	30.8733	124.319	112.148	75.9239	0.677	1.85387	0.00197009	0.0375403
C8G	2.59704	5.52983	11.6478	6.59155	4.61783	0.700569	4.16886	12.8015	0.720462	5.89695	6.22317	1.05532	0.395058	0.865097	1
C8orf33	19.7108	21.0488	41.8658	27.5418	12.423	0.451059	16.6107	29.3714	27.0471	24.343	6.79652	0.279198	0.180471	0.798424	0.977738
C8orf34	61.3665	10.0717	4.98272	25.4737	31.1881	1.22433	48.3112	64.6517	74.3614	62.4414	13.165	0.210838	0.474382	0.060257	0.349816
C8orf37	27.1157	44.1154	4.92457	25.3852	19.6526	0.774176	44.1298	53.8651	38.6183	45.5377	7.72029	0.169536	0.537862	0.21117	0.612207
C8orf38	90.9145	98.4103	119.634	102.986	14.8965	0.144646	129.939	102.652	119.167	117.253	13.7437	0.117215	0.331781	0.735805	0.958302
C8orf39	3.56935	0.041885	5.67115	3.09413	2.84456	0.919342	2.15046	0.515058	3.58665	2.08406	1.53687	0.737443	-0.303071	0.711844	0.954342
C8orf4	74.997	101.714	127.708	101.473	26.3561	0.259735	60.9405	67.3159	83.9158	70.7241	11.8608	0.167705	-0.247553	0.370681	0.769211
C8orf40	110.423	123.845	168.425	134.231	30.3637	0.226205	120.531	130.688	117.421	122.88	6.93845	0.0564651	0.0770613	0.824125	0.987333
C8orf42	230.602	292.929	207.298	243.61	44.2729	0.181737	577.282	310.178	263.345	383.602	169.359	0.441496	0.660826	0.221612	0.628308
C8orf45	0.0327642	6.49569	0.799565	2.44267	3.53089	1.4455	4.04017	0.494365	2.82521	2.45325	1.80193	0.734507	0.2857	1	1
C8orf46	1642.8	1060.25	851.108	1184.72	410.26	0.346293	929.378	1729.4	1932.55	1530.45	530.357	0.346538	0.0486535	0.516778	0.865463
C8orf47	5.60186	0.0461362	0.914824	2.18761	2.98856	1.36613	37.476	23.0357	18.2661	26.2593	10.0024	0.38091	2.87133	0.000118178	0.00512364
C8orf55	34.4452	35.3784	32.2559	34.0265	1.60279	0.0471042	19.2677	31.2651	45.3375	31.9568	13.0487	0.408322	-0.117965	0.907429	1
C8orf59	107.093	130.442	122.513	120.016	11.8731	0.0989296	144.76	121.796	98.1676	121.575	23.2969	0.191626	0.0962735	0.975842	1
C8orf83	217.177	150.418	231.526	199.707	43.2842	0.216738	420.743	348.348	401.41	390.167	37.484	0.0960718	0.977501	0.0671866	0.370749
C8orf84	0.663012	1.12226	4.45608	2.08045	2.07013	0.995038	0.610022	0	0	0.203341	0.352197	1.73205	-2.2901	0.0606801	0.350496
C9orf100	3.03575	2.23026	0.792018	2.01934	1.13664	0.562876	5.41223	4.67941	6.22792	5.43985	0.77462	0.142397	1.02131	0.141563	0.521008
C9orf103	79.0574	107.297	239.549	141.968	85.6795	0.603514	55.0951	56.4941	49.9319	53.8403	3.45635	0.0641963	-0.778087	0.0192899	0.182143
C9orf114	27.944	47.4236	5.05872	26.8088	21.2052	0.790982	57.2906	55.7857	52.7678	55.2813	2.3032	0.0416633	0.765115	0.115112	0.471557
C9orf116	5.60186	0.0461362	0.914824	2.18761	2.98856	1.36613	13.7735	5.86991	14.2128	11.2854	4.69509	0.416033	1.68128	0.0135788	0.145155
C9orf117	18.5999	25.3832	14.3426	19.4419	5.56824	0.286405	24.0285	21.7283	21.8627	22.5398	1.29097	0.0572748	0.157546	0.752713	0.963085
C9orf125	6.05868	0.0482408	0.975303	2.36074	3.23588	1.37071	0.297661	2.79223	2.93747	2.00912	1.48394	0.738604	-0.957626	1	1
C9orf129	140.699	102.801	20.4431	87.9809	61.4824	0.698816	102.788	179.791	167.619	150.066	41.3935	0.275835	0.228011	0.186798	0.582975
C9orf131	1.25689	1.11681	0.382533	0.918743	0.469625	0.51116	0.991305	0.57167	2.41674	1.32657	0.96715	0.729059	0.198141	1	1
C9orf135	0	6.4e-11	8.97e-10	3.2e-10	5e-10	1.56222	1.65097	2.11153	0.386397	1.38296	0.893245	0.645892	4.5991	0.164288	0.550242
C9orf142	114.011	128.319	320.366	187.565	115.231	0.614352	103.096	134.962	69.3835	102.481	32.7937	0.319999	-0.31006	0.127437	0.49488
C9orf150	32.7023	45.2574	16.9615	31.6404	14.1778	0.448092	23.4259	23.1046	23.5827	23.3711	0.243754	0.0104297	-0.598805	0.527899	0.869318
C9orf156	53.7333	86.1873	71.7184	70.5463	16.2587	0.230469	41.0046	31.8781	36.5068	36.4632	4.56341	0.125151	-0.7801	0.121754	0.483868
C9orf16	679.738	689.953	1947.24	1105.64	728.863	0.65922	653.446	1145.68	673.312	824.145	278.633	0.338087	0.156135	0.467904	0.833925
C9orf173	1.79952	6.55148	1.08808	3.14636	2.97029	0.944042	1.36183	4.13058	4.63772	3.37671	1.76326	0.522183	0.0274945	1	1
C9orf174	107.609	114.894	7.56728	76.6901	59.9728	0.782015	67.3898	103.538	96.1796	89.0357	19.1035	0.21456	-0.27148	0.735715	0.958286
C9orf21	3.03575	2.23026	0.792018	2.01934	1.13664	0.562876	2.80529	1.24505	2.2277	2.09268	0.788832	0.376948	-0.303071	1	1
C9orf24	53.4447	55.3057	77.3243	62.0249	13.2823	0.214145	117.221	87.833	36.0477	80.3673	41.0985	0.511384	0.548326	0.556314	0.885797
C9orf25	33.8244	21.064	30.3485	28.4123	6.59688	0.232184	18.3163	19.6023	33.5034	23.8073	8.42161	0.35374	-0.326797	0.708923	0.952812
C9orf3	34.386	29.8931	46.8269	37.0353	8.77228	0.236862	31.1623	22.3035	30.9732	28.1463	5.0609	0.179807	-0.239856	0.548776	0.881905
C9orf4	66.2181	6.76472	5.03801	26.0069	34.8346	1.33943	7.13327	20.3961	33.1547	20.228	13.0115	0.643242	-1.22896	0.683259	0.940959
C9orf40	80.0548	67.4717	81.0203	76.1823	7.559	0.0992225	86.2966	84.4316	60.4831	77.0704	14.3953	0.186781	0.0016597	0.990971	1
C9orf41	9.0471	5.57557	9.40898	8.01055	2.11651	0.264215	4.15827	5.3819	8.0625	5.86756	1.99691	0.340331	-0.444207	0.583342	0.898362
C9orf43	9.7761	8.86339	10.3615	9.667	0.754998	0.0781005	30.4466	20.3965	9.70094	20.1813	10.3745	0.514063	1.08174	0.183608	0.577943
C9orf46	21.6645	51.8621	32.5961	35.3742	15.2893	0.432216	27.263	33.4883	19.4142	26.7218	7.05266	0.263929	-0.20595	0.55604	0.885797
C9orf5	165.326	97.3675	170.097	144.263	40.683	0.282005	23.5599	37.9796	74.2581	45.2658	26.1227	0.577095	-1.69244	0.00499184	0.0735551
C9orf64	10.1706	4.47671	1.85898	5.5021	4.24963	0.772365	5.221	5.28444	12.1943	7.56659	4.00787	0.52968	-0.0690096	0.584868	0.899163
C9orf68	23.9863	24.2932	4.03312	17.4375	11.6096	0.665781	24.3896	29.2565	31.5458	28.3973	3.65465	0.128697	0.283822	0.305525	0.715537
C9orf7	57.1848	65.2542	96.0185	72.8192	20.4923	0.281414	57.1271	73.5573	66.8806	65.855	8.26298	0.125472	0.102473	0.806125	0.980364
C9orf72	208.584	159.201	89.5118	152.432	59.824	0.392463	155.258	205.532	234.027	198.272	39.8828	0.201151	0.0458666	0.478145	0.841633
C9orf78	184.886	224.439	281.012	230.112	48.3134	0.209956	234.154	206.164	197.228	212.515	19.2649	0.0906519	0.101365	0.826993	0.987837
C9orf82	57.7574	109.446	154.094	107.099	48.211	0.450153	74.0346	103.569	80.2958	85.9664	15.5622	0.181027	0.17409	0.587888	0.899575
C9orf84	0.313839	1.09405	0.205277	0.537722	0.484843	0.90166	1.71292	0	1.77088	1.16127	1.0061	0.866385	0.918913	1	1
C9orf85	9.89771	8.84692	2.19356	6.9794	4.17783	0.598594	4.39481	2.58861	4.54534	3.84292	1.08887	0.283344	-1.21996	0.324771	0.734483
C9orf86	174.422	119.438	115.698	136.519	32.8776	0.240828	202.952	148.156	253.223	201.444	52.5498	0.260866	0.377804	0.29276	0.704062
C9orf89	62.767	87.3047	72.4793	74.1837	12.3573	0.166577	43.9259	79.1741	52.7176	58.6059	18.347	0.313058	-0.285266	0.574987	0.894092
C9orf9	47.1739	36.4881	17.2785	33.6468	15.1489	0.450232	21.6115	24.4122	35.092	27.0386	7.11367	0.263094	-0.660289	0.653739	0.930584
C9orf91	431.366	159.288	150.482	247.045	159.687	0.646388	408.063	416.464	457.674	427.4	26.5518	0.0621239	0.294987	0.152019	0.533904
C9orf93	41.7561	29.8566	4.96011	25.5242	18.7766	0.735639	13.6052	13.5849	13.4493	13.5465	0.0847554	0.00625663	-1.44174	0.22303	0.630289
C9orf95	130.94	76.3159	39.4113	82.2224	46.0493	0.560058	121.076	126.576	123.083	123.578	2.78357	0.0225247	0.129969	0.297602	0.707063
C9orf96	12.8101	11.0749	11.4747	11.7866	0.908678	0.0770943	3.34675	18.7353	11.8088	11.297	7.70705	0.682224	-0.175333	1	1
CA10	676.166	283.065	21.4822	326.904	329.536	1.00805	257.595	631.031	660.853	516.493	224.708	0.435064	-0.116732	0.326367	0.736519
CA11	1516.93	1475.95	2304.29	1765.72	466.866	0.264405	2059.35	1949.15	1662.86	1890.45	204.66	0.10826	0.304544	0.860968	0.999218
CA12	12.1679	15.5664	67.2363	31.6569	30.8595	0.974813	478.566	12.4844	12.3178	167.789	269.14	1.60404	3.50474	0.0143707	0.150518
CA13	31.2374	15.5638	36.1961	27.6658	10.7698	0.389284	10.8794	10.8644	10.6329	10.7922	0.138163	0.012802	-1.32175	0.0646808	0.363338
CA14	33.4714	123.598	28.8978	61.989	53.4039	0.861506	135.313	22.0517	44.6406	67.3353	59.9445	0.890239	0.287615	0.856621	0.9972
CA2	144.408	377.019	726.347	415.925	292.914	0.704247	147.446	48.6853	72.8748	89.6688	51.4778	0.574088	-1.28025	0.000216992	0.00780357
CA3	7.39007	9.95759	15.4656	10.9378	4.12604	0.377229	6.67762	3.23616	5.62923	5.181	1.76397	0.340469	-0.696984	0.208296	0.608708
CA4	16.8976	8.90314	11.8849	12.5619	4.03999	0.321607	31.7107	16.0529	37.9329	28.5655	11.274	0.394671	1.03111	0.112761	0.467808
CA5B	21.7794	34.2519	37.7949	31.2754	8.41243	0.268979	6.33743	10.2839	8.99483	8.53873	2.0124	0.235679	-1.60994	0.0109446	0.124419
CA7	65.7391	38.7277	18.1439	40.8702	23.8698	0.584039	80.5926	95.275	101.255	92.3743	10.6324	0.115101	0.70749	0.049606	0.316051
CA8	93.3448	124.922	139.742	119.336	23.6978	0.19858	26.8583	69.0219	48.8883	48.2562	21.0889	0.437021	-1.14302	0.0264321	0.220883
CA9	0.780351	1.10659	0.296613	0.727851	0.407532	0.559912	6.39932	8.16901	8.46264	7.67699	1.11619	0.145394	3.01895	0.00508972	0.0743653
CAB39	859.291	506.413	752.523	706.076	180.966	0.256298	725.003	850.703	920.972	832.226	99.2823	0.119297	0.125666	0.667568	0.932377
CAB39L	191.262	94.0749	227.721	171.019	69.0845	0.403957	119.154	174.197	230.803	174.718	55.8261	0.319521	0.0679317	0.958264	1
CABLES1	102.434	223.285	248.736	191.485	78.1635	0.408196	29.6122	84.8829	35.6924	50.0625	30.3082	0.605407	-1.5475	0.00114405	0.0252402
CABLES2	15.8302	6.69523	2.53362	8.35303	6.80156	0.814262	7.92228	12.9736	13.5948	11.4969	3.11123	0.270615	-0.133718	0.568463	0.890772
CABP1	842.582	361.582	253.789	485.985	313.49	0.645062	383.672	874.685	869.938	709.432	282.126	0.397679	0.00298218	0.348378	0.754599
CABP4	0.313839	1.09405	0.205277	0.537722	0.484843	0.90166	0	0.744327	0	0.248109	0.429737	1.73205	-1.35682	1	1
CABP7	2.42958	2.23847	5.92604	3.53136	2.07605	0.58789	2.04026	4.21109	2.12249	2.79128	1.23028	0.440758	0.0365876	0.745548	0.96067
CABYR	80.9385	61.9028	19.1739	54.0051	31.6306	0.585697	98.9042	161.264	226.386	162.185	63.7459	0.393045	1.13804	0.00687943	0.0921767
CACHD1	174.693	323.981	735.485	411.386	290.434	0.705988	80.0196	135.731	68.8633	94.8714	35.8226	0.377591	-1.33152	0.000260941	0.00894461
CACNA1A	182.77	57.5744	7.7336	82.6927	90.1812	1.09056	131.888	93.6431	224.811	150.114	67.4564	0.449368	0.104526	0.184059	0.578773
CACNA1B	650.578	194.674	123.118	322.79	286.119	0.886393	405.592	679.254	776.638	620.495	192.375	0.310035	0.267177	0.113609	0.469276
CACNA1C	377.568	140.479	62.183	193.41	164.22	0.849076	366.61	344.96	421.176	377.582	39.2747	0.104016	0.324103	0.089238	0.424136
CACNA1D	116.546	63.0561	29.4909	69.6978	43.9061	0.62995	96.4416	95.8591	129.48	107.26	19.245	0.179424	0.127227	0.282059	0.70179
CACNA1E	99.3045	5.66614	5.90121	36.9573	53.9944	1.46099	38.8359	67.987	110.699	72.5072	36.144	0.498489	0.0531082	0.175798	0.566662
CACNA1F	21.8423	10.0085	3.17686	11.6759	9.44377	0.808827	28.1112	26.3304	57.842	37.4279	17.7016	0.472952	1.10717	0.0194589	0.183291
CACNA1G	126.898	65.2662	19.9607	70.7081	53.6757	0.759116	75.8998	182.512	199.302	152.571	66.9281	0.438667	0.497634	0.0632972	0.358166
CACNA1H	49.054	7.8641	23.3251	26.7477	20.8072	0.777903	142.022	58.9812	53.6071	84.8701	49.5679	0.584044	1.25576	0.0138592	0.146891
CACNA1I	58.2134	2.33848	4.60885	21.7202	31.6244	1.45599	14.7411	28.3793	75.6666	39.5957	31.9739	0.807511	-0.0115074	0.258286	0.677172
CACNA1S	10.3487	2.28878	1.68627	4.77459	4.83672	1.01301	2.91173	0.540712	1.63436	1.6956	1.18669	0.699866	-2.0379	0.201204	0.600523
CACNA2D1	816.776	430.076	73.6824	440.178	371.65	0.844317	861.511	939.199	880.368	893.693	40.5217	0.0453418	0.369328	0.100768	0.444
CACNA2D2	119.114	78.5356	75.2583	90.9691	24.4288	0.268539	243.595	159.1	180.361	194.352	43.9506	0.226139	0.887032	0.0440223	0.294976
CACNA2D4	2.51693	12.0301	1.72518	5.42407	5.73466	1.05726	12.7525	7.34141	8.9012	9.66503	2.78522	0.288175	0.86671	0.385352	0.781252
CACNB1	930.102	370.424	164.484	488.337	396.195	0.811314	757.072	1198.59	1107.6	1021.09	233.127	0.228313	0.415511	0.0761448	0.394582
CACNB2	411.134	204.615	345.2	320.317	105.485	0.329313	429.448	411.044	381.64	407.378	24.1138	0.0591927	0.205885	0.522969	0.868003
CACNB3	731.365	356.041	233.293	440.233	259.49	0.589438	745.824	795.575	800.575	780.658	30.2708	0.038776	0.342782	0.145599	0.524518
CACNB4	525.47	192.433	42.5871	253.497	247.165	0.975022	554.946	491.296	535.765	527.336	32.6519	0.0619187	0.334944	0.0893814	0.42417
CACNG1	8.45175	3.37276	1.58269	4.46906	3.56334	0.797336	4.76638	0.504619	1.54264	2.27121	2.22233	0.978479	-1.45172	0.341126	0.748745
CACNG2	6.73209	2.26828	1.28158	3.42732	2.90422	0.847376	4.39481	2.58861	4.54534	3.84292	1.08887	0.283344	-0.360779	1	1
CACNG3	221.044	8.98931	7.6514	79.2282	122.818	1.55018	115.284	184.406	255.042	184.91	69.8803	0.377914	0.242329	0.0892778	0.424159
CACNG4	11.4408	5.57788	2.07258	6.36374	4.73327	0.743788	11.8663	4.57784	5.42775	7.29062	3.98535	0.546641	-0.304141	0.862332	0.999441
CACNG6	2.20909	1.1327	0.541681	1.29449	0.845396	0.653073	0.383173	2.95227	0.409163	1.2482	1.47582	1.18236	-0.576383	1	1
CACNG7	148.035	115.043	207.567	156.882	46.892	0.2989	162.377	207.572	231.752	200.567	35.214	0.175572	0.501345	0.504084	0.858047
CADM1	549.787	674.372	651.259	625.139	66.2723	0.106012	393.775	484.577	504.924	461.092	59.1794	0.128346	-0.3537	0.418832	0.807231
CADM2	75.281	48.686	45.0098	56.3256	16.5185	0.293268	20.7556	53.7833	76.951	50.4966	28.2415	0.559275	-0.418284	0.812114	0.98251
CADM3	1103.77	231.183	194.573	509.843	514.684	1.00949	600.354	1040.61	1302.39	981.118	354.778	0.361606	0.212556	0.12802	0.496239
CADM4	320.281	457.658	377.754	385.231	68.993	0.179095	284.359	215.6	271.003	256.987	36.4593	0.141872	-0.467251	0.265611	0.68605
CADPS2	151.775	86.3103	140.948	126.345	35.0908	0.277739	108.184	166.675	252.857	175.905	72.7767	0.413727	0.394963	0.383121	0.779341
CALB1	241.783	42.1404	30.9488	104.957	118.627	1.13024	1952.27	264.309	298.522	838.367	964.821	1.15083	2.2956	5.24737e-05	0.00288852
CALB2	394.157	169.201	42.3333	201.897	178.176	0.882511	285.63	537.253	329.842	384.242	134.343	0.349631	0.216223	0.116751	0.47444
CALCB	0	1.078	0.107132	0.395045	0.59388	1.50332	2.9746	6.86108	7.45062	5.7621	2.43197	0.422064	4.01132	0.0101651	0.119643
CALCOCO1	811.885	718.552	185.028	571.822	338.208	0.591457	1327.13	1009.84	1179.48	1172.15	158.773	0.135454	0.624789	0.0780693	0.398612
CALCOCO2	241.663	396.913	630.868	423.148	195.925	0.463017	253.198	246.356	223.087	240.881	15.7846	0.0655287	-0.296511	0.134849	0.510591
CALCR	6.9681	0.0520743	1.0919	2.70402	3.72922	1.37914	3.94366	1.18878	3.412	2.84815	1.46143	0.513117	-0.590347	1	1
CALCRL	5.96796	15.4011	10.8247	10.7312	4.71725	0.439581	2.0798	1.21395	4.16223	2.48533	1.5154	0.609737	-1.78297	0.0228776	0.202465
CALD1	489.151	669.971	869.735	676.286	190.37	0.281494	352.648	231.21	311.471	298.443	61.7584	0.206935	-0.858261	0.0328938	0.250949
CALHM1	33.3739	6.7402	3.67516	14.5964	16.3338	1.11903	9.35963	33.7112	20.7465	21.2725	12.1843	0.572774	-0.256477	0.471116	0.836029
CALHM2	47.6573	48.6431	42.8739	46.3915	3.08588	0.0665183	49.4458	72.2558	58.9753	60.2256	11.4563	0.190222	0.316079	0.534285	0.872112
CALML4	17.5969	36.3574	4.26155	19.4053	16.1241	0.830916	11.3243	20.0354	7.54489	12.9682	6.40544	0.493934	-0.825907	0.486425	0.848058
CALML6	3.70831	5.50092	1.23359	3.48094	2.14273	0.615562	4.30709	3.28215	5.73698	4.44207	1.23297	0.277566	0.114599	0.777094	0.970284
CALN1	13.518	5.59968	10.5645	9.89408	4.00152	0.404436	9.78595	8.0539	11.3236	9.72116	1.63583	0.168275	-0.164704	1	1
CALR	514.274	335.015	270.756	373.348	126.204	0.338032	419.376	538.333	598.313	518.674	91.0735	0.175589	0.172524	0.385154	0.781252
CALU	345.309	347.205	681.818	458.111	193.739	0.422908	347.444	419.272	386.769	384.495	35.9679	0.0935457	0.100936	0.648164	0.929306
CALY	568.79	100.736	82.7171	250.748	275.58	1.09903	634.618	585.246	579.004	599.623	30.4671	0.0508105	0.49411	0.0420043	0.287176
CAMK1	408.559	230.027	326.183	321.59	89.3548	0.277853	499.136	602.346	554.306	551.93	51.6461	0.0935738	0.616236	0.15461	0.538581
CAMK1D	34.0314	7.84639	14.2303	18.7027	13.6534	0.730023	15.9309	31.2841	45.9598	31.0583	15.0158	0.48347	0.267747	0.292148	0.704009
CAMK1G	466.96	191.32	62.7635	240.348	206.51	0.859215	454.185	698.281	829.49	660.652	190.461	0.288293	0.790016	0.0164795	0.164288
CAMK2A	8309.37	6167.81	1427.55	5301.57	3521.74	0.664281	6262.6	11409.1	13138.5	10270.1	3576.69	0.348263	0.432148	0.122506	0.485345
CAMK2D	834.389	368.218	303.41	502.005	289.671	0.577027	555.142	871.859	951.993	792.998	209.85	0.264628	0.182927	0.248115	0.664745
CAMK2G	1774.84	1666.05	1216.29	1552.39	296.116	0.190748	612.241	1727.5	1631.74	1323.83	618.108	0.46691	-0.420481	0.689882	0.944565
CAMK2N1	4670.45	4345.95	7026.44	5347.61	1462.93	0.273567	5376.1	6813.88	7529.23	6573.07	1096.58	0.166829	0.492617	0.597249	0.902169
CAMK2N2	40.3965	23.2702	23.9796	29.2154	9.68957	0.331659	38.1552	39.4674	37.0403	38.221	1.21491	0.0317865	0.129293	0.549369	0.882153
CAMK4	97.7212	26.6405	27.8755	50.7457	40.6866	0.801774	298.126	114.757	114.333	175.739	105.99	0.603114	1.25865	0.0032735	0.0540932
CAMKK1	233.726	36.617	30.825	100.389	115.509	1.15061	126.072	269.476	416.578	270.708	145.257	0.536581	0.637722	0.022412	0.20034
CAMKK2	1877.39	948.601	489.161	1105.05	707.216	0.639985	2494.04	2614	3249.71	2785.92	406.111	0.145773	0.817411	0.0246096	0.212159
CAMKMT	49.5795	135.929	146.527	110.678	53.1779	0.480472	90.0338	41.3015	42.4514	57.9289	27.8096	0.480065	-0.366102	0.122793	0.485597
CAMKV	2604.43	777.285	145.358	1175.69	1277.03	1.08619	4319.63	3291.18	2770.34	3460.38	788.383	0.227831	0.772099	0.0216412	0.19583
CAMLG	135.346	64.1801	39.2331	79.5863	49.874	0.626666	99.6183	131.361	143.477	124.819	22.6493	0.181457	0.142959	0.254321	0.671085
CAMSAP1	690.016	373.748	500.329	521.364	159.18	0.305314	635.081	641.744	667.336	648.054	17.0278	0.0262753	0.114744	0.568303	0.890772
CAMSAP2	967.042	720.892	1397.27	1028.4	342.336	0.332882	856.011	978.674	950.684	928.456	64.2813	0.0692346	0.0175265	0.79205	0.976589
CAMSAP3	143.833	66.3976	48.6842	86.3049	50.6019	0.586315	83.6874	173.145	112.886	123.24	45.6189	0.370164	0.00639428	0.372676	0.770624
CAMTA1	257.922	170.294	157.237	195.151	54.7521	0.280563	129.507	170.71	282.674	194.297	79.2607	0.407935	-0.243425	0.992505	1
CAMTA2	850.609	432.343	542.427	608.46	216.81	0.356326	878.785	1125.63	1393.36	1132.59	257.358	0.227229	0.634246	0.110967	0.465205
CAND1	802.49	467.7	462.771	577.654	194.73	0.337105	681.398	749.97	795.563	742.31	57.4665	0.0774157	0.0790937	0.51259	0.863546
CAND2	180.594	145.905	41.1636	122.554	72.589	0.5923	228.537	223.147	271.639	241.107	26.5781	0.110234	0.540116	0.0761364	0.394582
CANT1	37.2351	15.5526	15.2869	22.6915	12.5958	0.555089	18.1674	42.425	32.0438	30.8787	12.1707	0.394144	-0.000866712	0.51197	0.862923
CANX	2248.13	2611.34	4073.7	2977.72	966.362	0.324531	2120.85	2343.89	2317.98	2260.91	121.98	0.0539516	-0.0903553	0.480436	0.843075
CAP1	185.409	105.069	69.1487	119.875	59.5275	0.496578	147.741	152.376	187.898	162.671	21.9695	0.135054	0.0317768	0.420455	0.808679
CAP2	1242.75	276.501	104.349	541.199	613.625	1.13383	957.906	1237.25	1500.17	1231.78	271.172	0.220147	0.375641	0.0672073	0.370749
CAPG	48.194	233.135	170.975	150.768	94.1121	0.624217	38.3425	120.434	33.2905	64.0223	48.9192	0.764096	-0.759435	0.0496003	0.316051
CAPN1	306.728	192.429	264.601	254.586	57.8035	0.227049	201.096	236.759	328.592	255.482	65.7778	0.257465	-0.100107	0.997059	1
CAPN10	136.707	133.766	105.588	125.353	17.1809	0.137059	192.455	182.248	281.93	218.878	54.8426	0.250563	0.711386	0.127463	0.49488
CAPN12	0	1.078	0.107132	0.395045	0.59388	1.50332	0.450234	1.42866	0.474077	0.784324	0.558141	0.71162	1.24319	1	1
CAPN13	0.472964	4.37015	5.70046	3.51453	2.71675	0.773007	2.97748	0	1.67617	1.55121	1.49267	0.962256	-0.394461	0.323551	0.733454
CAPN14	3.29028	0.0330394	0.585572	1.30296	1.7431	1.33779	0	2.95179	1.06513	1.33897	1.49483	1.1164	-0.792152	1	1
CAPN2	530.685	1114.36	1216	953.681	369.835	0.387797	446.823	241.43	226.289	304.847	123.187	0.404096	-1.19216	0.00455076	0.0695639
CAPN3	142.771	733.752	93.3899	323.304	356.314	1.1021	943.826	241.238	351.611	512.225	377.83	0.737625	0.824666	0.303151	0.712372
CAPN7	41.1844	36.4599	5.14742	27.5972	19.5851	0.709676	32.629	33.9757	39.4235	35.3427	3.59765	0.101793	-0.119227	0.598027	0.902407
CAPN9	3.20439	21.9554	11.4811	12.2136	9.39697	0.769383	20.8263	23.2889	10.3247	18.1467	6.88497	0.379407	0.996101	0.492859	0.851874
CAPNS1	1232.92	838.067	1219.67	1096.89	224.241	0.204435	1135.31	1416.97	1451.12	1334.47	173.313	0.129875	0.237454	0.610873	0.908279
CAPRIN1	482.422	270.914	259.768	337.701	125.455	0.371498	377.417	433.492	497.663	436.191	60.1688	0.137942	0.0591159	0.500776	0.856596
CAPRIN2	722.831	452.171	134.156	436.386	294.655	0.675216	815.33	626.696	683.574	708.533	96.7623	0.136567	0.178285	0.2317	0.643824
CAPS	14.3684	20.9409	3.33874	12.8827	8.89465	0.690434	14.8763	15.7968	5.80305	12.1587	5.52337	0.454272	-0.39552	0.958537	1
CAPS2	24.0404	10.016	3.31497	12.4571	10.5762	0.849007	3.45614	7.44449	12.1798	7.69349	4.36718	0.567646	-1.30801	0.42389	0.810144
CAPSL	4.89667	2.25266	1.05058	2.7333	1.96758	0.719853	3.03349	6.19856	5.66394	4.96533	1.69424	0.341214	0.338763	0.393566	0.787802
CAPZA1	10.8704	18.717	2.97324	10.8535	7.87188	0.725282	4.17937	3.93903	8.73477	5.61772	2.70212	0.480999	-1.16007	0.249543	0.665651
CAPZA2	589.13	591.549	1451.22	877.299	497.03	0.566546	498.993	791.631	684.775	658.466	148.082	0.224889	0.0752214	0.468001	0.833931
CAPZB	838.743	663.361	713.913	738.672	90.2746	0.122212	683.026	782.661	788.231	751.306	59.1975	0.0787928	-0.0730598	0.965241	1
CARD10	6.09149	11.0186	9.89663	9.00224	2.58245	0.286867	18.2857	7.93599	13.4673	13.2297	5.17897	0.391466	0.803339	0.515362	0.864938
CARD11	12.323	12.168	11.5742	12.0217	0.395224	0.0328758	7.9559	10.8632	13.6525	10.8239	2.84852	0.26317	-0.175333	0.857397	0.997576
CARD14	4.96269	7.70024	1.59927	4.75407	3.05583	0.642783	9.5102	5.32435	5.46783	6.76746	2.37637	0.351146	0.278662	0.604161	0.90496
CARD6	0.230766	2.16662	0.318477	0.905289	1.09323	1.2076	1.07535	0.611828	1.11663	0.934603	0.280292	0.299905	0.128782	1	1
CARD8	2.66768	7.66091	1.32065	3.88308	3.3403	0.860219	2.28932	0	2.36553	1.55162	1.34428	0.866373	-1.37441	0.253202	0.669937
CARD9	5.6483	13.1772	2.14862	6.99136	5.63561	0.806081	0.25037	5.0127	2.80203	2.68837	2.3832	0.886486	-1.57798	0.195487	0.592701
CARHSP1	22.8747	50.8136	56.0731	43.2538	17.8436	0.412534	148.182	28.2199	19.1034	65.1685	72.0364	1.10539	1.09169	0.421807	0.809594
CARKD	99.0328	54.2137	28.8358	60.6941	35.5444	0.585632	86.5353	118.472	115.295	106.767	17.5932	0.164781	0.331657	0.16132	0.547098
CARM1	79.5593	37.645	18.5534	45.2526	31.2064	0.689604	54.9044	62.5436	82.2786	66.5756	14.1255	0.212172	0.0237157	0.36235	0.76608
CARNS1	99.9685	338.005	21.1825	153.052	164.947	1.07772	176.089	16.5651	89.8722	94.1753	79.8488	0.847874	-0.701529	0.318511	0.729078
CARS	273.372	194.635	283.011	250.34	48.4814	0.193663	338.303	328.011	314.199	326.838	12.0947	0.0370052	0.3732	0.460692	0.829223
CARTPT	30.1225	11.1312	3.72035	14.9913	13.6178	0.908376	630.455	58.7596	44.9084	244.708	334.139	1.36546	3.4592	6.08168e-07	9.82784e-05
CASC1	22.2824	10.01	3.20506	11.8325	9.66835	0.817102	3.68431	4.7557	5.08902	4.50968	0.73396	0.162752	-1.96937	0.100407	0.443903
CASC3	641.185	1032.68	3750.83	1808.23	1693.69	0.936654	969.273	572.136	856.281	799.23	204.623	0.256025	-0.0425205	0.0582354	0.344463
CASC5	1.73389	1.12537	0.463992	1.10775	0.635134	0.573354	5.60802	0	0.333104	1.98038	3.14605	1.58861	0.386539	0.603005	0.90452
CASD1	494.174	391.364	241.642	375.727	126.99	0.337985	513.974	530.848	486.79	510.537	22.2291	0.0435406	0.151657	0.417136	0.805653
CASK	86.9349	102.845	156.063	115.281	36.2028	0.314039	65.9433	82.4634	58.2897	68.8988	12.3549	0.179319	-0.459695	0.196752	0.594363
CASKIN1	815.613	610.323	953.068	793.001	172.488	0.217512	745.738	1113.62	708.178	855.845	224.028	0.261762	0.134544	0.843149	0.991502
CASKIN2	119.711	307.38	643.501	356.864	265.378	0.743638	128.868	143.08	71.0234	114.324	38.1664	0.333845	-0.727372	0.00474234	0.0711809
CASP1	5.16809	23.3435	183.915	70.8089	98.3735	1.38928	1.49727	2.7631	2.22056	2.16031	0.635064	0.293969	-2.93955	1.18142e-06	0.000163158
CASP10	7.32942	35.3797	72.686	38.4651	32.7874	0.852393	23.7491	12.7542	15.6226	17.3753	5.70318	0.328235	-0.0150322	0.12629	0.493073
CASP12	0.604247	3.25963	0.523252	1.46238	1.557	1.0647	0	0.700467	0.563966	0.421478	0.371336	0.881034	-1.77579	0.436387	0.817517
CASP4	3.47955	44.2517	116.427	54.7196	57.1969	1.04527	13.025	17.8517	9.88411	13.5869	4.01342	0.295388	-0.510678	0.012566	0.136698
CASP7	55.0119	120.573	334.052	169.879	145.908	0.858894	39.5597	28.5267	21.6571	29.9145	9.03162	0.301914	-1.44415	0.00012548	0.00540258
CASP8	12.6842	17.6349	3.03156	11.1169	7.42677	0.668061	5.68986	9.49225	13.7739	9.65201	4.04441	0.419022	-0.506274	0.854645	0.996472
CASP9	118.726	137.058	95.8308	117.205	20.6555	0.176235	240.426	127.727	166.876	178.343	57.218	0.320831	0.566538	0.259376	0.678012
CASQ1	134.064	43.2223	65.3929	80.8932	47.3631	0.585502	58.0813	74.7844	109.392	80.7525	26.1706	0.324085	-0.40061	1	1
CASQ2	44.8181	24.3711	16.4926	28.5606	14.6201	0.511897	1.4282	0.484547	6.15197	2.68824	3.03656	1.12957	-3.75292	5.50316e-05	0.00295536
CASS4	1.501	2.22341	5.43029	3.05157	2.09146	0.685374	2.11179	1.22865	3.53272	2.29105	1.16245	0.507386	0.172943	0.855445	0.996804
CAST	245.615	415.653	414.707	358.659	97.8996	0.27296	318.818	211.48	278.289	269.529	54.2027	0.201102	-0.117704	0.436978	0.817517
CASZ1	7.45704	4.45665	1.5741	4.49593	2.94166	0.654295	5.41832	3.22568	7.50087	5.38163	2.13783	0.397246	-0.183158	0.815107	0.984028
CAT	158.067	436.673	599.955	398.232	223.438	0.561076	39.4566	29.8668	27.9522	32.4252	6.16414	0.190104	-2.91622	3.12998e-09	1.77029e-06
CATSPER3	2.7205	6.57185	1.21588	3.50274	2.76234	0.788622	4.92516	4.01748	4.45646	4.46636	0.453923	0.101631	0.219962	0.891669	1
CATSPERG	6.13798	12.0888	2.10623	6.77766	5.02193	0.740953	13.5653	15.6845	13.4115	14.2204	1.27025	0.0893259	0.864478	0.191384	0.588608
CAV1	15.3194	15.4774	12.6517	14.4829	1.58776	0.10963	9.79582	5.2087	13.7763	9.59361	4.28739	0.446901	-0.625559	0.449598	0.822219
CAV2	49.4481	81.7664	71.0091	67.4079	16.4574	0.244146	51.469	35.9458	39.2529	42.2225	8.17657	0.193654	-0.467296	0.267839	0.687497
CAV3	0.218459	1.11173	4.12961	1.81993	2.0495	1.12614	0	1.52864	0	0.509548	0.882564	1.73205	-1.07513	0.295022	0.705173
CBFA2T2	43.1042	41.9978	25.7486	36.9502	9.71663	0.262965	28.2846	30.6128	30.913	29.9368	1.43871	0.0480582	-0.490844	0.658022	0.930584
CBFA2T3	10.8982	1.19031	1.64629	4.57826	5.47797	1.19652	6.02219	5.41134	4.96996	5.46783	0.528384	0.0966351	-0.432531	0.821621	0.986818
CBFB	87.3569	259.814	452.811	266.661	182.823	0.685603	84.1003	81.6944	62.1995	75.9981	12.0103	0.158034	-0.941526	0.00201397	0.0379694
CBL	171.751	90.7118	77.6987	113.387	50.9618	0.449449	91.9359	137.538	137.83	122.435	26.4133	0.215733	-0.272716	0.850709	0.995053
CBLB	32.0911	56.2916	25.9403	38.1077	16.0452	0.421049	34.5225	29.2454	22.8358	28.8679	5.85253	0.202735	-0.410867	0.547753	0.881646
CBLL1	56.6634	38.7116	17.8	37.725	19.4504	0.515585	49.1206	34.5146	56.3829	46.6727	11.1378	0.238636	-0.0793763	0.631365	0.921858
CBLN1	49.0893	11.1672	15.9154	25.3906	20.6605	0.813705	55.0007	23.5671	33.604	37.3906	16.0553	0.429394	0.0530058	0.417307	0.805732
CBLN2	532.112	128.353	52.7041	237.723	257.739	1.0842	202.978	644.062	587.148	478.062	239.924	0.501867	0.190591	0.1124	0.467599
CBLN3	16.4359	35.3797	59.5936	37.1364	21.6324	0.582512	20.2463	17.6483	16.7635	18.2194	1.81024	0.0993579	-0.363626	0.142878	0.521848
CBLN4	174.356	32.1881	30.0138	78.8528	82.7157	1.04899	165.502	125.131	124.112	138.248	23.608	0.170765	0.0960291	0.177405	0.56893
CBR1	397.972	991.518	433.854	607.781	332.81	0.547581	749.379	620.66	477.062	615.7	136.226	0.221254	0.141056	0.974405	1
CBR3	54.7663	57.5052	69.2668	60.5127	7.7039	0.12731	74.4349	32.4948	19.206	42.0452	28.8265	0.685606	-0.385981	0.421374	0.809504
CBR4	175.504	306.147	177.55	219.734	74.8429	0.340607	121.757	121.191	85.7777	109.575	20.6114	0.188102	-0.95149	0.0598779	0.348802
CBS	92.4924	183.386	68.7851	114.888	60.4938	0.526547	36.0023	136.442	106.365	92.9363	51.5486	0.554666	-0.374267	0.614024	0.910643
CBX4	15.997	12.1745	2.91679	10.3628	6.72569	0.649024	12.5453	12.9453	10.5553	12.0153	1.28013	0.106542	-0.253124	0.815562	0.984107
CBX5	79.3078	65.2505	63.4633	69.3405	8.67805	0.125151	58.9342	57.8374	52.7483	56.5066	3.30071	0.0584128	-0.40631	0.616897	0.912946
CBX6	2276.12	1598.65	1338.67	1737.81	483.968	0.278493	1651.34	2690.36	2909.61	2417.1	672.167	0.278088	0.21203	0.400792	0.792981
CBX7	1519.37	1018.23	719.79	1085.8	404.048	0.372121	1704.54	1618.99	1985.81	1769.78	191.917	0.108441	0.386748	0.212174	0.613562
CBX8	6.08782	4.44349	1.418	3.9831	2.36871	0.594689	2.18362	2.02187	1.59432	1.93327	0.304476	0.157493	-1.42106	0.283617	0.702437
CBY1	27.8783	38.663	31.8421	32.7945	5.45503	0.16634	44.1901	52.5344	31.783	42.8358	10.4418	0.243764	0.446974	0.561866	0.887652
CC2D1A	314.246	217.808	130.365	220.806	91.9774	0.416553	165.092	264.925	192.167	207.395	51.6292	0.248942	-0.471603	0.863913	1
CC2D1B	161.166	215.538	155.857	177.521	33.0312	0.186069	252.135	204.736	245.134	234.001	25.5854	0.109338	0.425323	0.445713	0.820173
CC2D2A	55.5217	92.7774	46.3368	64.8787	24.5936	0.379071	49.7175	38.6724	46.6597	45.0165	5.70293	0.126685	-0.522511	0.390534	0.786208
CCAR1	224.773	411.2	326.108	320.694	93.3313	0.291029	297.603	208.817	212.367	239.596	50.2672	0.2098	-0.201289	0.421511	0.809594
CCBE1	19.7377	1.20816	2.45407	7.79999	10.3571	1.32784	0	12.0857	5.5868	5.89082	6.04857	1.02678	-1.32736	0.755653	0.964567
CCBL1	66.7488	58.5704	18.7629	48.0274	25.6716	0.53452	79.0664	72.7292	88.8977	80.2311	8.14692	0.101543	0.364885	0.216278	0.620366
CCBL2	107.589	119.395	112.834	113.272	5.91494	0.0522187	170.441	145.648	102.035	139.375	34.6318	0.248479	0.328245	0.586105	0.899201
CCDC101	13.8421	17.6821	19.219	16.9144	2.76942	0.163732	22.2163	25.84	28.744	25.6001	3.27043	0.127751	0.747626	0.429364	0.815104
CCDC102A	0.604247	3.25963	0.523252	1.46238	1.557	1.0647	0	1.47369	0.513664	0.66245	0.748025	1.12918	-1.25519	0.731105	0.958184
CCDC102B	6.17969	10.995	2.01939	6.39804	4.4918	0.702059	10.0921	5.31424	5.45303	6.95312	2.71932	0.391093	-0.0733774	0.92856	1
CCDC104	483.017	304.084	377.919	388.34	89.9203	0.231551	776.617	502.066	701.665	660.116	141.913	0.214981	0.637165	0.164949	0.551061
CCDC106	251.725	151.539	261.587	221.617	60.8895	0.274751	303.612	251.81	174.544	243.322	64.951	0.266934	0.114135	0.799871	0.97814
CCDC107	114.48	149.289	264.386	176.052	78.4543	0.445633	199.032	275.8	182.52	219.117	49.778	0.227175	0.741516	0.558948	0.886325
CCDC108	22.3912	7.81582	3.08159	11.0962	10.0641	0.906986	29.3546	8.52888	20.2378	19.3738	10.4397	0.538859	0.213719	0.298606	0.707454
CCDC109B	52.4441	27.6969	25.4213	35.1875	14.988	0.425946	44.509	81.2865	43.0418	56.2791	21.6695	0.385036	0.299367	0.281549	0.701084
CCDC11	7.49421	12.1053	2.23387	7.2778	4.93929	0.678679	17.4015	6.59794	7.64439	10.548	5.9584	0.564886	0.321361	0.534897	0.872195
CCDC110	19.2992	1.20758	2.41868	7.64181	10.1137	1.32347	75.0863	44.0767	46.4812	55.2147	17.2512	0.312439	2.09036	0.000196164	0.00731906
CCDC111	30.2955	53.0104	41.5363	41.6141	11.3577	0.272928	53.3375	31.1794	26.137	36.8846	14.4699	0.392302	0.0155897	0.811118	0.982399
CCDC112	67.4273	81.7194	6.68956	51.9454	39.8389	0.766937	101.271	56.9793	67.329	75.193	23.1693	0.308131	0.145482	0.407239	0.797493
CCDC113	22.5786	4.52184	2.88984	9.99677	10.9267	1.09302	9.47169	17.7287	21.0234	16.0746	5.95083	0.370201	-0.0414027	0.37171	0.770095
CCDC114	12.3482	14.342	2.79449	9.82823	6.17244	0.628032	18.352	13.6303	5.79036	12.5909	6.345	0.503935	0.00760192	0.647457	0.928987
CCDC115	348.001	294.082	228.858	290.314	59.661	0.205505	362.892	356.628	300.068	339.863	34.6056	0.101822	0.0408243	0.666639	0.931893
CCDC116	0.313839	1.09405	0.205277	0.537722	0.484843	0.90166	2.70618	5.01494	0.280935	2.66735	2.36724	0.887487	1.99676	0.202046	0.601133
CCDC117	139.965	167.007	392.184	233.052	138.474	0.594176	222.573	262.113	192.659	225.782	34.8381	0.1543	0.524395	0.93962	1
CCDC12	209.554	174.7	175.046	186.433	20.0237	0.107404	211.722	213.713	182.02	202.485	17.7512	0.0876665	0.021221	0.819771	0.985699
CCDC120	12.0865	9.95825	2.46688	8.17056	5.05286	0.618423	6.86765	13.8334	7.71012	9.47039	3.80189	0.40145	-0.25342	0.829389	0.987837
CCDC124	235.479	195.773	515.495	315.582	174.264	0.552199	219.189	322.102	208.946	250.079	62.5838	0.250256	0.0713148	0.539988	0.875905
CCDC126	47.0556	44.2685	75.1019	55.4753	17.0541	0.307418	33.0286	49.7563	47.2734	43.3527	9.02677	0.208217	-0.144553	0.576134	0.894504
CCDC127	5.87722	7.71263	1.70122	5.09702	3.08071	0.604414	11.9201	14.3387	11.7131	12.6573	1.45983	0.115335	1.00082	0.123964	0.487478
CCDC129	3.75693	0.0360801	0.655553	1.48286	1.99362	1.34444	0.184557	4.06645	7.79715	4.01605	3.80655	0.947833	0.708049	0.215825	0.619636
CCDC130	108.001	161.318	68.6285	112.649	46.5192	0.412957	94.9407	102.826	77.4007	91.7226	13.0147	0.141892	-0.41028	0.59975	0.903406
CCDC132	282.908	158.137	109.813	183.619	89.3169	0.486425	246.533	242.2	299.764	262.832	32.0572	0.121968	0.116596	0.32756	0.736645
CCDC134	7.18767	2.27149	1.33592	3.59836	3.14344	0.873574	2.65597	1.18841	4.74087	2.86175	1.78515	0.623795	-0.850234	0.751234	0.962592
CCDC135	1.622	2.20546	0.572407	1.46662	0.82754	0.564249	37.8505	20.8825	32.0609	30.2646	8.62545	0.285001	4.06536	1.03622e-05	0.000895397
CCDC136	539.001	222.293	191.375	317.556	192.399	0.605873	468.449	674.501	680.359	607.77	120.691	0.19858	0.444917	0.0970892	0.437542
CCDC137	3.40411	3.32147	0.963914	2.56317	1.38561	0.540585	5.92386	7.54455	5.50834	6.32558	1.0759	0.170087	0.928208	0.196977	0.59461
CCDC138	2.85334	4.39842	1.00392	2.75189	1.69952	0.617582	7.08068	5.32345	7.93933	6.78115	1.33342	0.196635	1.05634	0.193141	0.590429
CCDC14	271.522	278.523	62.3443	204.13	122.84	0.601773	264.308	180.212	198.35	214.29	44.256	0.206524	-0.298194	0.900291	1
CCDC142	69.003	80.6543	37.6555	62.4376	22.2385	0.356172	80.0859	93.2556	89.9404	87.7607	6.85011	0.0780545	0.299328	0.390901	0.786339
CCDC146	46.6048	76.1963	36.3967	53.0659	20.6715	0.389543	42.1596	30.5088	33.6494	35.4393	6.02813	0.170098	-0.599233	0.360763	0.765974
CCDC147	29.4529	6.73391	3.45629	13.2144	14.1582	1.07142	20.9684	28.5119	42.4917	30.6573	10.9209	0.356223	0.494394	0.0912081	0.427945
CCDC148	12.9807	9.9645	2.53996	8.49504	5.37323	0.632514	23.4461	24.5178	20.6834	22.8825	1.97836	0.0864576	0.968942	0.0555699	0.334413
CCDC149	258.037	140.502	319.175	239.238	90.8079	0.379571	133.976	198.133	183.31	171.806	33.59	0.195511	-0.426015	0.375016	0.772699
CCDC15	2.81511	17.5539	10.505	10.2913	7.37172	0.716304	9.38525	10.3462	3.59105	7.77416	3.6544	0.47007	0.0411786	0.633598	0.922642
CCDC150	5.08329	17.5548	2.44014	8.35941	8.07237	0.965662	37.3337	3.031	5.72954	15.3647	19.0734	1.24138	0.894963	0.327353	0.736645
CCDC151	12.7857	30.8466	14.257	19.2964	10.0297	0.519773	9.37962	6.71435	7.22381	7.77259	1.41485	0.18203	-1.17895	0.08876	0.422901
CCDC152	348.353	1518.82	686.583	851.251	602.357	0.707614	2211.54	414.735	744.011	1123.43	956.607	0.851506	0.804291	0.526256	0.868499
CCDC153	4.28835	10.9959	9.37634	8.22019	3.50004	0.425785	2.85747	0.527331	2.26967	1.88482	1.2118	0.642927	-1.7077	0.0280534	0.228787
CCDC154	18.2129	12.1865	3.06992	11.1564	7.62387	0.683361	43.4144	30.5682	22.1927	32.0584	10.689	0.333424	1.02683	0.0351368	0.261142
CCDC157	50.0132	19.9838	24.6027	31.5332	16.1699	0.51279	40.8155	46.9771	44.384	44.0589	3.09368	0.0702171	0.113233	0.447051	0.820825
CCDC158	10.013	4.48729	9.41506	7.9718	3.03245	0.380397	0.252732	3.47335	4.14647	2.62419	2.08113	0.793059	-1.68411	0.0754571	0.393839
CCDC160	9.77722	18.7747	24.79	17.7806	7.5556	0.424934	10.333	11.6108	8.86211	10.2687	1.37549	0.13395	-0.357205	0.286796	0.70292
CCDC164	24.7344	14.4093	3.59336	14.2457	10.5715	0.742081	15.372	40.3265	37.8292	31.1759	13.7434	0.440835	0.545508	0.108572	0.460138
CCDC165	63.9624	19.995	17.3226	33.76	26.1902	0.775775	25.664	51.5893	106.994	61.4158	41.5459	0.676469	0.305942	0.183236	0.577943
CCDC167	56.8594	71.947	223.891	117.566	92.3886	0.785847	57.1367	70.1259	68.0334	65.0987	6.97416	0.107132	-0.045415	0.166842	0.553752
CCDC168	0.230766	2.16662	0.318477	0.905289	1.09323	1.2076	3.42602	0.504325	2.86292	2.26442	1.55007	0.684534	1.34318	0.450686	0.822855
CCDC17	3.21557	20.8562	11.2758	11.7825	8.83123	0.74952	1.96515	5.64519	2.68357	3.4313	1.95064	0.568485	-1.35507	0.0583736	0.344729
CCDC18	20.5884	19.8812	3.64552	14.705	9.58435	0.651773	51.9608	24.3472	15.3125	30.5402	19.0929	0.625174	0.657752	0.144305	0.523413
CCDC19	1.25689	1.11681	0.382533	0.918743	0.469625	0.51116	9.86506	0	0	3.28835	5.69559	1.73205	1.35691	0.299883	0.708189
CCDC22	35.936	28.7636	24.0597	29.5864	5.98074	0.202145	63.2684	62.5856	61.7942	62.5494	0.737755	0.0117948	0.904291	0.0843289	0.411815
CCDC23	82.1471	76.3016	81.8273	80.092	3.28645	0.0410334	146.951	110.154	110.624	122.576	21.1104	0.172223	0.617391	0.276196	0.695729
CCDC24	77.578	43.1683	36.3324	52.3596	22.1057	0.422189	49.1632	42.8178	42.6447	44.8752	3.71451	0.0827743	-0.561129	0.726437	0.958184
CCDC28A	332.426	204.579	217.24	251.415	70.4428	0.280185	361.225	355.247	326.546	347.673	18.5386	0.053322	0.239919	0.371943	0.770114
CCDC28B	75.3448	83.9939	55.6364	71.6583	14.5338	0.20282	80.3024	85.8733	47.4536	71.2098	20.7611	0.291549	-0.127354	1	1
CCDC3	643.678	192.466	152.697	329.614	272.713	0.827373	153.904	431.024	390.908	325.279	149.764	0.460417	-0.674974	0.977705	1
CCDC30	29.8182	29.8464	23.5172	27.7273	3.64604	0.131497	62.943	39.9836	50.5499	51.1589	11.4918	0.22463	0.813745	0.167314	0.554431
CCDC33	4.08599	1.15409	0.82356	2.02121	1.79577	0.888461	5.90909	1.92394	0.852725	2.89525	2.66445	0.920283	-0.0147869	0.708874	0.952812
CCDC34	72.4752	58.6235	62.4954	64.5314	7.14677	0.110749	76.9266	76.2097	71.3187	74.8183	3.05191	0.0407909	0.130499	0.721164	0.958184
CCDC36	0.165368	3.24313	0.436162	1.28155	1.70416	1.32976	0.450234	1.42866	0.474077	0.784324	0.558141	0.71162	-0.565247	0.73166	0.958184
CCDC37	12.1377	2.29587	1.8671	5.43357	5.80994	1.06927	18.2601	7.37703	1.22279	8.9533	8.62733	0.963592	0.0651	0.440244	0.817767
CCDC38	0.780351	1.10659	0.296613	0.727851	0.407532	0.559912	2.01453	4.18217	2.74255	2.97975	1.10311	0.370203	1.65803	0.137659	0.515111
CCDC39	83.2558	88.3805	19.6775	63.7712	38.2722	0.600148	131.823	86.3196	77.3474	98.4967	29.2081	0.296538	0.274245	0.290813	0.703184
CCDC40	9.60795	13.244	11.2131	11.355	1.82216	0.160472	37.7001	12.6562	17.7747	22.7104	13.2314	0.582614	1.12055	0.19143	0.588608
CCDC41	78.8675	72.9651	55.2422	69.0249	12.2957	0.178134	58.8244	59.8264	70.9196	63.1901	6.71267	0.10623	-0.268898	0.826721	0.987837
CCDC42B	71.4127	59.6913	28.1046	53.0695	22.4005	0.422097	234.232	62.9885	35.4061	110.876	107.716	0.971507	0.788339	0.0936807	0.433495
CCDC43	20.2508	6.7119	2.86623	9.94299	9.13159	0.918396	3.65088	2.53157	8.2459	4.80945	3.02822	0.629639	-1.64485	0.247891	0.664719
CCDC47	433.968	383.69	714.469	510.709	178.243	0.349011	539.621	512.411	554.9	535.644	21.5218	0.0401793	0.324224	0.901599	1
CCDC48	2.99053	1.15503	5.79582	3.31379	2.33722	0.705302	6.61088	5.39694	4.95079	5.65287	0.859129	0.151981	1.07141	0.540977	0.87671
CCDC50	14.5131	25.3989	27.5701	22.4941	6.99641	0.311034	9.1203	11.5777	11.836	10.8447	1.49891	0.138217	-0.746235	0.152813	0.535537
CCDC51	69.1389	69.6933	115.34	84.7239	26.5153	0.312962	71.9403	85.1348	69.6021	75.559	8.37482	0.110838	0.0787207	0.786777	0.974116
CCDC54	0.165368	3.24313	0.436162	1.28155	1.70416	1.32976	3.12781	0	0.416148	1.18132	1.6985	1.4378	NA	NA	NA
CCDC57	75.0055	59.6778	6.46013	47.0478	35.9757	0.764664	28.0013	51.8005	55.2785	45.0267	14.8467	0.329731	-0.618399	0.949899	1
CCDC59	48.1082	79.5776	87.8859	71.8572	20.9826	0.292004	74.0638	35.8447	45.9574	51.9553	19.8029	0.381153	-0.13042	0.453295	0.824946
CCDC6	709.851	300.799	410.604	473.751	211.711	0.446882	628.493	755.506	619.446	667.815	76.077	0.113919	0.166075	0.373832	0.771281
CCDC60	0	1.078	0.107132	0.395045	0.59388	1.50332	0.87472	1.99734	3.57647	2.14951	1.35729	0.63144	2.63684	0.129723	0.499735
CCDC62	10.8994	8.90014	22.1262	13.9752	7.12933	0.51014	6.17365	15.0909	14.7597	12.0081	5.05547	0.421006	0.0968892	0.760479	0.966978
CCDC64	251.984	88.5251	41.2936	127.268	110.559	0.868715	224.605	260.609	321.186	268.8	48.8082	0.181578	0.423271	0.0589409	0.346135
CCDC64B	3.75693	0.0360801	0.655553	1.48286	1.99362	1.34444	0.893978	3.57167	1.58835	2.018	1.38959	0.688598	-0.2707	0.804963	0.979811
CCDC65	33.5367	23.2431	15.5953	24.125	9.00317	0.373188	17.493	12.7876	18.0501	16.1103	2.89094	0.179447	-0.866499	0.420255	0.808623
CCDC66	86.3619	118.213	48.4964	84.3572	34.9017	0.413737	123.026	91.8173	73.9594	96.2676	24.8342	0.25797	0.0478192	0.737956	0.958795
CCDC67	0.425343	0.00672565	0.0985075	0.176859	0.220032	1.24411	3.66455	1.30539	0	1.65665	1.85736	1.12115	2.19176	0.2934	0.704387
CCDC68	4.22118	0.0388822	0.723276	1.66111	2.24334	1.3505	2.0798	1.21395	4.16223	2.48533	1.5154	0.609737	-0.0679918	0.827712	0.987837
CCDC69	3.4188	3.38664	20.8044	9.20327	10.0469	1.09166	1.39739	4.18173	3.39571	2.99161	1.43548	0.479836	-0.682277	0.103704	0.450502
CCDC7	2.46892	3.30561	0.829022	2.20118	1.25982	0.572335	1.19628	0	0.517003	0.571096	0.599974	1.05057	-2.07847	0.128695	0.497402
CCDC71	53.7873	58.5429	18.3867	43.5723	21.9406	0.503545	46.2172	53.0557	60.2468	53.1732	7.01551	0.131937	-0.0150656	0.635244	0.922865
CCDC73	4.68328	0.0414762	0.78895	1.8379	2.49235	1.35608	26.6281	31.3346	28.6281	28.8636	2.36207	0.0818358	3.24243	1.95824e-05	0.00142493
CCDC75	3.29028	0.0330394	0.585572	1.30296	1.7431	1.33779	0	1.35737	2.4759	1.27776	1.23987	0.970348	-0.792152	1	1
CCDC76	52.2072	183.301	49.282	94.9302	76.5456	0.806336	109.098	56.3152	50.2913	71.9016	32.3538	0.449973	-0.260365	0.515053	0.864653
CCDC77	33.3946	35.4096	55.3554	41.3865	12.1393	0.293315	97.0619	46.061	52.065	65.0626	27.8743	0.428423	0.929307	0.319628	0.730419
CCDC8	9.29672	12.1243	2.39402	7.93834	5.00533	0.630526	2.60667	6.44171	0.829339	3.29258	2.86837	0.871162	-1.62619	0.162877	0.549452
CCDC80	32.8712	45.3274	56.8152	45.0046	11.9752	0.266089	34.5015	43.1702	10.7382	29.4699	16.7913	0.569776	-0.375323	0.366597	0.767846
CCDC81	8.09223	8.83015	2.02397	6.31545	3.7348	0.591375	16.1985	9.43998	6.44505	10.6945	4.99631	0.467184	0.423727	0.375922	0.773114
CCDC82	126.725	265.292	280.335	224.117	84.6785	0.377831	240.414	140.017	158.955	179.796	53.3441	0.296693	0.112247	0.557263	0.885797
CCDC85A	308.684	175.802	52.1051	178.864	128.317	0.717401	253.996	364.142	387.486	335.208	71.2935	0.212684	0.331533	0.106365	0.456326
CCDC85B	261.061	267.676	1588.53	705.755	764.511	1.08325	269.463	422.309	159.236	283.669	132.111	0.465721	-0.139552	0.0394127	0.278369
CCDC86	73.9837	68.5756	89.3221	77.2938	10.7621	0.139236	123.966	99.9579	103.358	109.094	12.9912	0.119083	0.587047	0.378615	0.775618
CCDC87	3.24534	5.49298	1.17285	3.30372	2.16066	0.654007	3.687	4.01689	5.7326	4.47883	1.09825	0.24521	0.219962	0.680465	0.939921
CCDC88A	886.418	1754.35	639.69	1093.49	585.47	0.535416	1157.76	638.876	651.931	816.188	295.881	0.362515	-0.422725	0.463648	0.831412
CCDC88C	19.7065	19.8765	3.59609	14.393	9.35081	0.649676	119.15	11.8357	3.35039	44.7786	64.5469	1.44147	1.30418	0.0505239	0.317678
CCDC9	23.0836	29.8654	44.6794	32.5428	11.0441	0.33937	21.6764	28.6564	24.1134	24.8154	3.54255	0.142756	-0.0770232	0.558644	0.886182
CCDC90A	20.6926	33.2197	84.28	46.0641	33.6835	0.73123	17.9432	7.2943	7.62423	10.9539	6.05513	0.552783	-1.25459	0.00615475	0.0858019
CCDC90B	89.207	96.201	119.356	101.588	15.78	0.155333	175.637	73.9075	106.685	118.743	51.9256	0.437294	0.40439	0.693568	0.946539
CCDC91	178.221	147.1	258.29	194.537	57.3624	0.294866	220.032	146.821	200.733	189.195	37.9447	0.200558	0.155716	0.949701	1
CCDC92	1072.91	548.418	585.024	735.45	292.819	0.39815	671.398	970.514	1098.73	913.548	219.288	0.24004	-0.0141424	0.576017	0.894504
CCDC93	40.611	29.8864	32.3602	34.2859	5.61565	0.163789	4.03783	8.16785	10.9339	7.71319	3.47043	0.449935	-2.27162	0.00291977	0.0502022
CCDC94	20.1157	20.9771	3.6755	14.9227	9.74992	0.65336	16.8713	18.3978	15.6417	16.9703	1.38073	0.0813615	-0.217467	0.7969	0.977532
CCDC97	16.6545	7.79454	2.67441	9.04114	7.07291	0.782303	8.68409	7.38292	10.1951	8.75402	1.40737	0.160769	-0.596777	1	1
CCDC99	16.4925	36.4512	44.6041	32.5159	14.4631	0.444799	40.8706	41.4871	42.1425	41.5001	0.636017	0.0153257	0.834039	0.636165	0.923389
CCHCR1	93.3697	96.1482	48.0324	79.1834	27.0133	0.341149	68.6891	83.8195	58.8421	70.4502	12.5815	0.178587	-0.408261	0.775021	0.970284
CCK	490.081	66.4746	82.0823	212.879	240.191	1.12829	159.249	870.201	625.841	551.764	361.219	0.654662	0.544497	0.0381835	0.274001
CCKBR	191.959	100.647	50.385	114.331	71.7722	0.62776	179.644	384.022	342.486	302.051	108.022	0.35763	0.865884	0.0123738	0.136014
CCL17	0.780351	1.10659	0.296613	0.727851	0.407532	0.559912	0.215309	6.43932	3.35172	3.33545	3.11203	0.933018	1.74936	0.110887	0.465205
CCL19	2.23904	49.4872	14.9719	22.2327	24.4466	1.09958	1.77445	0	1.11934	0.964597	0.897289	0.930222	-3.92703	3.32825e-05	0.00208603
CCL2	6.5209	20.038	2556.1	860.885	1468.11	1.70535	1.56873	1.28235	2.30875	1.71995	0.529643	0.307942	-5.56848	2.23728e-11	3.97692e-08
CCL27	9.64501	12.1482	11.0089	10.9341	1.25329	0.114622	10.5469	9.59129	4.17373	8.10396	3.43705	0.42412	-0.369383	0.624451	0.917827
CCL28	1.70348	0.0286745	4.65174	2.12797	2.34058	1.09991	1.47422	1.22843	4.21302	2.30522	1.65677	0.7187	0.642525	1	1
[truncated: 10,445 more rows]

## Sheet: transcripts_CN
Normalized gene expression in CN
Gene	Human 1 (cpm)	Human 2 (cpm)	Human 3 (cpm)	Human mean	Human SD	Human interindividual CV	Chimpanzee 1 (cpm)	Chimpanzee 2 (cpm)	Chimpanzee 3 (cpm)	Chimpanzee mean	Chimpanzee SD	Chimpanzee interindividual CV	Interspecific log2 fold change	Interspecific p-value	Interspecific FDR
A1BG	3.48721	0	14.8913	6.12616	7.78849	1.27135	5.33695	0.178982	1.68863	2.40152	2.65185	1.10424	-0.935941	0.418742	1
A2M	366.543	481.683	1192.56	680.261	447.381	0.65766	607.083	2618.81	1634.8	1620.23	1005.94	0.620864	1.01293	0.106185	0.826687
A2ML1	3.51672	10.0163	27.7869	13.7733	12.5637	0.912177	5.95042	5.34651	3.41059	4.90251	1.32685	0.270648	-1.49201	0.2481	1
A4GALT	0.0474166	0	11.9173	3.98824	6.86681	1.72176	4.61001	0.155358	0.818267	1.86121	2.40349	1.29136	-0.71262	0.5335	1
A4GNT	1.18718	0	5.95961	2.38226	3.15443	1.32413	0.77152	0.0358239	0	0.269115	0.435464	1.61814	-2.49602	0.264955	1
AAAS	251.956	281.629	189.496	241.027	47.0286	0.195117	321.716	447.151	412.146	393.671	64.7264	0.164417	0.633871	0.294416	1
AACS	1.11059	0	0	0.370197	0.6412	1.73205	5.91332	5.42681	6.02789	5.78934	0.31914	0.0551254	3.90841	0.0340501	0.555557
AADAT	27.5299	27.0813	55.5632	36.7248	16.316	0.444278	93.6568	26.9708	24.074	48.2338	39.3641	0.816109	0.59966	0.667128	1
AAGAB	387.08	488.825	153.777	343.228	171.775	0.500469	185.262	257.415	368.217	270.298	92.1554	0.34094	-0.404689	0.624257	1
AAK1	99.6291	139.759	25.7908	88.3929	57.8089	0.653999	71.0127	1739.86	553.51	788.126	858.803	1.08968	2.59691	0.00070346	0.0908931
AAMP	115.701	96.1176	198.431	136.75	54.3073	0.397128	273.181	7.56683	86.1751	122.308	136.443	1.11558	0.196568	0.854792	1
AANAT	1.18348	3.97097	0.989807	2.04809	1.66808	0.814457	0.610582	16.6447	1.65754	6.30428	8.97036	1.4229	0.914083	0.304533	1
AARS	209.592	137.223	295.66	214.158	79.3173	0.370368	535.635	21.7833	180.163	245.86	263.15	1.07032	0.564343	0.80555	1
AARS2	10.351	8.44374	23.8157	14.2035	8.37886	0.589916	42.4721	14.4875	10.2773	22.4123	17.4994	0.780793	0.849009	0.562102	1
AARSD1	106.514	149.813	52.5794	102.969	48.7137	0.473092	57.7907	18.2142	111.331	62.4452	46.7325	0.748376	-0.597682	0.377702	1
AASDH	18.3344	1.42129	34.7314	18.1623	16.6557	0.917046	43.3755	0.337717	7.69061	17.1346	23.0207	1.34352	0.381915	0.948601	1
AASDHPPT	169.536	245.934	236.129	217.2	41.5684	0.191383	588.102	122.916	391.455	367.491	233.517	0.635437	0.949665	0.287893	1
AATF	227.905	297.969	125.006	216.96	86.9996	0.400993	93.3872	101.192	99.1477	97.9089	4.04715	0.0413359	-1.20445	0.101278	0.81597
AATK	32.1357	13.8229	134.941	60.2999	65.2864	1.0827	453.424	64.3469	36.125	184.632	233.208	1.2631	1.96442	0.0817776	0.789597
ABCA1	9.19474	8.47155	15.8765	11.1809	4.08251	0.365132	5.11022	15.3443	2.51908	7.65787	6.78156	0.885567	-0.827867	0.659313	1
ABCA3	727.187	744.035	210.329	560.517	303.389	0.541266	460.312	1222.31	719.084	800.568	387.478	0.484004	0.292823	0.48804	1
ABCA4	9.15539	4.56977	9.92239	7.88251	2.89444	0.367198	1.56262	0.0644745	0	0.542363	0.884152	1.63018	-3.38739	0.0312339	0.532784
ABCA5	36.6721	16.1672	68.4626	40.434	26.3498	0.651676	52.3679	0.341323	2.50469	18.4047	29.433	1.59921	-0.693704	0.338603	1
ABCA6	4.65688	2.19735	32.7516	13.2019	16.9751	1.2858	12.7836	0.26932	6.01378	6.35556	6.26412	0.985614	-0.686025	0.44221	1
ABCA8	309.166	128.678	232.16	223.334	90.567	0.405522	502.048	184.936	360.41	349.131	158.857	0.455005	0.884701	0.355293	1
ABCB1	25.2832	13.0444	207.37	81.8992	108.833	1.32887	99.4624	12.9081	86.2535	66.208	46.6291	0.704283	0.00404235	0.748509	1
ABCB4	1.21938	0.658381	20.8469	7.5749	11.4973	1.51782	7.45102	0.255809	8.66515	5.45732	4.54537	0.832893	-0.154479	0.753971	1
ABCB6	61.8211	49.6293	38.6911	50.0472	11.5706	0.231195	54.2332	7.56748	45.7227	35.8411	24.8527	0.693413	-0.226503	0.599388	1
ABCB8	265.658	211.781	127.983	201.807	69.3773	0.34378	116.24	1056.51	174.955	449.235	526.735	1.17251	0.637675	0.145538	0.89956
ABCB9	255.395	443.92	49.6019	249.639	197.222	0.790029	175.565	948.673	360.371	494.87	403.722	0.815815	0.539157	0.222091	0.982325
ABCC11	2.33896	7.07579	2.97437	4.12971	2.57109	0.622584	3.77307	0.169361	2.5813	2.17457	1.83596	0.844283	-0.744227	0.552453	1
ABCC3	2.3107	1.48674	3.97033	2.58926	1.26501	0.48856	7.26012	62.8272	10.2716	26.7863	31.2486	1.16659	2.86436	0.0122858	0.364568
ABCC4	9.24771	14.6246	71.4438	31.772	34.4618	1.08466	15.5353	33.0281	1.64451	16.736	15.7262	0.939664	-1.18695	0.429817	1
ABCC6	2.37309	10.0137	29.7721	14.053	14.139	1.00613	11.209	3.85144	6.87817	7.31287	3.69798	0.505682	-0.796631	0.458923	1
ABCC8	272.472	190.086	25.7905	162.783	125.587	0.771498	71.8807	65.83	93.1391	76.9499	14.3429	0.186393	-1.02656	0.175084	0.935924
ABCC9	2.37344	7.65744	33.7423	14.5911	16.7946	1.15102	1.56262	0.0644745	0	0.542363	0.884152	1.63018	-4.31875	0.00926303	0.31925
ABCD3	1.22156	0	25.8091	9.01023	14.5611	1.61606	18.1949	0.26624	0	6.15371	10.4288	1.69472	-0.12336	0.752601	1
ABCD4	145.435	72.0445	163.705	127.061	48.5138	0.381814	160.229	37.7329	150.059	116.007	67.9777	0.58598	0.139546	0.865255	1
ABCE1	1.2045	2.25585	7.94255	3.80097	3.62504	0.953714	19.3061	24.5228	4.23232	16.0204	10.5367	0.657707	1.9299	0.102636	0.820181
ABCF1	509.629	699.072	228.188	478.963	236.935	0.494684	431.359	2311.58	954.461	1232.47	970.448	0.787404	0.970082	0.0799446	0.784602
ABCF2	279.427	295.602	159.731	244.92	74.2178	0.303028	200.763	1798.35	375.864	791.661	876.208	1.1068	1.17574	0.0357543	0.570278
ABCF3	320.634	273.077	157.747	250.486	83.7607	0.334392	283.215	259.192	276.77	273.059	12.4344	0.0455374	0.147395	0.853806	1
ABCG1	264.461	130.272	90.281	161.671	91.2367	0.564334	188.324	117.414	214.72	173.486	50.3212	0.290059	0.260877	0.886172	1
ABCG2	96.254	70.4814	260.939	142.558	103.328	0.72481	240.312	66.1059	205.23	170.549	92.1359	0.54023	0.496735	0.731521	1
ABCG4	54.9167	52.0438	5.94794	37.6362	27.4804	0.730159	58.5573	53.3521	59.4883	57.1326	3.30687	0.0578807	0.601192	0.515429	1
ABCG5	4.62561	11.7528	3.96567	6.78136	4.31801	0.636748	11.7015	40.9993	94.9714	49.2241	42.2398	0.858114	2.7275	0.0089046	0.315191
ABCG8	1.18771	5.60274	0	2.26348	2.95222	1.30429	0.77152	0.0358239	0	0.269115	0.435464	1.61814	-2.68234	0.263068	1
ABHD1	185.467	141.201	50.5946	125.754	68.7503	0.546704	65.8479	226.756	144.844	145.816	80.4587	0.551782	0.0083539	0.777685	1
ABHD10	782.174	889.89	299.622	657.228	314.345	0.478288	205.252	502.007	428.541	378.6	154.552	0.40822	-0.966715	0.273945	1
ABHD11	174.074	181.546	122.031	159.217	32.42	0.203622	67.3026	770.857	167.204	335.121	380.65	1.13586	0.545458	0.171123	0.930791
ABHD12	1896.47	2234.35	446.458	1525.76	949.849	0.622541	1235.09	3621.67	3159.27	2672.01	1265.7	0.473689	0.609306	0.297304	1
ABHD12B	131.712	256.229	1.97992	129.974	127.133	0.978149	8.78164	10.9185	29.4104	16.3702	11.3436	0.692943	-3.05235	0.00557614	0.263207
ABHD13	40.1229	46.5105	65.4828	50.7054	13.1901	0.260132	67.5331	41.0176	43.9451	50.832	14.5375	0.285991	0.0806351	1	1
ABHD14B	49.2591	19.2677	81.3598	49.9622	31.052	0.621511	17.0558	12.6038	16.3785	15.346	2.39884	0.156316	-1.56397	0.0766672	0.776354
ABHD15	42.3953	23.9416	70.4456	45.5942	23.4164	0.513584	19.2943	9.19893	20.7139	16.4024	6.27861	0.382787	-1.28842	0.122187	0.865015
ABHD16A	214.166	206.337	206.364	208.956	4.51247	0.0215953	202.448	82.0267	212.139	165.538	72.4849	0.437875	-0.180972	0.62682	1
ABHD16B	44.6815	74.5967	19.8385	46.3722	27.4182	0.591264	5.81192	24.185	6.84163	12.2795	10.3233	0.840693	-2.31446	0.0667713	0.738998
ABHD2	5.70555	2.24642	4.96087	4.30428	1.82064	0.422983	2.14185	6.74424	2.55094	3.81234	2.54732	0.668178	-0.325996	1	1
ABHD3	26.3933	23.1773	67.4707	39.0138	24.6968	0.633029	19.4907	0.300787	8.59691	9.46279	9.6242	1.01706	-1.69678	0.0684511	0.743625
ABHD4	0.0567879	1.43365	19.8548	7.11509	11.0544	1.55366	24.1602	0.28933	0	8.14983	13.8661	1.7014	0.580417	0.936959	1
ABHD5	19.4896	12.3191	30.7592	20.856	9.2957	0.445709	45.6304	0.33824	5.95931	17.3093	24.6873	1.42624	0.132315	0.831246	1
ABHD6	330.936	234.253	189.496	251.562	72.291	0.287369	314.476	55.5012	268.182	212.72	138.109	0.649252	0.0155242	0.737979	1
ABHD8	327.539	481.877	119.052	309.489	182.084	0.588339	214.148	663.216	331.928	403.097	232.84	0.577627	0.074538	0.606048	1
ABI1	211.894	221.841	278.792	237.509	36.0961	0.151978	190.581	97.927	183.669	157.392	51.6144	0.327935	-0.472873	0.379903	1
ABI2	1296.41	1941.89	644.886	1294.4	648.505	0.50101	1316.75	1407.31	1568.42	1430.83	127.474	0.0890911	0.0796172	0.842007	1
ABI3	41.2171	27.8671	36.7088	35.2643	6.7912	0.19258	8.73729	75.5365	28.4132	37.5623	34.3266	0.913856	-0.262728	0.932934	1
ABI3BP	87.0714	50.3101	173.629	103.67	63.3131	0.610716	40.7705	51.2814	24.0867	38.7128	13.7136	0.354239	-1.44907	0.0837503	0.794038
ABL1	179.826	113.161	303.598	198.862	96.6351	0.485941	673.542	85.6668	169.796	309.668	317.919	1.02664	0.965938	0.40492	1
ABL2	76.6784	63.6375	19.8383	53.3847	29.7748	0.55774	11.0561	14.2477	16.3929	13.8989	2.68547	0.193215	-1.95695	0.0446976	0.632474
ABLIM1	724.943	667.913	808.593	733.816	70.7589	0.096426	591.625	803.739	519.896	638.42	147.594	0.231187	-0.271241	0.772899	1
ABLIM2	73.3157	141.368	19.8379	78.1737	60.9104	0.779167	130.46	124.35	153.485	136.098	15.3638	0.112888	0.717452	0.302799	1
ABLIM3	262.304	461.645	331.373	351.774	101.225	0.287755	667.268	637.174	707.896	670.779	35.4919	0.0529114	0.890156	0.180723	0.939992
ABR	10.3807	19.343	39.6905	23.138	15.0189	0.649101	44.4237	95.2597	21.4791	53.7208	37.7587	0.70287	0.952451	0.2008	0.964007
ABT1	5.76761	1.43071	16.8735	8.02394	7.9648	0.992631	6.89614	0.1877	0.808221	2.63069	3.707	1.40914	-1.19779	0.300953	1
ABTB1	1578.08	1606.72	314.503	1166.44	737.934	0.63264	719.769	5111.83	2306.47	2712.69	2224.03	0.819863	0.838698	0.138415	0.891814
ABTB2	40.0381	32.5942	12.8938	28.5087	14.0258	0.491982	71.9929	67.288	18.8894	52.7235	29.3954	0.55754	0.846316	0.343538	1
AC003682.1	5.76872	8.52403	9.92215	8.07163	2.11335	0.261824	13.4705	5.56086	5.12514	8.05217	4.69747	0.58338	0.0988683	1	1
AC004381.6.1	26.3601	44.3328	12.8938	27.8622	15.7733	0.566116	14.696	52.7891	28.4291	31.9714	19.292	0.603414	-0.118429	0.852511	1
AC004410.1	11.5088	8.42161	35.7236	18.5513	14.9515	0.805953	40.2874	10.9807	7.68629	19.6515	17.947	0.913265	0.319711	0.962684	1
AC005726.6.1	21.7317	15.4824	12.8956	16.7033	4.54277	0.271969	6.56093	15.8454	14.67	12.3588	5.05537	0.409051	-0.522724	0.705018	1
AC007405.7.1	4.65667	19.4764	14.8823	13.0052	7.58612	0.583317	5.03907	38.3059	13.7535	19.0328	17.2503	0.906346	0.0773404	0.643125	1
AC008073.5.1	161.494	219.6	121.038	167.378	49.5435	0.295998	86.6351	138.51	206.126	143.757	59.9181	0.416801	-0.285705	0.755405	1
AC008073.6.1	282.873	306.452	203.386	264.237	54.0012	0.204366	122.951	255.523	315.621	231.365	98.5804	0.426081	-0.279893	0.779824	1
AC010336.1	199.301	464.15	31.7434	231.731	218.02	0.940829	121.428	1235.84	293.095	550.122	600.023	1.09071	0.624162	0.156022	0.913121
AC011443.1	2.24214	0	0.991453	1.07786	1.12356	1.0424	53.123	0.341224	1.64418	18.3695	30.1045	1.63883	4.53785	0.017945	0.428257
AC011484.1	19.4565	10.7801	18.851	16.3626	4.84399	0.296041	20.7134	45.4585	4.22755	23.4665	20.7529	0.884363	0.282837	0.644069	1
AC011498.1	91.6327	136.628	50.5953	92.9521	43.0316	0.462944	63.6191	262.083	125.854	150.519	101.505	0.674366	0.352855	0.358911	1
AC012652.1.1	476.381	390.216	228.189	364.929	126.014	0.345311	334.287	612.112	550.113	498.837	145.837	0.292354	0.364948	0.520168	1
AC013461.1.1	10.3598	15.4913	21.8291	15.8934	5.74521	0.361484	8.74685	50.8558	23.2504	27.6177	21.3915	0.774558	0.458437	0.453203	1
AC015987.1	1330.76	1814.65	600.24	1248.55	611.365	0.48966	1156.59	862.738	1837.49	1285.61	500.018	0.388936	0.0700827	0.954449	1
AC069154.2.1	26.4326	88.3723	230.184	114.996	104.452	0.90831	67.4139	39.428	128.554	78.4654	45.5794	0.580885	-0.448339	0.503231	1
AC069257.9.1	5.69865	0.672351	5.95472	4.10857	2.97861	0.724974	1.44177	3.31582	0.82369	1.86043	1.29774	0.69755	-1.17858	0.555963	1
AC078802.1	9.13617	9.35693	1.9804	6.8245	4.19656	0.614926	5.04757	31.2252	10.2993	15.524	13.8488	0.892092	0.788382	0.319572	1
AC079354.1.1	0.0715113	26.2763	111.131	45.8264	58.0536	1.26682	0	37.4457	0	12.4819	21.6193	1.73205	-2.6715	0.22033	0.980892
AC091153.1	2038.46	2186.25	343.275	1522.66	1024.05	0.672538	658.236	3479.35	1821.03	1986.21	1417.79	0.713819	0.0503031	0.634189	1
AC091172.1	66.5062	157.453	275.819	166.593	104.956	0.630012	13.9843	35.1403	18.9384	22.6877	11.0651	0.487716	-3.09292	0.000637386	0.0844142
AC100788.1.1	2.26158	0.725146	0.990851	1.32586	0.821175	0.619353	0.617478	8.47027	5.1748	4.75418	3.94326	0.829429	1.5708	0.276221	1
AC114947.1.1	246.205	236.632	126.99	203.276	66.2383	0.325854	25.0518	155.433	59.4511	79.9787	67.5712	0.844865	-1.71578	0.0795742	0.783577
ACAA1	868.072	844.838	551.627	754.846	176.376	0.233658	461.823	644.238	837.267	647.776	187.747	0.289833	-0.25081	0.753937	1
ACAA2	54.9646	27.0496	63.4986	48.5043	19.064	0.393037	49.9714	0.350599	17.2035	22.5085	25.2322	1.12101	-0.709791	0.292596	1
ACACA	411.123	432.148	204.377	349.216	125.874	0.360447	539.109	158.376	457.003	384.829	200.365	0.520659	0.307896	0.846727	1
ACAD10	168.34	166.804	107.148	147.431	34.8941	0.236681	108.163	202.079	135.349	148.53	48.3257	0.325359	-0.127188	0.992502	1
ACAD8	13.7648	9.22262	21.8298	14.9391	6.38507	0.427408	32.2956	2.18499	0.787159	11.7559	17.8016	1.51427	0.01357	0.792514	1
ACAD9	350.419	344.475	165.684	286.859	104.983	0.365975	172.73	129.792	219.897	174.139	45.0691	0.25881	-0.663334	0.292366	1
ACADL	5.80841	7.63821	44.6562	19.3676	21.9196	1.13177	0.724166	1.61224	0	0.778801	0.807506	1.03686	-4.70023	0.00570853	0.263869
ACADM	60.7672	63.5097	216.293	113.523	89.0119	0.784084	60.3401	0.359218	23.2465	27.9819	30.2695	1.08175	-1.66104	0.0452466	0.636757
ACADS	27.4644	9.97148	28.7736	22.0698	10.4979	0.475668	16.2694	22.9379	14.6251	17.9441	4.40222	0.245329	-0.29733	0.790945	1
ACADSB	1.20411	3.05865	6.94896	3.73724	2.93192	0.784516	29.9118	5.70854	6.8326	14.151	13.6608	0.965363	2.10955	0.141574	0.894831
ACADVL	2813.76	1784.27	1134.01	1910.68	846.98	0.443287	717.655	956.433	801.869	825.319	121.104	0.146736	-1.23017	0.0965264	0.806704
ACAN	6.86983	5.39355	5.95205	6.07181	0.745391	0.122763	1.38715	5.11845	3.44366	3.31642	1.8689	0.563528	-1.01289	0.547629	1
ACAP1	14.8612	9.25733	9.91992	11.3461	3.06209	0.269879	1.42099	0.159756	4.37997	1.9869	2.16627	1.09028	-2.23716	0.0708524	0.754779
ACAP2	98.543	110.094	221.251	143.296	67.7575	0.47285	194.512	25.3271	73.2469	97.6955	87.2022	0.892592	-0.275604	0.481479	1
ACAP3	57.2768	55.8274	62.5046	58.5363	3.51223	0.0600009	269.143	264.42	205.18	246.248	35.6439	0.144748	2.06321	0.00353192	0.202091
ACAT1	324.126	363.825	398.84	362.264	37.3813	0.103188	230.514	264.544	376.83	290.629	76.5665	0.263451	-0.318032	0.638834	1
ACBD3	75.6142	44.1081	138.904	86.2087	48.2777	0.56001	133.55	65.9312	81.0215	93.5009	35.4948	0.37962	0.286954	0.882865	1
ACBD4	329.783	217.955	177.59	241.776	78.843	0.326099	61.4131	152.429	133.657	115.833	48.0547	0.414861	-1.16109	0.130219	0.878047
ACBD5	175.242	122.484	267.88	188.536	73.6039	0.390398	419.18	41.3145	162.061	207.519	192.991	0.929992	0.462699	0.857724	1
ACBD6	125.996	205.689	71.4302	134.372	67.5202	0.502488	56.9995	27.0778	157.921	80.6661	68.557	0.849886	-0.655019	0.352445	1
ACBD7	2.34978	0	13.8998	5.41652	7.44008	1.37359	38.2353	3.9651	0	14.0668	21.0242	1.4946	1.75724	0.376725	1
ACCN2	1328.46	1917.87	318.472	1188.27	808.863	0.680708	1081.61	3438.79	2527.23	2349.21	1188.63	0.50597	0.724119	0.209837	0.973558
ACCN4	81.3202	107.119	49.6037	79.3476	28.8083	0.363065	28.038	83.1899	72.4418	61.2232	29.2374	0.477554	-0.56989	0.648459	1
ACCS	38.9543	34.8641	46.6311	40.1498	5.97391	0.14879	25.2049	14.5012	30.2046	23.3036	8.02251	0.344261	-0.663441	0.400524	1
ACD	202.672	197.092	66.4689	155.411	77.0766	0.495953	124.428	398.856	229.333	250.872	138.476	0.551979	0.449289	0.336468	1
ACE	21.7522	31.9393	2.97175	18.8877	14.6947	0.778	39.3303	33.7474	23.2356	32.1044	8.17215	0.254549	0.695208	0.467674	1
ACE2	2.33554	6.28298	2.97461	3.86438	2.1188	0.548291	12.2102	0.23046	0	4.14687	6.98396	1.68415	0.339024	1	1
ACER3	3.49703	4.57651	13.8953	7.32295	5.71736	0.780746	40.3676	3.98345	6.82527	17.0588	20.236	1.18625	1.51149	0.336063	1
ACHE	172.892	202.593	13.8849	129.79	101.47	0.781796	193.439	290.959	258.667	247.688	49.678	0.200566	0.812111	0.232346	0.99128
ACIN1	719.203	641.548	632.984	664.578	47.4998	0.0714737	760.003	481.145	647.536	629.561	140.296	0.222847	0.0132906	0.911055	1
ACN9	1.20977	0	12.9085	4.70607	7.12918	1.51489	6.93822	0.177017	0	2.37175	3.95567	1.66783	-0.579094	0.611575	1
ACO1	172.941	200.17	143.858	172.323	28.1609	0.163419	174.896	243.154	285.421	234.49	55.7696	0.237833	0.390886	0.508842	1
ACO2	80.2109	117.147	121.041	106.133	22.5336	0.212315	128.323	76.5362	93.1019	99.3202	26.4472	0.266282	-0.0368337	0.901714	1
ACOT11	11.5424	58.2053	77.3908	49.0462	33.8662	0.690497	15.419	101.921	18.0307	45.1235	49.2052	1.09046	-0.658219	0.91516	1
ACOT12	0.0160222	0.769194	0.992489	0.592569	0.511634	0.863418	0	0.066697	1.77619	0.614294	1.00678	1.63892	0.0403146	1	1
ACOT13	144.27	121.019	73.4152	112.901	36.1183	0.31991	45.8622	46.4518	126.845	73.0531	46.5862	0.637704	-0.553382	0.412942	1
ACOT4	12.6382	24.9138	11.9032	16.4851	7.30871	0.443353	8.05427	17.5978	14.6582	13.4368	4.88762	0.36375	-0.485412	0.805125	1
ACOT6	3.48938	10.18	4.95887	6.2094	3.51622	0.566274	22.9347	23.2109	31.9207	26.0221	5.11019	0.196379	1.97992	0.0592422	0.701542
ACOT7	564.603	981.548	81.3503	542.501	450.506	0.830425	275.652	1515.01	979.503	923.388	621.582	0.673153	0.405608	0.354142	1
ACOT8	792.485	983.782	265.889	680.719	371.768	0.546141	298.633	2327.4	800.111	1142.05	1056.72	0.925287	0.291751	0.350573	1
ACOT9	80.1615	53.4583	81.3558	71.6585	15.7732	0.220116	25.8379	56.6302	49.1523	43.8735	16.0605	0.366064	-0.787149	0.394858	1
ACOX1	6.93402	13.1715	18.8532	12.9862	5.96173	0.459082	41.1561	2.20156	5.09616	16.1513	21.7031	1.34374	0.604251	0.821685	1
ACOX2	11.512	9.19934	37.708	19.4731	15.8342	0.81313	6.89614	0.1877	0.808221	2.63069	3.707	1.40914	-2.51063	0.037887	0.587848
ACP1	21.7924	26.3604	29.7646	25.9725	4.00019	0.154017	32.5559	26.9062	61.28	40.2473	18.4325	0.457981	0.691003	0.492182	1
ACP2	345.87	526.091	155.762	342.574	185.187	0.540574	197.06	1168.87	637.179	667.703	486.624	0.728803	0.594668	0.209199	0.973558
ACP5	4.59518	0.668147	8.93401	4.73245	4.13464	0.87368	0.61135	10.2495	6.90779	5.92287	4.89396	0.826282	0.142431	0.83856	1
ACP6	104.159	62.0164	47.6197	71.2651	29.3825	0.412299	50.2816	215.693	54.2522	106.742	94.3749	0.884138	0.253291	0.470379	1
ACPL2	74.4992	121.787	155.768	117.351	40.8155	0.347805	48.8973	46.2862	61.2308	52.1381	7.98202	0.153094	-1.17076	0.126932	0.870943
ACPT	2.27674	1.52916	0.990395	1.59877	0.645993	0.404057	2.11355	13.285	0.795636	5.39806	6.862	1.2712	1.2662	0.301635	1
ACRBP	6.89729	7.7359	8.92942	7.8542	1.02121	0.130021	65.3021	41.0096	43.9467	50.0862	13.259	0.264723	2.72896	0.00787782	0.298377
ACRC	91.5745	84.6033	22.8146	66.3308	37.847	0.57058	16.1633	53.1484	62.9918	44.1012	24.6904	0.559858	-0.715672	0.503283	1
ACRV1	25.1448	22.543	3.96398	17.2173	11.5512	0.670907	9.53714	21.1147	16.3772	15.6763	5.82049	0.371292	-0.275174	0.913593	1
ACSBG1	858.855	435.922	421.656	572.145	248.401	0.434158	147.858	28.8155	26.6513	67.7748	69.3622	1.02342	-2.77328	0.000155528	0.0316071
ACSF2	208.39	158.248	94.2498	153.629	57.2102	0.372391	29.5946	30.3407	47.4555	35.797	10.1035	0.282244	-2.05478	0.00683976	0.29016
ACSF3	18.338	18.5996	18.8501	18.5959	0.256049	0.0137691	6.60014	15.5483	5.11984	9.08941	5.64229	0.620754	-1.24381	0.372809	1
ACSL1	390.497	180.656	365.108	312.087	114.529	0.366977	751.256	153.077	398.333	434.222	300.7	0.692503	0.773864	0.51816	1
ACSL3	589.782	529.85	416.696	512.109	87.896	0.171635	579.035	564.408	618.223	587.222	27.8259	0.0473856	0.211875	0.77474	1
ACSL4	154.612	155.926	132.945	147.827	12.9052	0.0872989	273.716	50.1708	207.812	177.233	114.867	0.648112	0.486026	0.718112	1
ACSL5	116.733	17.7019	83.3402	72.5917	50.3828	0.694058	11.0099	17.8664	29.3725	19.4163	9.27889	0.477892	-1.77511	0.0433301	0.624367
ACSL6	245.069	201.674	190.489	212.411	28.8302	0.135729	225.543	46.6045	146.576	139.574	89.6743	0.642484	-0.368081	0.399061	1
ACSM3	50.3685	38.7605	32.7385	40.6225	8.96124	0.220598	48.9065	42.7606	58.6434	50.1035	8.0088	0.159845	0.359813	0.731987	1
ACSS1	1785.39	1806.83	870.102	1487.44	534.74	0.359503	499.608	1486.56	622.491	869.551	537.862	0.618551	-1.04741	0.296292	1
ACSS2	521.063	508.157	284.741	437.987	132.872	0.303369	389.908	532.437	675.162	532.502	142.627	0.267842	0.249144	0.68665	1
ACSS3	80.2117	59.6305	181.567	107.136	65.2748	0.609269	22.2075	35.1921	13.7372	23.7123	10.8063	0.455726	-2.27232	0.01231	0.364568
ACTA1	27.4561	25.6279	9.91753	21.0005	9.64157	0.459111	38.7557	3.99581	18.9463	20.5659	17.4365	0.847832	0.226398	1	1
ACTC1	1.19483	2.28499	4.96367	2.8145	1.93941	0.68908	0	0.066697	1.77619	0.614294	1.00678	1.63892	-1.99731	0.336209	1
ACTL10	4.61611	5.39536	7.93838	5.98329	1.73742	0.290378	0.602208	23.9331	6.85269	10.4627	12.0771	1.15431	0.317187	0.544667	1
ACTL6A	38.9975	26.2532	122.041	62.4304	52.0157	0.833178	54.3655	9.3058	18.0553	27.2422	23.8934	0.877072	-0.901054	0.207218	0.970395
ACTL6B	453.511	789.948	16.8617	420.107	387.624	0.92268	194.829	1850.03	660.431	901.762	853.58	0.946569	0.579269	0.237784	0.992765
ACTN1	612.687	824.772	161.714	533.057	338.625	0.635251	603.438	773.838	1149.41	842.229	279.337	0.331664	0.597936	0.376611	1
ACTN2	620.733	1054.42	296.645	657.266	380.205	0.578465	922.232	1854.31	1784.85	1520.47	519.249	0.341506	1.03176	0.105573	0.826687
ACTN4	20.6976	19.2624	128.989	56.3162	62.9402	1.11762	175.338	25.3021	24.9225	75.1876	86.7332	1.15356	0.734002	0.669329	1
ACTR10	277.149	298.69	209.339	261.726	46.6293	0.178161	216.494	69.6728	321.69	202.619	126.58	0.624721	-0.205954	0.602473	1
ACTR1A	166.071	235.14	98.2182	166.476	68.4618	0.41124	153.412	242.941	162.935	186.429	49.1717	0.263755	0.00794448	0.814195	1
ACTR1B	24.103	17.7321	65.4873	35.7741	25.9288	0.724792	110.852	12.8867	13.7127	45.8172	56.3234	1.22931	0.688994	0.726855	1
ACTR2	5.76055	6.16138	9.92301	7.28164	2.29625	0.315348	23.8647	14.2717	5.09962	14.412	9.3833	0.651075	1.03721	0.417555	1
ACTR3B	202.742	464.893	73.4134	247.016	199.46	0.807477	329.834	479.244	719.158	509.412	196.407	0.385557	0.910954	0.167245	0.926656
ACTR5	101.927	114.068	67.4627	94.4857	24.1771	0.255881	40.6508	108.027	88.8159	79.1646	34.7095	0.438447	-0.427371	0.741025	1
ACTR6	92.7965	92.2664	142.87	109.311	29.0641	0.265885	114.984	35.9223	110.392	87.0992	44.38	0.509534	-0.137631	0.664858	1
ACTR8	43.5611	90.89	34.7216	56.3909	30.2023	0.535588	45.9353	61.9599	37.0358	48.3103	12.6306	0.261448	-0.394612	0.799427	1
ACVR1	26.4025	34.0688	72.4306	44.3006	24.661	0.556674	106.349	2.21114	33.5794	47.3797	53.4227	1.12754	0.431095	0.933129	1
ACVR1B	163.765	173.018	109.133	148.639	34.5245	0.232271	150.648	2.20282	131.102	94.6512	80.6569	0.852149	-0.373503	0.461543	1
ACVR1C	0.0262461	1.55488	1.98541	1.18884	1.0296	0.866047	18.6275	5.68218	12.925	12.4116	6.48793	0.522732	3.39105	0.0163016	0.41057
ACVR2A	84.7782	128.054	82.3457	98.3926	25.7163	0.261364	71.7731	352.326	98.2316	174.11	154.905	0.889697	0.393645	0.276839	1
ACVR2B	3.39424	1.51053	0.989969	1.96491	1.2649	0.643744	4.46143	5.20242	1.6727	3.77885	1.86123	0.492538	0.89194	0.610686	1
ACVRL1	29.7631	13.8635	31.7498	25.1254	9.80358	0.390185	39.8952	129.298	109.518	92.9036	46.9599	0.505469	1.7827	0.0295553	0.527039
ACY3	37.8555	122.78	29.7601	63.4652	51.5273	0.811899	33.1976	396.303	59.4134	162.971	202.496	1.24252	0.657724	0.123176	0.865648
ACYP2	243.918	192.362	178.583	204.954	34.4394	0.168034	299.629	37.7667	297.52	211.639	150.581	0.711501	0.309777	0.952697	1
ADA	37.723	11.5261	22.8182	24.0224	13.1399	0.546984	41.7647	0.346116	18.9468	20.3525	20.745	1.01929	0.180402	0.846579	1
ADAD2	4.60148	10.253	0	4.95149	5.13545	1.03715	0.729503	0.0655736	0.861907	0.552328	0.426708	0.772563	-2.8961	0.125613	0.869401
ADAL	44.7033	50.3852	73.42	56.1695	15.2071	0.270736	55.5575	65.692	67.2525	62.834	6.34976	0.101056	0.139286	0.855044	1
ADAM10	10.3742	4.52071	45.648	20.181	22.2484	1.10245	128.017	0.374133	9.39811	45.9297	71.2326	1.55091	1.62626	0.341847	1
ADAM11	25.2322	39.6041	28.7708	31.2024	7.48814	0.239986	38.4869	63.6952	41.3588	47.847	13.7999	0.288417	0.459412	0.494763	1
ADAM12	57.2825	96.3121	29.7602	61.1183	33.4414	0.547158	47.4619	54.8478	24.0814	42.1303	16.0612	0.381226	-0.683469	0.542578	1
ADAM15	350.435	293.99	295.656	313.36	32.1181	0.102496	365.449	601.438	465.595	477.494	118.444	0.248053	0.526257	0.377803	1
ADAM17	1.21517	0.662682	15.885	5.92095	8.63354	1.45813	23.2714	5.63389	1.64768	10.1843	11.5077	1.12994	1.03497	0.622606	1
ADAM19	88.1873	146.785	15.8692	83.6138	65.5776	0.784291	65.1431	97.6892	138.863	100.565	36.944	0.367364	0.153598	0.74687	1
ADAM22	8.02912	6.14806	9.92222	8.03313	1.88708	0.234912	20.2541	0.300522	7.72578	9.42679	10.0849	1.06982	0.56667	0.893698	1
ADAM23	605.787	682.016	72.421	453.408	332.139	0.732538	320.986	250.508	538.956	370.15	150.377	0.40626	-0.259338	0.706163	1
ADAM28	3.51856	2.97131	39.6976	15.3958	21.0477	1.36711	2.29563	0.109528	0.837051	1.08074	1.11324	1.03007	-3.43088	0.0159305	0.409091
ADAM32	0.0367413	1.49965	4.96567	2.16735	2.53139	1.16796	0.724166	1.61224	0	0.778801	0.807506	1.03686	-1.64601	0.422221	1
ADAM33	16.1047	14.6227	67.4736	32.7336	30.0948	0.919384	48.9653	54.8096	18.0343	40.6031	19.7624	0.486721	0.269168	0.748271	1
ADAM9	74.469	28.5699	151.803	84.9474	62.2813	0.733175	167.135	25.3047	37.8684	76.7692	78.5104	1.02268	0.195476	0.868079	1
ADAMTS1	69.8824	29.3514	128.983	76.0724	50.1035	0.658629	272.509	16.4652	43.8955	110.957	140.579	1.26697	0.943474	0.544223	1
ADAMTS10	3.51469	13.9679	19.8463	12.443	8.27192	0.664787	25.9641	28.2803	13.7398	22.6614	7.81261	0.344754	0.750272	0.425032	1
ADAMTS12	5.76678	15.6936	1.98022	7.81354	7.08211	0.906389	2.8133	34.5956	9.43137	15.6134	16.7688	1.074	0.416352	0.42348	1
ADAMTS13	129.421	161.405	91.2741	127.367	35.1106	0.275665	243.076	468.437	513.059	408.19	144.724	0.354549	1.56787	0.015771	0.40616
ADAMTS14	57.2454	44.1851	41.6682	47.6996	8.36216	0.175309	909.902	115.849	619.958	548.57	401.811	0.732471	3.7976	1.56186e-05	0.00681841
ADAMTS16	0.00916451	0	0.993709	0.334291	0.571091	1.70836	4.61001	0.155358	0.818267	1.86121	2.40349	1.29136	2.5761	0.322554	1
ADAMTS17	1.16238	0.725957	1.98526	1.2912	0.639458	0.495243	0	0.066697	1.77619	0.614294	1.00678	1.63892	-0.876039	0.783942	1
ADAMTS18	0.0595523	5.34765	20.8442	8.75047	10.8021	1.23446	0.77152	0.0358239	0	0.269115	0.435464	1.61814	-4.45764	0.0233083	0.47258
ADAMTS19	45.7852	54.3976	8.92444	36.3691	24.1547	0.664155	8.77364	24.6446	20.7015	18.0399	8.26348	0.458066	-1.2016	0.317815	1
ADAMTS2	2.33523	1.45891	7.94233	3.91216	3.51763	0.899153	1.47288	1.7617	0.833924	1.35617	0.47477	0.350083	-1.48369	0.345602	1
ADAMTS3	70.9639	67.5403	17.8539	52.1194	29.7241	0.570308	34.0205	21.6939	84.6043	46.7729	33.3376	0.712755	-0.0528667	0.869118	1
ADAMTS4	2.36495	0.656698	22.8307	8.61746	12.3387	1.43182	84.2024	9.32678	4.22607	32.5851	44.7746	1.37408	2.27629	0.14206	0.896392
ADAMTS6	0.0494819	2.24348	10.9218	4.40492	5.74941	1.30522	1.48067	0.110762	1.73373	1.10839	0.873183	0.787797	-1.70181	0.254136	1
ADAMTS8	111.093	175.464	31.7436	106.1	71.9901	0.678511	185.269	292.771	300.933	259.657	64.5518	0.248604	1.15054	0.0776651	0.779097
ADAMTS9	42.4164	51.9456	71.4356	55.2659	14.7918	0.267648	3.56385	25.8941	8.5774	12.6785	11.7164	0.924119	-2.49748	0.0353712	0.568867
ADAMTSL1	5.72748	3.82142	5.95303	5.16731	1.17102	0.226621	0	0.0366169	0.883611	0.306743	0.499918	1.62976	-3.65998	0.0394725	0.598793
ADAMTSL3	0.0651551	5.30927	39.6981	15.0242	21.5285	1.43292	3.77307	0.169361	2.5813	2.17457	1.83596	0.844283	-2.4733	0.069253	0.746147
ADAMTSL4	61.8765	50.3433	109.138	73.7861	31.1544	0.422227	7.27878	43.3169	4.23037	18.2754	21.7401	1.18959	-2.46467	0.0435353	0.625031
ADAMTSL5	5.7132	3.03757	4.9605	4.57043	1.37981	0.301899	5.99668	0.222532	5.18765	3.80229	3.12644	0.822252	0.0445579	0.859289	1
ADAP2	8.0528	7.69574	14.8846	10.211	4.05133	0.39676	12.5358	22.834	12.8997	16.0898	5.84345	0.363177	0.533671	0.581709	1
ADAR	1706.38	1793.65	901.851	1467.29	491.626	0.335057	908.94	954.865	1352.02	1071.94	243.64	0.227289	-0.454263	0.526985	1
ADARB1	321.826	582.002	96.2325	333.353	243.09	0.729225	226.012	473.777	561.356	420.381	173.932	0.413747	0.161976	0.656051	1
ADARB2	129.319	29.3509	72.425	77.0315	50.1429	0.65094	23.238	3.92948	5.10944	10.759	10.8233	1.00597	-2.46916	0.00504857	0.247948
ADAT1	8.03418	14.0771	2.97254	8.36126	5.55948	0.664909	6.80187	0.214359	3.43018	3.48214	3.29406	0.94599	-1.04753	0.349187	1
ADAT2	62.8994	30.9768	18.8468	37.5743	22.7553	0.605608	66.7357	35.824	76.7665	59.7754	21.3403	0.357008	0.847661	0.448381	1
ADAT3	21.656	8.46619	4.95687	11.693	8.80478	0.752995	13.9422	66.8335	29.2802	36.6853	27.2121	0.741772	1.41733	0.119789	0.862472
ADC	73.3432	110.939	119.057	101.113	24.3898	0.241212	155.89	0.386212	107.799	88.0249	79.6153	0.904464	0.0801634	0.838227	1
ADCK1	278.295	405.067	111.115	264.826	147.438	0.556736	224.559	347.831	406.139	326.176	92.7064	0.284222	0.19071	0.669523	1
ADCK2	239.328	221.891	113.1	191.44	68.4019	0.357302	128.888	340.401	225.892	231.727	105.877	0.456906	0.0896396	0.691357	1
ADCK3	503.851	412.733	159.73	358.771	178.294	0.496957	297.195	780.469	488.008	521.891	243.412	0.466404	0.357757	0.456566	1
ADCK4	237.101	359.997	283.751	293.616	62.0392	0.211294	143.677	996.413	281.029	473.706	457.857	0.966541	0.222408	0.363371	1
ADCK5	56.0855	50.4438	22.8155	43.1149	17.8047	0.41296	32.4569	346.71	66.3178	148.495	172.492	1.1616	1.25411	0.0405069	0.604374
ADCY1	34.3631	48.1841	15.8703	32.8058	16.2131	0.494214	7.38201	0.282376	14.7542	7.47285	7.23632	0.968348	-1.94495	0.0640782	0.724846
ADCY10	13.6225	2.21926	3.96583	6.60252	6.14186	0.930229	1.41278	6.41176	0	2.60818	3.36889	1.29166	-1.57878	0.393121	1
ADCY3	29.7955	23.9831	40.6793	31.486	8.47546	0.269182	55.7226	19.8747	33.6053	36.4009	18.0867	0.496875	0.395532	0.82488	1
ADCY4	51.527	24.7214	58.5379	44.9287	17.8477	0.397246	65.1884	74.6169	89.6849	76.4967	12.356	0.161523	0.82708	0.351414	1
ADCY5	853.146	836.364	140.879	610.13	406.47	0.666202	894.112	609.029	1636.61	1046.58	530.485	0.506873	0.856082	0.31471	1
ADCY6	121.42	77.4767	203.392	134.096	63.9077	0.476581	244.167	41.2835	97.3912	127.614	104.764	0.820944	0.223318	0.930569	1
ADCY7	3.49554	7.75509	9.92324	7.05796	3.27006	0.463316	20.1583	10.7808	5.10561	12.0149	7.60184	0.632701	0.800427	0.529224	1
ADCY8	28.7108	72.9181	104.178	68.6023	37.9183	0.552726	18.5215	14.3903	20.7014	17.8711	3.20545	0.179366	-1.92453	0.034717	0.562873
ADCY9	172.907	181.583	65.477	139.989	64.6749	0.462	203.894	154.584	206.077	188.185	29.1197	0.15474	0.45937	0.541829	1
ADCYAP1	25.1093	17.8684	0.987807	14.6552	12.3776	0.844591	9.10255	0.226617	2.54242	3.95719	4.60399	1.16345	-1.55578	0.185033	0.946296
ADCYAP1R1	895.615	1404.19	1321.53	1207.11	272.912	0.226087	361.713	1025.09	328.451	571.752	392.957	0.687285	-1.39375	0.145139	0.89956
ADD1	1361.63	1023.25	615.123	1000	373.797	0.373797	1572.65	584.236	1420.99	1192.62	532.308	0.446334	0.435002	0.727748	1
ADD2	109.984	290.388	21.822	140.731	136.898	0.97276	53.2512	173.474	96.5459	107.757	60.8904	0.565072	-0.757096	0.639261	1
ADD3	16.1242	6.84105	179.591	67.5188	97.1685	1.43913	334.888	7.56704	21.4671	121.307	185.097	1.52585	1.27876	0.444338	1
ADI1	617.289	802.99	421.656	613.978	190.689	0.310579	526.395	601.538	460.408	529.447	70.6145	0.133374	-0.291223	0.759226	1
ADIPOR1	537.091	445.285	335.341	439.239	101.011	0.229968	307.713	133.489	360.455	267.219	118.778	0.444497	-0.55947	0.308458	1
ADIPOR2	1239.06	376.913	737.158	784.376	433.007	0.55204	1297.71	225.849	644.068	722.544	540.225	0.74767	0.228581	0.877826	1
ADK	108.8	134.262	64.4858	102.516	35.3102	0.344435	89.6462	124.19	117.262	110.366	18.2752	0.165587	0.0191074	0.890317	1
ADM	199.147	25.4583	97.2282	107.278	87.2793	0.813582	25.8099	118.143	35.2919	59.7482	50.7929	0.850116	-1.04616	0.33032	1
ADNP	427.17	424.353	330.38	393.968	55.0862	0.139824	301.83	230.748	148.251	226.943	76.8603	0.338677	-0.775967	0.243154	1
ADNP2	93.8982	48.0001	101.199	81.0326	28.839	0.355894	115.689	58.895	118.144	97.5761	33.5213	0.34354	0.451167	0.724681	1
ADORA1	831.417	987.658	251.006	690.027	388.146	0.562508	765.03	2409.41	1289.88	1488.11	839.92	0.564421	0.832361	0.147401	0.901723
ADORA2A	2348.85	3582.74	236.124	2055.91	1692.43	0.823205	1392.99	9936.99	5575.24	5635.07	4272.31	0.758164	1.05894	0.0984719	0.811191
ADORA3	218.712	152.785	149.811	173.769	38.9502	0.224149	37.6524	277.698	75.8153	130.389	128.993	0.989296	-0.818815	0.588082	1
ADPGK	53.8596	62.0367	76.3955	64.0973	11.4084	0.177986	63.0402	12.899	86.2962	54.0785	37.5103	0.693627	-0.0420563	0.780699	1
ADPRH	42.3293	20.867	27.7786	30.325	10.9554	0.361267	33.3912	19.7772	30.1773	27.7819	7.11611	0.256142	0.0295055	0.899253	1
ADPRHL2	273.758	418.932	430.589	374.426	87.376	0.23336	291.332	323.058	381.12	331.836	45.5333	0.137216	-0.208859	0.799727	1
ADRA1A	2.31938	0.683561	5.95731	2.98675	2.69947	0.903816	3.07134	0.126855	0.829232	1.34248	1.53788	1.14555	-0.773475	0.548288	1
ADRA1B	1.19309	4.74092	1.98255	2.63886	1.86275	0.705892	0.729503	0.0655736	0.861907	0.552328	0.426708	0.772563	-1.99731	0.323405	1
ADRA1D	6.91661	19.5784	2.97229	9.82244	8.67606	0.883289	14.0365	0.33309	32.8958	15.7552	16.3493	1.03771	0.786261	0.602233	1
ADRA2A	2.34712	4.62426	7.93991	4.97043	2.81242	0.56583	0.62261	8.33806	3.42694	4.1292	3.90537	0.945792	-0.620364	0.936409	1
ADRA2C	404.263	663.475	33.7277	367.155	316.509	0.862059	102.151	776.753	505.275	461.393	339.436	0.735675	-0.0506911	0.701092	1
ADRB2	4.64289	6.13115	16.8715	9.21518	6.6722	0.724044	17.7548	24.7102	15.4856	19.3169	4.8066	0.248829	0.988475	0.352441	1
ADRBK1	298.9	294.025	210.331	267.752	49.7876	0.185947	212.654	906.003	237.048	451.902	393.452	0.870659	0.377979	0.306158	1
ADRBK2	5.74867	5.3867	7.93793	6.35777	1.38038	0.217117	3.07134	0.126855	0.829232	1.34248	1.53788	1.14555	-1.90354	0.141251	0.894639
ADRM1	421.425	420.504	202.393	348.107	126.193	0.362513	300.956	438.233	363.853	367.681	68.7187	0.186898	-0.00605773	0.910887	1
ADSL	114.535	163.772	64.4854	114.264	49.644	0.434467	71.1025	74.7298	128.52	91.4506	32.1539	0.351598	-0.344066	0.664856	1
ADSS	5.80294	2.97085	38.7043	15.826	19.8637	1.25513	59.7843	0.347904	3.36571	21.166	33.4785	1.58171	0.849316	0.780088	1
ADSSL1	32.0943	22.4054	54.5709	36.3569	16.501	0.453861	190.741	23.5606	107.769	107.357	83.5911	0.778629	1.86134	0.0717048	0.758694
AEBP1	351.679	2349.95	2000.15	1567.26	1067.16	0.680905	42.8354	898.22	50.7825	330.612	491.578	1.48687	-3.05461	0.0222519	0.469272
AEBP2	19.5529	23.1509	121.051	54.5849	57.5892	1.05504	73.6199	14.6283	28.4089	38.8857	30.8598	0.793602	-0.225876	0.605383	1
AEN	0.0160222	0.769194	0.992489	0.592569	0.511634	0.863418	6.17986	0.166241	0	2.11537	3.52093	1.66446	1.91662	0.532009	1
AES	6097.16	6725.36	1544.76	4789.09	2827.18	0.590337	2318.3	16408.6	6199.48	8308.8	7278.14	0.875955	0.376635	0.32984	1
AFAP1	2.34471	8.65781	2.97396	4.65883	3.47749	0.746429	1.36979	5.26317	6.06871	4.23389	2.51287	0.593513	-0.363116	1	1
AFAP1L1	9.19178	4.54493	18.8553	10.864	7.30026	0.671968	29.8021	0.338835	22.4384	17.5264	15.3335	0.874878	1.03966	0.610127	1
AFAP1L2	12.6583	15.4424	36.7139	21.6049	13.1587	0.60906	47.5318	32.0501	22.366	33.9826	12.6937	0.373535	0.710684	0.505171	1
AFF1	139.746	99.9837	234.148	157.959	68.9116	0.436262	162.479	83.6439	85.3211	110.481	45.0389	0.407661	-0.370452	0.474067	1
AFF3	85.8794	105.59	27.7754	73.0816	40.4552	0.553561	50.3186	78.1227	98.3257	75.589	24.1036	0.318877	-0.0352964	0.954637	1
AFF4	364.178	278.456	339.311	327.315	44.1022	0.134739	459.629	854.939	323.279	545.949	276.141	0.5058	0.58075	0.295847	1
AFG3L2	353.895	560.216	208.345	374.152	176.808	0.472556	249.762	335.542	545.852	377.052	152.347	0.404048	-0.053258	0.988942	1
AFMID	190.028	70.4973	96.2354	118.92	62.9115	0.529023	367.262	25.342	168.112	186.905	171.733	0.918824	1.03665	0.418552	1
AFTPH	187.838	237.414	173.623	199.625	33.4893	0.167761	178.641	161.681	249.214	196.512	46.4221	0.23623	-0.00934874	0.976769	1
AGA	3.49424	1.43453	15.8825	6.93708	7.81509	1.12657	24.1155	0.294481	1.64931	8.68642	13.3791	1.54023	0.733562	0.860817	1
AGAP1	73.283	53.4792	61.5118	62.758	9.96057	0.158714	267.158	32.4338	114.644	138.079	119.104	0.862581	1.43402	0.154552	0.912088
AGAP2	27.5142	53.6725	12.8936	31.3601	20.6597	0.658789	233.598	244.705	79.2495	185.851	92.4862	0.497637	2.40474	0.00168017	0.137529
AGAP3	1299.81	1397.25	442.49	1046.52	525.366	0.502014	790.265	1561.46	1319.23	1223.65	394.383	0.3223	0.0848987	0.758963	1
AGBL3	3.51756	10.0105	29.7716	14.4332	13.6744	0.947426	9.88711	0.225923	1.66791	3.92698	5.21173	1.32716	-1.55578	0.159398	0.917144
AGBL5	498.157	426.668	327.404	417.41	85.7526	0.20544	214.988	87.3976	356.186	219.524	134.451	0.612468	-0.760711	0.192864	0.958469
AGER	136.26	130.354	63.4933	110.036	40.4149	0.367289	45.8937	63.8934	68.1255	59.3042	11.805	0.199059	-0.941407	0.24361	1
AGFG1	221.008	152.002	166.678	179.896	36.3521	0.202073	153.542	66.0125	126.751	115.435	44.8484	0.388516	-0.464905	0.361208	1
AGGF1	4.64749	2.20261	23.8206	10.2236	11.8387	1.15798	17.9915	7.29092	2.51317	9.26519	7.92577	0.855435	0.0449907	0.93679	1
AGK	163.782	149.685	186.522	166.663	18.5867	0.111522	318.202	131.635	168.964	206.267	98.7189	0.478598	0.460888	0.654522	1
AGL	136.318	190.082	169.655	165.352	27.1388	0.164127	211.323	115.672	228.515	185.17	60.7979	0.328336	0.246294	0.811117	1
AGPAT1	1440.64	1030.23	578.413	1016.43	431.281	0.42431	713.154	1376.94	1251.12	1113.74	352.574	0.316568	0.0544256	0.855703	1
AGPAT2	13.725	12.4175	6.94211	11.0282	3.59853	0.326303	1.33344	80.3254	11.1316	30.9301	43.0572	1.39208	0.842187	0.215369	0.975125
AGPAT3	634.447	580.279	448.445	554.39	95.6654	0.17256	963.778	1925.1	1082.94	1323.94	524.018	0.395802	1.09893	0.0816881	0.789597
AGPAT4	317.165	201.674	118.061	212.3	99.9763	0.47092	151.236	87.2975	204.394	147.643	58.631	0.397114	-0.375395	0.455891	1
AGPAT5	170.668	150.436	261.927	194.344	59.3966	0.305626	602.316	83.8909	208.613	298.273	270.592	0.907197	0.904119	0.404603	1
AGPAT6	104.242	113.241	129.97	115.818	13.0564	0.112733	151.369	35.9446	112.096	99.8033	58.686	0.588016	-0.0105956	0.782225	1
AGPHD1	26.2932	25.6668	2.97176	18.3106	13.2875	0.725673	0	0.0366169	0.883611	0.306743	0.499918	1.62976	-5.5261	0.00141701	0.123548
AGPS	167.199	128.732	152.789	149.573	19.4341	0.129931	122.402	39.4639	112.974	91.6134	45.4081	0.49565	-0.50562	0.331505	1
AGRN	2.37326	2.97265	37.7136	14.3532	20.233	1.40965	57.3064	23.2926	10.2676	30.2889	24.2873	0.801856	1.25352	0.35496	1
AGRP	23.9716	16.2985	2.9719	14.414	10.6259	0.737195	10.2863	26.202	11.1649	15.8844	8.94608	0.5632	-0.0538724	0.908477	1
AGT	317.295	247.352	1109.22	557.956	478.688	0.857931	202.814	11.1356	32.6869	82.2121	104.999	1.27717	-2.38855	0.00225794	0.164553
AGTPBP1	175.214	72.8047	219.265	155.761	75.1431	0.482425	251.591	20.0165	116.377	129.328	116.329	0.899487	0.0967789	0.740057	1
AGXT2L1	1599.79	705.889	599.249	968.31	549.472	0.567455	318.877	276.794	136.169	243.947	95.6803	0.392218	-1.92244	0.00796007	0.299761
AHCYL1	3379.52	2183.01	1992.21	2518.25	751.962	0.298605	912.581	3404.58	752.661	1689.94	1487.07	0.879955	-0.904805	0.45161	1
AHCYL2	174.108	138.78	305.582	206.157	87.898	0.426365	237.457	60.7494	99.9768	132.728	92.7946	0.699136	-0.39762	0.38214	1
AHDC1	251.976	406.6	179.574	279.383	115.968	0.415085	147.379	1344.15	352.593	614.707	639.993	1.04114	0.60765	0.150052	0.903721
AHI1	46.988	51.1648	69.4509	55.8679	11.9472	0.213847	26.0914	16.0274	5.09727	15.7387	10.5	0.667148	-1.77338	0.0538394	0.677412
AHNAK	19.5576	23.1408	159.746	67.4814	79.9233	1.18438	37.8697	44.0313	5.08854	28.9965	20.9329	0.72191	-1.29497	0.227113	0.986904
AHR	1.16347	0	2.97995	1.38114	1.50185	1.0874	3.00305	0.157556	2.59129	1.9173	1.53782	0.802079	0.813756	0.856124	1
AHSA1	495.898	600.482	419.673	505.351	90.7743	0.179626	483.421	261.204	565.661	436.762	157.5	0.360609	-0.11848	0.763497	1
AHSA2	333.186	147.317	158.74	213.081	104.171	0.48888	90.5082	71.041	49.0989	70.216	20.717	0.295046	-1.50299	0.0273854	0.502975
AIF1	63.0583	169.2	125.009	119.089	53.3177	0.447713	53.2281	240.95	169.863	154.681	94.7775	0.612731	0.0668451	0.613823	1
AIF1L	34.3913	45.7755	43.6539	41.2735	6.05387	0.146677	101.575	109.96	70.6607	94.0651	20.6979	0.220038	1.12301	0.136521	0.888065
AIFM1	121.38	112.491	73.4156	102.429	25.5162	0.249112	86.7695	19.9968	114.745	73.8371	48.68	0.659289	-0.270804	0.556916	1
AIFM2	21.7877	24.0232	28.7725	24.8611	3.56698	0.143476	54.959	11.1041	47.4445	37.8358	23.4533	0.61987	0.816386	0.530502	1
AIFM3	419.184	711.486	326.411	485.694	200.969	0.413776	86.5844	705.265	156.857	316.236	338.737	1.07115	-1.16399	0.428425	1
AIG1	382.482	313.402	226.205	307.363	78.3132	0.254791	337.251	411.908	784.707	511.289	239.711	0.468838	0.770466	0.297953	1
AIM1	6.89692	3.7815	12.9014	7.85995	4.63562	0.589777	7.41929	7.11892	5.1407	6.55964	1.23798	0.188727	-0.215223	0.864887	1
AIM1L	1.11059	0	0	0.370197	0.6412	1.73205	3.03333	0.143143	1.70974	1.62874	1.44679	0.888291	2.36185	0.403327	1
AIMP1	289.71	185.358	193.465	222.844	58.049	0.260491	114.094	140.336	216.465	156.965	53.1728	0.338756	-0.459749	0.459826	1
AIMP2	0.0494819	2.24348	10.9218	4.40492	5.74941	1.30522	6.17986	0.166241	0	2.11537	3.52093	1.66446	-0.744227	0.563375	1
AIP	627.551	539.955	277.795	481.767	181.994	0.377763	448.532	488.051	487.158	474.58	22.5628	0.0475427	-0.0314347	0.976249	1
AIRE	0.0218471	0.744417	1.98646	0.917574	0.993687	1.08295	5.23344	3.64099	2.54823	3.80755	1.35033	0.354646	1.95742	0.285407	1
AJAP1	5.69699	1.45755	4.96129	4.03861	2.26533	0.560919	12.0017	2.12859	6.01065	6.71364	4.97395	0.740871	1.02986	0.607609	1
AJUBA	4.6675	13.093	49.6161	22.4589	23.8932	1.06386	5.07304	25.6323	1.64759	10.7843	12.9723	1.20289	-1.50987	0.409761	1
AK1	1167.06	2646.23	2755.17	2189.49	887.124	0.405174	346.082	7890.06	673.322	2969.82	4264.19	1.43584	-0.294338	0.624055	1
AK2	606.957	480.177	460.351	515.828	79.5396	0.154198	306.141	307.214	541.535	384.963	135.596	0.352232	-0.364559	0.543403	1
AK5	261.079	186.93	154.771	200.927	54.5187	0.271336	230.821	21.7906	108.617	120.41	105.013	0.872131	-0.431583	0.335818	1
AK7	16.1262	58.8393	311.544	128.836	159.664	1.23928	5.80529	30.9797	3.37152	13.3855	15.2856	1.14195	-3.69509	0.00244714	0.164553
AK8	12.6865	61.3282	70.4449	48.1532	31.0515	0.644847	10.22	94.8347	21.4891	42.1813	45.946	1.08925	-0.744866	0.859633	1
AKAP1	427.15	377.028	252.001	352.06	90.205	0.256221	296.541	330.087	304.357	310.328	17.5523	0.0565603	-0.199854	0.789202	1
AKAP10	93.9161	75.9737	102.191	90.6935	13.4023	0.147775	106.116	27.0667	89.6892	74.2905	41.7136	0.561493	-0.0658214	0.717514	1
AKAP12	328.695	438.371	239.103	335.39	99.8025	0.297572	159.345	149.289	265.614	191.416	64.4538	0.336721	-0.802922	0.233903	0.99128
AKAP13	189.006	304.143	244.065	245.738	57.5867	0.234342	123.03	157.889	131.906	137.608	18.1158	0.131647	-0.931064	0.21612	0.975125
AKAP14	11.5288	22.4437	47.628	27.2001	18.5137	0.680647	5.7829	41.7466	11.1511	19.5602	19.4006	0.991838	-0.902074	0.663433	1
AKAP3	17.1946	13.1207	22.8206	17.712	4.87062	0.274991	50.6935	0.352619	19.7984	23.6148	25.3865	1.07502	0.769039	0.725923	1
AKAP6	265.714	286.248	297.641	283.201	16.1804	0.0571341	405.727	110.443	215.533	243.901	149.672	0.613659	-0.0235088	0.757009	1
AKAP7	92.7584	65.8805	89.2924	82.6438	14.6205	0.176909	46.76	19.8738	42.2591	36.2977	14.4004	0.39673	-1.01068	0.150916	0.904317
AKAP8	4.63531	0.65758	18.8596	8.05084	9.56965	1.18865	16.5069	0.289834	7.73843	8.1784	8.1175	0.992553	0.41081	1	1
AKAP9	191.26	133.359	227.201	183.94	47.3472	0.257405	244.044	94.4034	150.87	163.106	75.5671	0.4633	0.0171322	0.806183	1
AKD1	42.4435	45.6692	151.804	79.9723	62.2292	0.778134	35.0219	7.50546	16.3499	19.6258	14.0477	0.715778	-1.78177	0.0311827	0.532682
AKIP1	33.2305	31.7695	39.6859	34.8953	4.2126	0.120721	8.78418	27.9187	12.0312	16.2447	10.2395	0.63033	-1.33859	0.264277	1
AKIRIN2	3.49995	2.21109	17.8668	7.8593	8.69072	1.10579	23.0693	10.9087	13.7676	15.9152	6.35839	0.399516	1.17981	0.411509	1
AKNA	134.03	128.715	234.147	165.631	59.3968	0.35861	96.3572	110.007	91.3754	99.2466	9.6461	0.0971933	-0.754584	0.292931	1
AKNAD1	4.63166	6.95004	10.9158	7.49916	3.17784	0.42376	0.724166	1.61224	0	0.778801	0.807506	1.03686	-3.38739	0.0584673	0.699472
AKR1B1	111.108	117.122	126.994	118.408	8.02049	0.0677361	118.053	2.20686	88.8359	69.6985	60.2473	0.8644	-0.469941	0.392173	1
AKR1C3	29.8091	31.7668	44.6476	35.4078	8.06151	0.227676	5.2551	0.207889	4.31997	3.26099	2.68508	0.823396	-3.15102	0.00437069	0.225953
AKR1E2	10.3188	12.4343	7.93506	10.2294	2.25095	0.220048	4.30155	32.9088	9.43151	15.5473	15.2527	0.981054	0.169653	0.619884	1
AKT1	42.4441	37.1186	162.719	80.7605	71.0279	0.879488	189.469	11.1355	29.2369	76.6138	98.1537	1.28115	0.289655	0.942117	1
AKT1S1	54.955	49.6492	32.7379	45.7807	11.6027	0.253442	62.4957	28.5577	8.53869	33.1974	27.2761	0.821633	-0.352496	0.631109	1
AKT2	17.2643	27.0427	113.113	52.4733	52.7426	1.00513	143.378	41.1506	22.3355	68.9549	65.1357	0.944613	0.605899	0.670861	1
AKT3	161.495	203.283	140.882	168.553	31.7938	0.188627	203.923	105.029	202.641	170.531	56.7299	0.332666	0.107478	0.983429	1
AKTIP	460.381	441.412	369.074	423.622	48.1829	0.11374	464.034	1018.32	663.905	715.42	280.712	0.392374	0.597997	0.282259	1
AL162590.1	1.20043	4.69495	3.96879	3.28805	1.84403	0.560828	5.33695	0.178982	1.68863	2.40152	2.65185	1.10424	-0.238163	0.80981	1
AL391152.1	3.50638	0.655828	23.8223	9.32817	12.6329	1.35428	22.6025	0.292577	2.51442	8.46981	12.2895	1.45098	0.280086	0.938696	1
AL589765.1	44.6771	69.1494	20.8308	44.8858	24.16	0.538254	6.50964	119.589	27.527	51.2085	60.1443	1.1745	-0.404834	0.851905	1
ALAD	257.724	229.543	564.532	350.6	185.806	0.529965	702.451	71.4822	206.018	326.65	332.332	1.01739	0.214938	0.8969	1
ALAS1	51.5724	84.6177	53.5737	63.2546	18.528	0.292912	83.0387	23.537	123.376	76.6506	50.2252	0.655248	0.410567	0.742267	1
ALB	19.4752	27.2331	8.92546	18.5446	9.18925	0.495522	7.35397	10.6142	9.47755	9.14859	1.65485	0.180886	-1.1234	0.372658	1
ALCAM	2193.08	2239.74	711.359	1714.73	869.256	0.506935	1849.78	3156.89	3150.64	2719.11	752.862	0.276879	0.567882	0.370237	1
ALDH16A1	3.49607	2.21476	15.8819	7.19757	7.54808	1.0487	7.51263	3.71134	2.53767	4.58721	2.60056	0.566916	-0.500269	0.650752	1
ALDH18A1	202.695	176.084	148.819	175.866	26.9388	0.153178	71.0982	67.6946	142.333	93.7085	42.1441	0.449736	-0.843861	0.199045	0.963178
ALDH1A1	624.09	339.732	314.505	426.109	171.92	0.403464	461.277	264.595	218.959	314.944	128.766	0.408855	-0.29747	0.536407	1
ALDH1A3	22.8977	16.2361	20.8345	19.9895	3.41024	0.170602	4.65644	0.140835	0	1.59909	2.64867	1.65636	-3.27179	0.0114666	0.351057
ALDH1B1	49.1999	32.5484	23.8085	35.1856	12.8995	0.366614	114.251	44.7389	94.8509	84.6134	35.8688	0.423913	1.44997	0.131614	0.881443
ALDH1L2	11.491	6.09162	26.7932	14.792	10.7383	0.725956	49.0571	37.2027	8.53948	31.5998	20.8318	0.659239	1.14895	0.296414	1
ALDH3A1	0.070467	26.3083	78.3888	34.9225	39.8634	1.14148	31.0064	93.77	70.7038	65.1601	31.7469	0.487214	0.691546	0.397436	1
ALDH3A2	105.34	68.9855	82.3466	85.5572	18.3885	0.214927	64.6876	18.1248	26.6847	36.499	24.7843	0.679041	-0.997657	0.141063	0.894639
ALDH4A1	16.0865	1.42117	55.5697	24.3591	28.0061	1.14972	38.0851	7.48733	7.68973	17.7541	17.6075	0.991745	-0.124114	0.703512	1
ALDH5A1	11.472	13.1847	11.9048	12.1872	0.890593	0.0730762	39.4333	19.7142	13.7353	24.2943	13.4473	0.553517	1.07695	0.35408	1
ALDH6A1	82.4919	104.723	111.12	99.445	15.0261	0.1511	119.621	16.4437	44.7924	60.2857	53.305	0.884206	-0.477193	0.38249	1
ALDH8A1	38.9682	61.3491	34.7226	45.0133	14.3056	0.317808	53.4711	21.6326	37.0629	37.3889	15.9217	0.425842	-0.175096	0.766851	1
ALDH9A1	47.0315	27.0117	232.171	102.071	113.113	1.10818	93.7711	9.34311	17.1705	40.0949	46.6494	1.16348	-0.991198	0.161922	0.917144
ALDOA	2902.01	4736.32	845.297	2827.88	1946.57	0.68835	1491.6	13331.5	4694	6505.69	6124.32	0.941379	0.702684	0.152725	0.909635
ALDOB	1.20331	4.67686	4.96184	3.614	2.09258	0.579019	1.42425	3.3897	1.70124	2.17173	1.06384	0.48986	-0.92687	0.717841	1
ALDOC	12290.5	10239.6	4021.13	8850.42	4306.17	0.486549	1848.32	3225.96	2196.97	2423.75	716.273	0.295523	-1.98314	0.01449	0.392629
ALG12	4.63678	2.20934	17.8661	8.23742	8.42658	1.02296	32.9068	5.71721	5.96416	14.8627	15.6271	1.05143	1.14836	0.5254	1
ALG14	8.0701	12.3874	17.8606	12.7727	4.90663	0.38415	16.55	3.86233	2.51763	7.64332	7.74265	1.013	-0.55313	0.561961	1
ALG5	123.653	86.8498	75.4004	95.3011	25.2121	0.264552	87.4666	37.6887	137.166	87.4405	49.7388	0.56883	0.0550223	0.873364	1
ALG6	155.712	130.341	60.5166	115.523	49.2971	0.426729	52.5185	117.025	120.737	96.7602	38.3594	0.396437	-0.352379	0.731548	1
ALG8	134.002	187.041	76.3911	132.478	55.3406	0.417734	94.0522	173.866	189.716	152.545	51.272	0.336112	0.078099	0.773654	1
ALG9	128.241	131.152	48.6107	102.668	46.8375	0.456204	49.5956	60.4633	87.9832	66.014	19.7866	0.299733	-0.654995	0.410297	1
ALKBH1	57.2385	38.7381	41.6685	45.8817	9.94379	0.216727	68.4977	0.363709	26.6963	31.8526	34.3584	1.07867	-0.161573	0.612301	1
ALKBH2	122.506	107.85	49.6031	93.3195	38.5621	0.413227	55.5019	109.891	97.4369	87.6101	28.4953	0.325251	-0.198133	0.909851	1
ALKBH3	183.218	190.107	80.3594	151.228	61.4706	0.406476	56.2019	230.222	131.904	139.443	87.2544	0.625737	-0.391384	0.874374	1
ALKBH4	105.355	128.849	45.6344	93.2794	42.9014	0.459923	84.3563	939.29	124.078	382.575	482.539	1.26129	1.41872	0.0152708	0.401779
ALKBH5	608.107	515.094	479.202	534.135	66.5287	0.124554	439.738	101.629	448.405	329.924	197.757	0.599401	-0.474796	0.340462	1
ALKBH6	141.966	130.37	39.681	104.006	56.0078	0.538507	114.158	134.797	94.8126	114.589	19.9958	0.1745	0.0796457	0.853486	1
ALKBH7	166.061	211.854	88.2967	155.404	62.4643	0.401948	82.1416	418.302	249.176	249.873	168.081	0.672666	0.37223	0.34641	1
ALKBH8	58.3849	51.2013	31.7455	47.1106	13.7828	0.292562	117.169	53.6085	128.502	99.7599	40.368	0.404651	1.22139	0.173893	0.933199
ALLC	15.8787	3.79282	0.988146	6.88655	7.91268	1.149	2.11463	10.1261	3.40913	5.21662	4.30073	0.824428	-0.567284	0.809624	1
ALMS1	30.986	40.2707	90.2895	53.8487	31.8983	0.592368	74.9004	60.4557	60.3353	65.2304	8.37461	0.128385	0.31502	0.743761	1
ALOX12	6.90267	10.1051	7.93614	8.31464	1.63443	0.196573	7.58823	0.213587	2.54998	3.4506	3.76891	1.09225	-0.995546	0.339611	1
ALOX12B	2.29761	3.96865	0	2.08875	1.99255	0.953942	0	0.0366169	0.883611	0.306743	0.499918	1.62976	-2.49602	0.318187	1
ALOX15	2.21406	0	0	0.738019	1.27829	1.73205	1.51466	0.0894007	0.847436	0.817167	0.713113	0.872666	0.571606	1	1
ALOX15B	7.83008	0	0	2.61003	4.5207	1.73205	2.07729	27.3942	5.10878	11.5268	13.8249	1.19938	1.84458	0.18277	0.941437
ALOX5	18.3427	9.98112	29.7676	19.3638	9.93267	0.51295	5.18796	0.236315	7.81762	4.41397	3.84946	0.87211	-1.82147	0.0878543	0.796446
ALOX5AP	34.3977	30.1746	67.469	44.0138	20.4223	0.463998	15.4038	261.679	82.7251	119.936	127.284	1.06127	0.995837	0.105433	0.826687
ALOXE3	20.5039	11.6345	0	10.7128	10.283	0.959879	0	0.195952	8.78801	2.99465	5.01815	1.6757	-1.6531	0.269644	1
ALPK1	76.7534	84.5448	88.3002	83.1995	5.88978	0.0707911	19.1827	52.6418	14.5921	28.8056	20.77	0.721043	-1.8112	0.0771706	0.77811
ALPK3	22.9785	35.6152	85.3297	47.9745	32.9618	0.68707	21.3563	93.5234	47.3961	54.0919	36.5465	0.675637	-0.104361	0.855855	1
ALPL	0.0415917	1.47914	6.95171	2.82415	3.64612	1.29105	3.12018	0.108304	0	1.07616	1.771	1.64566	-1.07858	0.522848	1
ALS2CL	24.0858	9.95603	54.5738	29.5386	22.8032	0.771981	22.247	16.1643	21.5536	19.9883	3.32979	0.166587	-0.428954	0.576746	1
ALS2CR11	6.79785	2.26002	1.98168	3.67985	2.70385	0.734772	3.61321	10.322	5.14501	6.36007	3.51557	0.552757	0.661192	0.58074	1
ALS2CR12	2.36344	2.99335	18.8595	8.07209	9.34747	1.158	3.84253	0.141988	0.823139	1.60255	1.96955	1.22901	-1.97013	0.148046	0.903686
ALS2CR8	5.81509	14.6264	72.4368	30.9594	36.1896	1.16894	79.6022	23.3929	12.853	38.616	35.8841	0.929255	0.521112	0.766537	1
ALX3	0.0270905	0	3.97505	1.33405	2.28722	1.71449	1.51466	0.0894007	0.847436	0.817167	0.713113	0.872666	-0.344748	0.795391	1
ALX4	1.22603	8.42314	44.6575	18.1022	23.2774	1.28589	0.602499	30.4499	0	10.3508	17.4089	1.68189	-1.52746	0.617208	1
ALYREF	175.224	222.711	99.2104	165.715	62.2968	0.375927	128.146	319.181	245.736	231.021	96.3639	0.417122	0.285829	0.490148	1
AMBN	32.0709	57.5992	0.987774	30.2193	28.3511	0.938179	54.0634	27.0424	112.187	64.4309	43.5087	0.675277	1.12511	0.286908	1
AMBP	0.0383558	3.94394	2.97675	2.31968	2.03401	0.876849	1.4088	0.172473	5.25731	2.27953	2.65189	1.16335	0.0439792	1	1
AMBRA1	18.3642	9.18719	43.6601	23.7372	17.8535	0.752132	90.1234	5.79328	10.2642	35.3936	47.4501	1.34064	0.96042	0.599035	1
AMD1	793.605	528.266	469.279	597.05	172.758	0.289352	554.554	534.289	700.153	596.332	90.4809	0.151729	0.0562401	0.998998	1
AMDHD1	13.7517	20.2585	5.94902	13.3197	7.16452	0.537888	5.2551	0.207889	4.31997	3.26099	2.68508	0.823396	-1.80813	0.131295	0.880301
AMFR	560.029	590.365	534.762	561.718	27.84	0.0495622	790.451	353.47	570.792	571.571	218.492	0.382265	0.152536	0.972099	1
AMICA1	13.784	22.5295	17.8577	18.0571	4.37613	0.24235	2.08108	17.2842	10.343	9.90276	7.61113	0.768587	-1.1855	0.465416	1
AMIGO1	37.7744	41.1697	13.8859	30.9433	14.8694	0.480537	14.7148	16.2741	46.6609	25.8833	18.0108	0.695849	-0.222851	0.80499	1
AMIGO2	59.5737	51.9196	80.3646	63.9526	14.7194	0.230161	10.4036	5.57834	9.48461	8.48886	2.56213	0.301822	-2.78035	0.00244507	0.164553
AMMECR1	1.17036	2.36263	0.990472	1.50782	0.745729	0.494574	2.21273	3.38425	0.818271	2.13842	1.2846	0.600725	0.294906	0.847071	1
AMMECR1L	73.3371	102.402	108.144	94.6277	18.6604	0.197198	95.6118	106.493	98.2813	100.129	5.67081	0.0566353	0.0358325	0.917908	1
AMN1	29.8193	44.2278	43.6543	39.2338	8.1582	0.207938	48.2324	47.8078	20.6287	38.8896	15.8159	0.406687	-0.0851748	1	1
AMOT	3.46117	4.65845	3.96778	4.02913	0.600994	0.149162	14.8217	27.7311	0	14.1842	13.8765	0.978305	1.49676	0.187878	0.952891
AMOTL1	116.856	135.721	200.414	150.997	43.8234	0.290227	94.1231	106.5	102.597	101.073	6.32767	0.0626047	-0.600745	0.408171	1
AMOTL2	233.615	106.172	264.903	201.563	84.0796	0.417137	333.202	23.5673	115.495	157.421	159.018	1.01014	0.0165876	0.65168	1
AMPD2	2764.52	2593.52	304.582	1887.54	1373.55	0.727691	802.83	2471.77	2289.27	1854.62	915.439	0.493598	-0.195667	0.975102	1
AMPD3	16.1156	6.06522	108.155	43.4454	56.2654	1.29508	112.423	2.21217	9.39899	41.3448	61.6605	1.49137	0.360041	0.960394	1
AMPH	37.8059	65.3129	10.9088	38.0092	27.2026	0.715685	52.6493	28.716	59.5188	46.9614	16.17	0.344325	0.33017	0.743335	1
AMT	49.3027	35.5679	144.859	76.5766	59.5319	0.777416	59.3754	44.4395	30.9913	44.9354	14.1985	0.315976	-0.690655	0.366778	1
AMZ1	3.4082	2.31282	0.989689	2.2369	1.21104	0.541393	5.2551	0.207889	4.31997	3.26099	2.68508	0.823396	0.800838	0.808742	1
AMZ2	100.844	239.022	163.702	167.856	69.1826	0.412155	98.5487	66.019	188.907	117.825	63.6713	0.540389	-0.482618	0.480649	1
ANAPC10	12.622	3.75173	25.8013	14.0583	11.0947	0.789191	12.1185	0.247681	2.53165	4.96593	6.29866	1.26837	-1.08917	0.272762	1
ANAPC11	18.3639	25.5992	26.7881	23.5837	4.55944	0.19333	44.0073	0.347136	18.0774	20.8106	21.958	1.05514	0.118973	0.875422	1
ANAPC13	293.194	386.389	219.26	299.614	83.7491	0.279523	188.324	126.254	205.227	173.268	41.584	0.239997	-0.746659	0.243055	1
ANAPC16	491.312	553.925	404.791	483.343	74.8857	0.154933	211.151	1057.16	648.396	638.902	423.084	0.662205	0.119661	0.582947	1
ANAPC2	172.929	165.232	138.898	159.02	17.8459	0.112224	235.107	89.116	196.597	173.607	75.6622	0.435825	0.284689	0.856848	1
ANAPC4	294.324	314.985	206.362	271.891	57.6817	0.21215	199.45	112.125	231.108	180.894	61.6234	0.340659	-0.492186	0.385042	1
ANGEL1	251.957	269.203	207.355	242.838	31.9161	0.131429	307.653	408.045	289.684	335.127	63.7847	0.19033	0.38344	0.486062	1
ANGEL2	19.495	8.41186	37.7063	21.8711	14.791	0.676284	33.6947	0.32616	7.69997	13.9069	17.5288	1.26044	-0.243134	0.579041	1
ANGPT1	2.36876	3.76425	24.8133	10.3154	12.5749	1.21904	2.34486	0.0881942	0	0.811018	1.32908	1.63878	-3.26736	0.0253457	0.485402
ANGPT2	40.076	24.7481	40.6782	35.1674	9.02847	0.256728	28.7695	141.24	48.2329	72.7476	60.1095	0.826274	0.740316	0.236376	0.992609
ANGPTL1	2.35174	5.40609	8.93221	5.56335	3.29306	0.59192	3.71623	1.97732	3.44601	3.04652	0.935762	0.307158	-0.787783	0.525363	1
ANGPTL2	1.22469	7.66862	29.7736	12.889	14.9733	1.16171	33.7499	0.320997	4.23641	12.7691	18.2751	1.43119	0.329833	1	1
ANGPTL4	2013.06	240.354	118.059	790.491	1060.54	1.34162	22.0765	495.463	43.0237	186.854	267.468	1.43142	-2.55671	0.0419484	0.611182
ANGPTL5	0.030708	0.713662	3.9736	1.57266	2.10713	1.33985	0.729503	0.0655736	0.861907	0.552328	0.426708	0.772563	-1.18064	0.630758	1
ANK1	4.56354	4.68972	0.988931	3.41406	2.10117	0.615447	11.7625	34.9079	10.2861	18.9855	13.8089	0.72734	2.14534	0.0476719	0.651111
ANK2	2403.83	2750.2	1304.66	2152.9	754.735	0.350567	1260.34	1870.45	2448.8	1859.87	594.301	0.31954	-0.269635	0.770598	1
ANK3	541.67	414.238	360.144	438.684	93.1991	0.212451	898.754	126.495	694.123	573.124	400.095	0.698096	0.653202	0.607721	1
ANKAR	4.64731	6.9084	18.8561	10.1373	7.6349	0.753151	11.1227	12.3463	6.85297	10.1073	2.884	0.285338	-0.0473737	1	1
ANKDD1A	56.1479	94.729	45.6356	65.5042	25.8495	0.394623	44.318	511.929	162.912	239.72	243.084	1.01403	1.35424	0.0213169	0.459038
ANKDD1B	6.95098	6.85713	45.6483	19.8188	22.3691	1.12868	5.15837	2.09188	8.67401	5.30809	3.29361	0.62049	-1.70186	0.134087	0.883447
ANKFN1	1.20718	1.45487	9.92888	4.19698	4.96552	1.18312	1.56262	0.0644745	0	0.542363	0.884152	1.63018	-2.51559	0.160286	0.917144
ANKFY1	426.038	350.597	510.952	429.196	80.2244	0.186918	422.659	168.983	432.009	341.217	149.232	0.437352	-0.154204	0.638221	1
ANKH	242.745	180.743	109.132	177.54	66.8643	0.376615	264.077	147.458	102.546	171.36	83.3756	0.486552	0.053107	0.943155	1
ANKIB1	156.918	75.1289	273.835	168.627	99.8692	0.592248	477.783	60.8233	139.624	226.077	221.516	0.979826	0.76495	0.585545	1
ANKK1	18.3874	22.4199	55.565	32.1241	20.4003	0.635047	7.34486	12.3147	9.47105	9.7102	2.49353	0.256795	-1.7965	0.100094	0.815349
ANKLE1	2.30957	2.29756	2.97649	2.52787	0.388559	0.15371	0.648976	0.160857	5.27642	2.02875	2.82313	1.39156	-0.142529	0.88813	1
ANKMY1	25.2657	39.5061	82.3524	49.0414	29.7139	0.605894	28.2453	21.3357	12.0135	20.5315	8.1457	0.396741	-1.23686	0.185207	0.946296
ANKMY2	169.501	204.068	119.054	164.208	42.7533	0.260361	103.784	83.5989	117.274	101.552	16.9482	0.166892	-0.671415	0.321904	1
ANKRA2	10.3878	17.7538	56.5594	28.2337	24.8058	0.878588	78.9222	7.56558	17.1765	34.5548	38.7227	1.12062	0.590606	0.788338	1
ANKRD10	992.915	1110.95	710.369	938.077	205.843	0.21943	699.104	880.237	1011.42	863.588	156.823	0.181595	-0.161635	0.865692	1
ANKRD11	20.6632	33.3691	33.7332	29.2552	7.44309	0.254419	94.9022	113.411	55.1266	87.8131	29.7817	0.339148	1.47303	0.0589663	0.701542
ANKRD12	270.285	273.837	263.908	269.343	5.03087	0.0186783	315.808	294.753	425.106	345.222	69.9779	0.202704	0.388951	0.593565	1
ANKRD13A	803.901	576.389	348.237	576.176	227.832	0.395421	710.278	592.882	787.233	696.798	97.8743	0.140463	0.341302	0.696848	1
ANKRD13B	658.482	785.965	150.8	531.749	336.013	0.631901	363.138	3221.53	630.223	1404.97	1578.85	1.12377	0.848819	0.0983101	0.810903
ANKRD13C	156.888	144.288	111.117	137.431	23.6431	0.172036	150.518	104.926	150.033	135.159	26.1835	0.193724	0.0486383	0.979562	1
ANKRD13D	343.559	333.595	219.26	298.804	69.0673	0.231146	292.771	650.893	330.198	424.621	196.849	0.463588	0.313109	0.469479	1
ANKRD2	14.9001	26.5276	2.97188	14.7999	11.7782	0.79583	1.34717	16.8579	3.39168	7.19891	8.42714	1.17061	-1.58379	0.442549	1
ANKRD22	2.32577	0.679441	6.95026	3.31849	3.25114	0.979705	0.673703	3.23321	0.830748	1.57922	1.43455	0.908391	-1.22662	0.590516	1
ANKRD23	92.7681	131.203	39.6813	87.8842	45.956	0.522915	44.3651	139.646	56.8602	80.2906	51.7819	0.644931	-0.454608	0.873547	1
ANKRD24	25.1812	20.1425	17.8568	21.0602	3.74745	0.17794	11.8139	5.69671	22.4928	13.3345	8.50066	0.637495	-0.50486	0.548265	1
ANKRD26	40.1157	36.396	65.4835	47.3317	15.8295	0.334438	52.8003	4.00932	36.2227	31.0108	24.8095	0.800029	-0.317999	0.529501	1
ANKRD27	1.21866	5.37021	14.8887	7.15919	7.00841	0.978939	19.5126	3.90236	4.2476	9.22085	8.91457	0.966785	0.561063	0.810027	1
ANKRD28	400.83	407.291	302.6	370.24	58.6669	0.158456	645.15	264.754	422.48	444.128	191.119	0.430325	0.400084	0.7076	1
ANKRD29	42.4357	61.2408	107.155	70.277	33.2923	0.473729	40.147	5.78048	32.7844	26.2373	18.0945	0.68965	-1.19005	0.118731	0.86078
ANKRD32	43.5556	47.2796	69.4514	53.4289	14.0003	0.262036	24.379	49.4259	30.1508	34.6519	13.1161	0.37851	-0.769036	0.475744	1
ANKRD34B	59.5391	87.0384	4.95583	50.5111	41.7794	0.827132	129.057	46.5507	129.362	101.657	47.7235	0.469457	1.09453	0.253867	1
ANKRD34C	5.73798	10.2098	0.988301	5.64537	4.61147	0.816858	1.35904	5.36578	8.68595	5.13692	3.66881	0.714205	-0.291362	0.943883	1
ANKRD35	42.4317	119.644	36.7055	66.2603	46.3201	0.699062	6.62086	0.282737	15.6301	7.51123	7.71232	1.02677	-3.02117	0.00387524	0.214448
ANKRD39	18.2865	7.66627	13.8896	13.2808	5.33621	0.4018	20.0779	0.328824	23.3413	14.5827	12.4516	0.853861	0.475742	0.930709	1
ANKRD40	906.989	386.233	821.492	704.905	279.269	0.396179	1848.67	124.724	769.949	914.448	871.01	0.952498	0.751684	0.643064	1
ANKRD42	25.2504	39.5516	50.6008	38.4676	12.7099	0.330406	21.3556	72.5678	69.8687	54.5974	28.8198	0.527861	0.32896	0.563953	1
ANKRD43	1290.65	1648.66	222.234	1053.85	742.111	0.704192	1612.59	907.183	2562.65	1694.14	830.739	0.490361	0.748175	0.384518	1
ANKRD44	21.7559	10.7624	25.7974	19.4386	7.78073	0.400273	12.4385	215.047	11.1211	79.5354	117.358	1.47554	1.40678	0.0552217	0.680769
ANKRD45	3.51339	6.10724	25.8039	11.8082	12.1898	1.03232	5.06227	27.5044	4.23914	12.2686	13.201	1.076	-0.353989	0.973429	1
ANKRD46	147.761	164.446	183.546	165.251	17.9058	0.108355	261.975	21.7918	117.237	133.668	120.932	0.904719	-0.0248866	0.694323	1
ANKRD49	146.521	89.959	50.5953	95.6917	48.2191	0.5039	79.2515	145.288	93.9577	106.166	34.6695	0.326561	0.0599003	0.847075	1
ANKRD5	5.77978	6.91599	15.8782	9.52465	5.53157	0.580763	0.77152	0.0358239	0	0.269115	0.435464	1.61814	-4.55631	0.007898	0.298377
ANKRD50	29.8402	55.0765	69.4518	51.4562	20.0524	0.389699	34.9285	5.77589	32.7962	24.5002	16.2507	0.66329	-0.877083	0.256959	1
ANKRD53	3.52334	20.8824	56.5602	26.9886	27.0406	1.00192	2.08745	23.5647	0	8.55071	13.0443	1.52552	-2.2936	0.234015	0.99128
ANKRD54	335.584	484.124	360.145	393.284	79.622	0.202454	150.387	367.135	308.688	275.403	112.142	0.407191	-0.691436	0.457015	1
ANKRD6	37.855	76.8321	74.4111	63.0327	21.8381	0.346457	15.6595	9.02746	6.84956	10.5122	4.58881	0.436523	-2.55204	0.0077422	0.298377
ANKS1A	225.629	248.243	236.128	236.667	11.3167	0.0478171	303.988	211.416	324.213	279.872	60.1414	0.214889	0.306702	0.716759	1
ANKS1B	789.007	534.491	323.434	548.977	233.124	0.424652	693.876	1717.37	874.275	1095.18	546.338	0.498859	0.821315	0.174228	0.933879
ANKS3	210.702	202.499	106.155	173.119	58.1369	0.335821	129.608	561.844	199.987	297.147	231.92	0.780491	0.436502	0.279915	1
ANKS6	41.2585	37.174	64.4911	47.6412	14.7347	0.309284	101.007	35.8184	39.6114	58.8124	36.5911	0.622167	0.483696	0.729438	1
ANKUB1	1.22389	1.42437	31.7616	11.47	17.5734	1.53212	14.1872	13.9355	0	9.37426	8.11932	0.866129	-0.326382	0.867959	1
ANKZF1	248.524	184.567	298.635	243.909	57.1738	0.234407	298.922	48.405	236.272	194.533	130.37	0.670169	-0.0574377	0.653456	1
ANLN	187.899	128.64	1005.05	440.529	489.785	1.11181	2524.23	43.0544	613.853	1060.38	1299.46	1.22547	1.66934	0.191708	0.958295
ANO10	41.2484	32.5124	57.5458	43.7689	12.7056	0.290289	53.4996	16.3614	34.476	34.779	18.571	0.533971	-0.123006	0.717534	1
ANO2	3.45674	3.0567	4.96156	3.825	1.00441	0.262591	0	4.55016	0	1.51672	2.62704	1.73205	-1.87112	0.536152	1
ANO3	2020.17	3273.22	127.981	1807.13	1583.41	0.876202	1975.86	1434.19	3744.79	2384.95	1208.4	0.506678	0.400125	0.638773	1
ANO4	91.5662	24.6974	75.4033	63.8889	34.8897	0.5461	5.77817	3.99842	55.3941	21.7236	29.1731	1.34292	-1.29694	0.128419	0.87414
ANO5	98.4603	76.784	54.5649	76.6031	21.9482	0.286519	31.0143	65.6485	81.9539	59.5389	26.0136	0.436918	-0.41808	0.65623	1
ANO6	44.7347	39.4463	171.648	85.2763	74.8468	0.877697	40.1651	4.00435	31.058	25.0758	18.808	0.750044	-1.46754	0.0639762	0.724846
ANO7	3.46021	5.46853	2.97454	3.96776	1.3222	0.333235	4.42873	8.43881	0.798266	4.55527	3.82184	0.838994	-0.0687477	0.930886	1
ANO8	166.053	138.832	140.883	148.589	15.159	0.102019	81.5654	69.3122	68.0965	72.9914	7.4502	0.10207	-0.985172	0.151109	0.904317
ANP32A	862.333	781.223	452.412	698.656	217.076	0.310704	642.039	456.375	1008.01	702.142	280.687	0.399758	0.0939922	0.992616	1
ANP32B	1362.74	576.321	654.809	864.624	433.164	0.500986	621.211	1327.19	1096.77	1015.06	360.015	0.354674	0.18572	0.750265	1
ANPEP	6.88054	6.17492	6.94454	6.66667	0.427064	0.0640595	6.64434	7.14615	6.88629	6.89226	0.250955	0.0364111	0.0448199	1	1
ANTXR1	20.6773	25.5262	60.5255	35.5763	21.7422	0.611143	7.33624	20.6499	3.37714	10.4544	9.04871	0.86554	-2.05124	0.103713	0.823257
ANTXR2	25.2812	34.0151	164.705	74.6671	78.0972	1.04594	28.9593	19.6806	19.8035	22.8145	5.32195	0.233271	-1.61953	0.0661545	0.73442
ANXA1	14.9735	129.415	1240.19	461.526	676.765	1.46637	27.4895	23.0628	12.0127	20.855	7.97111	0.382216	-4.43117	2.91102e-05	0.0100649
ANXA11	408.881	832.569	226.203	489.218	311.063	0.635838	283.855	456.158	680.36	473.458	198.818	0.419927	-0.169057	0.94918	1
ANXA13	0.0222764	0	2.98162	1.0013	1.71505	1.71282	2.14275	0.211124	7.86425	3.40604	3.97989	1.16848	1.95742	0.389911	1
ANXA3	37.7544	2.19313	43.6579	27.8685	22.4306	0.804873	22.3041	0.33464	25.9295	16.1894	13.8498	0.855483	-0.368351	0.508848	1
ANXA4	84.7873	58.0766	178.59	107.151	63.2928	0.590686	125.598	7.57861	43.0667	58.7477	60.5521	1.03071	-0.515212	0.324987	1
ANXA5	419.18	350.583	639.932	469.898	151.195	0.321761	592.561	140.641	354.366	362.523	226.07	0.623603	-0.137299	0.606213	1
ANXA7	358.463	293.196	381.974	344.544	45.9964	0.133499	304.773	96.2723	330.277	243.774	128.375	0.526616	-0.29811	0.474006	1
ANXA9	9.20961	2.19715	28.7802	13.3957	13.7771	1.02847	67.1637	0.355041	7.67969	25.0661	36.641	1.46177	1.34723	0.489272	1
AOAH	97.3288	112.557	34.7205	81.5354	41.2517	0.505935	45.061	319.012	242.306	202.126	141.326	0.699197	1.02271	0.0963948	0.806704
AOC2	27.3937	14.709	4.95635	15.6864	11.2505	0.717218	20.7493	17.8777	20.6876	19.7715	1.64039	0.0829673	0.41269	0.773289	1
AOC3	15.9767	9.27103	5.94971	10.3992	5.10781	0.491176	31.1704	16.2704	29.3226	25.5878	8.12179	0.317409	1.44751	0.218941	0.979427
AOX1	5.74006	3.80807	7.93863	5.82892	2.06671	0.354562	3.64621	0.237584	9.58221	4.48867	4.72893	1.05353	-0.122763	0.771903	1
AP003068.6.1	29.7976	59.1375	6.94015	31.9584	26.1657	0.818741	33.9379	502.794	88.7341	208.489	256.344	1.22954	2.03285	0.0042389	0.222062
AP1AR	0.0218471	0.744417	1.98646	0.917574	0.993687	1.08295	12.2102	0.23046	0	4.14687	6.98396	1.68415	2.36519	0.324393	1
AP1B1	36.6925	22.3798	88.3063	49.1262	34.6774	0.705885	81.7833	28.6812	18.0321	42.8322	34.1503	0.797304	0.0161799	0.83509	1
AP1G1	377.929	335.106	360.146	357.727	21.5136	0.0601398	307.756	103.35	292.323	234.476	113.821	0.485425	-0.424908	0.380259	1
AP1G2	1886.14	1831.7	314.503	1344.11	892.083	0.663697	1372.98	5900.03	4019.77	3764.26	2274.31	0.604186	1.23112	0.067775	0.741061
AP1M1	13.7917	6.07776	39.6928	19.8541	17.6085	0.886893	73.8662	4.00632	2.50393	26.7922	40.7742	1.52187	0.836219	0.736935	1
AP1S1	38.9755	84.7194	20.8307	48.1752	32.9229	0.6834	83.0183	92.2609	74.1269	83.1354	9.06755	0.10907	0.652773	0.338761	1
AP2A1	74.4485	66.6812	76.3944	72.5081	5.13912	0.0708766	161.087	39.4606	69.801	90.116	63.3068	0.702503	0.533895	0.697893	1
AP2A2	546.275	735.531	242.078	507.961	248.948	0.490092	314.964	1472.12	457.791	748.292	630.91	0.843133	0.143081	0.463218	1
AP2B1	3037.11	2915.44	1063.57	2338.71	1105.98	0.472901	1261.8	2562.4	2717.81	2180.67	799.548	0.366652	-0.203169	0.891763	1
AP2M1	4016.3	5080.72	1168.73	3421.92	2022.59	0.591069	1846.02	8070.23	4602.63	4839.63	3118.87	0.644443	0.185023	0.523207	1
AP2S1	703.186	1284.09	196.439	727.906	544.248	0.747691	348.307	7384.44	1057.03	2929.93	3873.97	1.32221	1.29292	0.0314504	0.533364
AP3B1	106.528	75.9399	161.721	114.73	43.4748	0.378932	94.9867	41.1446	67.2417	67.791	26.9252	0.39718	-0.582533	0.316865	1
AP3B2	414.576	696.05	66.4682	392.365	315.378	0.803788	282.366	516.437	695.875	498.226	207.355	0.416187	0.202858	0.658687	1
AP3D1	34.4061	27.05	83.345	48.267	30.6002	0.633978	189.267	95.9577	30.093	105.106	79.9803	0.76095	1.25102	0.185744	0.947143
AP3M1	121.389	86.0504	117.072	108.171	19.2778	0.178217	115.012	65.8593	62.04	80.9704	29.5425	0.364856	-0.298019	0.576753	1
AP3M2	21.8253	14.6126	81.3637	39.2672	36.6346	0.932956	95.9025	0.374847	45.6813	47.3195	47.7849	1.00983	0.645157	0.812872	1
AP3S1	3.47976	0.664987	11.9129	5.35256	5.85317	1.09353	14.3724	0.260296	2.52604	5.71957	7.57871	1.32505	0.498115	1	1
AP4B1	500.41	422.056	125.005	349.157	198.035	0.567182	274.93	816.11	764.83	618.624	298.75	0.482926	0.679304	0.268953	1
AP4E1	42.3611	23.9655	41.6704	35.999	10.427	0.289648	73.4797	49.8008	36.1635	53.148	18.882	0.355272	0.663646	0.522537	1
AP4M1	167.244	288.657	180.567	212.156	66.5855	0.313851	81.4269	230.413	171.583	161.141	75.0399	0.465679	-0.627495	0.567094	1
AP4S1	1.20133	3.0699	5.95601	3.40908	2.39542	0.702658	2.16329	6.59772	0.806987	3.18933	3.02865	0.949619	-0.403297	1	1
APAF1	80.1949	110.967	82.3461	91.1693	17.1789	0.188428	153.541	51.8798	141.427	115.616	55.5284	0.480284	0.479406	0.649223	1
APBA1	14.8458	13.223	2.97223	10.347	6.43807	0.622216	22.0829	211.523	3.36743	78.9912	115.157	1.45785	2.25899	0.012631	0.370352
APBA2	30.9684	19.2769	77.3929	42.5461	30.7392	0.722493	145.053	2.20999	12.8476	53.3701	79.5774	1.49105	0.742951	0.769113	1
APBA3	14.9096	11.5658	21.829	16.1015	5.23437	0.325087	39.5996	0.338267	12.0232	17.3204	20.1595	1.16392	0.465567	0.941189	1
APBB1	1650.26	1703.65	934.592	1429.5	429.434	0.300409	1376.77	2402.53	1497.68	1758.99	560.589	0.318698	0.157158	0.677521	1
APBB1IP	21.8146	32.5587	45.6406	33.338	11.9321	0.357913	13.2945	10.8915	21.5964	15.2608	5.61682	0.368055	-1.0776	0.256614	1
APBB2	83.5853	51.1286	74.4103	69.7081	16.7315	0.240022	140.242	57.1166	83.6115	93.6568	42.4636	0.453396	0.616174	0.580835	1
APBB3	336.68	263.734	245.057	281.824	48.4165	0.171797	323.306	188.369	272.462	261.379	68.1476	0.260723	0.00718702	0.873127	1
APC	383.688	483.304	528.81	465.267	74.2237	0.159529	522.757	284.222	443.189	416.723	121.45	0.291441	-0.0672926	0.819216	1
APC2	27.4884	13.8615	35.7193	25.6897	11.0394	0.429718	34.0821	44.2165	24.9603	34.4196	9.63253	0.279856	0.402664	0.660774	1
APCDD1	369.901	216.357	388.919	325.059	94.6178	0.291079	125.974	256.857	89.6097	157.48	87.9626	0.558563	-1.20046	0.13582	0.885952
APEH	499.328	766.592	203.384	489.768	281.726	0.575223	246.733	1892.62	640.595	926.651	859.424	0.927452	0.440939	0.248	1
APEX1	440.918	475.566	349.231	421.905	65.2783	0.154723	229.032	213.199	419.104	287.112	114.583	0.399087	-0.515646	0.421731	1
APEX2	1.21421	0	15.8858	5.70001	8.84204	1.55123	4.572	0.168322	1.69438	2.1449	2.23614	1.04254	-1.01979	0.393764	1
APH1A	495.895	467.767	522.857	495.507	27.547	0.0555935	540.592	208	408.699	385.764	167.478	0.434146	-0.198392	0.606495	1
APH1B	172.932	105.417	208.351	162.233	52.2942	0.322339	163.211	81.8919	94.8136	113.306	43.6999	0.385682	-0.356953	0.464249	1
API5	0.0333894	2.33795	2.97811	1.78315	1.54877	0.86856	5.33695	0.178982	1.68863	2.40152	2.65185	1.10424	0.609431	0.877198	1
APIP	21.7999	10.737	51.5973	28.0447	21.1339	0.753577	36.4851	0.347938	26.7484	21.1938	18.698	0.882237	-0.0419821	0.722503	1
APLF	3.46774	3.84051	5.95405	4.42077	1.34088	0.303314	9.80829	0.244105	4.285	4.77913	4.8012	1.00462	0.40158	1	1
APLN	89.3799	97.6805	197.439	128.167	60.1354	0.469197	98.8679	14.6583	33.577	49.0344	44.1816	0.901033	-1.11637	0.0920927	0.80211
APLP1	5109.96	4124.07	2285.88	3839.97	1433.31	0.373261	6658.2	916.181	5769.29	4447.89	3090.68	0.694863	0.467321	0.787281	1
APLP2	1334.21	1702.1	1208.42	1414.91	256.542	0.181313	1591.97	307.489	1356.33	1085.26	683.798	0.630076	-0.188155	0.610509	1
APOA1BP	643.64	1109.5	334.347	695.828	390.202	0.560773	369.828	1280.97	1082.13	910.976	479.078	0.525895	0.13364	0.603758	1
APOA2	7.99376	6.19126	3.96608	6.05037	2.01753	0.333456	0	0.0918637	2.66268	0.918182	1.51148	1.64617	-2.52303	0.116378	0.855823
APOA5	0.00916451	0	0.993709	0.334291	0.571091	1.70836	0.702005	0.090624	1.75152	0.848049	0.840024	0.990536	1.41759	0.717165	1
APOB	0.0386806	3.11921	3.97068	2.37619	2.06863	0.870564	0	16.4707	0.795036	5.75524	9.28836	1.6139	0.491622	0.442938	1
APOBEC3C	1.22274	15.6085	12.8991	9.91011	7.64448	0.771382	2.80849	89.0888	6.81294	32.9034	48.6992	1.48006	0.93006	0.173093	0.932261
APOD	5487.78	1246.56	1687.62	2807.32	2331.8	0.830612	3274.25	616.271	3383.48	2424.67	1567.07	0.646303	0.146285	0.792546	1
APOE	492.421	248.159	429.596	390.059	126.84	0.325182	183.128	276.404	58.5494	172.694	109.301	0.63292	-1.28285	0.103115	0.820674
APOF	2.24214	0	0.991453	1.07786	1.12356	1.0424	0.691822	3.12372	0	1.27185	1.64065	1.28997	0.041865	1	1
APOL2	0.0270905	0	3.97505	1.33405	2.28722	1.71449	3.03333	0.143143	1.70974	1.62874	1.44679	0.888291	0.599506	1	1
APOM	16.0958	36.5104	30.7564	27.7875	10.5261	0.378807	13.2543	17.8717	27.6338	19.5866	7.34152	0.374823	-0.56939	0.625099	1
APOO	69.8798	104.805	48.6117	74.4323	28.3721	0.38118	18.4162	14.6023	68.2524	33.757	29.9347	0.886772	-1.08226	0.197116	0.960381
APP	4174.35	4366.9	3197.66	3912.97	626.914	0.160214	6634.4	3442.98	6283.17	5453.52	1750.01	0.320895	0.585717	0.507711	1
APPBP2	2.3603	1.43335	17.8682	7.22062	9.23273	1.27866	14.9914	7.23897	2.51596	8.24877	6.29872	0.763594	0.337342	0.923408	1
APPL2	234.78	157.402	291.69	227.957	67.4037	0.295685	217.318	154.473	103.414	158.402	57.0533	0.360181	-0.444001	0.443307	1
APRT	98.467	75.2207	64.487	79.3916	17.3697	0.218786	35.5037	37.4932	73.3494	48.7821	21.2991	0.436618	-0.641229	0.382679	1
APTX	405.39	426.729	162.707	331.608	146.662	0.442274	125.158	436.213	319.892	293.754	157.166	0.535026	-0.396848	0.807325	1
AQP1	841.781	673.29	1640.01	1051.69	516.415	0.491032	41.3599	274.314	106.013	140.562	120.259	0.855554	-3.23888	0.000400038	0.0604519
AQP11	16.0485	24.1298	8.92581	16.368	7.60705	0.46475	28.7922	56.8161	76.7864	54.1316	24.1095	0.445386	1.60784	0.0677191	0.741061
AQP3	1.15083	0	1.98629	1.04571	0.997311	0.953718	0	0.0366169	0.883611	0.306743	0.499918	1.62976	-1.33944	0.718238	1
AQP4	1763.7	1557.68	4120.36	2480.58	1423.82	0.573987	343.223	810.194	70.6139	408.01	374.022	0.916698	-2.8965	0.00234899	0.164553
AQP5	0.0266661	0.726766	2.98016	1.24453	1.54332	1.24008	0.77152	0.0358239	0	0.269115	0.435464	1.61814	-1.72606	0.534945	1
AQP6	43.5267	44.2109	38.6921	42.1433	3.00826	0.0713819	164.671	28.8827	169.907	121.153	79.9517	0.659921	1.74222	0.0628015	0.718653
AQP8	4.54096	3.9124	0	2.81778	2.46043	0.873178	3.80427	0.156456	1.7013	1.88734	1.83101	0.970153	-0.307514	0.892191	1
AQP9	21.6375	6.11475	4.95704	10.9031	9.31428	0.854278	0	8.17808	2.55829	3.57879	4.18346	1.16896	-1.92234	0.260386	1
AQR	29.8254	27.8432	68.462	42.0435	22.9005	0.544686	65.5417	7.55648	17.1836	30.0939	31.0737	1.03256	-0.180342	0.624511	1
ARAF	20.6227	6.85665	32.7448	20.0747	12.9528	0.645227	57.3627	19.7715	5.08885	27.4077	26.9605	0.983686	0.690731	0.683895	1
ARAP1	89.3951	80.5687	304.594	158.186	126.87	0.80203	497.05	64.3727	156.011	239.144	228.004	0.953415	0.904104	0.447743	1
ARAP2	4.63719	1.42988	18.8591	8.30873	9.27656	1.11648	119.086	9.34865	5.08757	44.5076	64.6223	1.45194	2.80684	0.0516314	0.669742
ARAP3	148.791	68.2004	52.5799	89.8571	51.6324	0.574606	48.0991	100.867	61.1913	70.0525	27.4774	0.39224	-0.443851	0.648178	1
ARC	71.0657	232.19	42.6574	115.304	102.218	0.886504	48.7662	653.786	169.799	290.784	320.141	1.10096	0.690578	0.112483	0.847833
ARCN1	399.688	352.173	379.989	377.283	23.8728	0.0632756	496.847	121.138	446.666	354.884	203.978	0.574775	0.12806	0.903733	1
ARF1	3.52003	6.08385	41.6808	17.0949	21.3305	1.24777	57.5453	0.346916	4.22835	20.7068	31.962	1.54355	0.672412	0.842853	1
ARF5	924.206	1384.89	386.93	898.674	499.469	0.555784	604.175	530.932	1477.11	870.74	526.41	0.604555	-0.0316522	0.951979	1
ARF6	51.581	71.36	84.3329	69.0913	16.4934	0.238719	112.819	55.2529	52.5494	73.5405	34.0431	0.462917	0.18148	0.910489	1
ARFGAP1	87.0263	69.0091	68.4563	74.8306	10.5655	0.141192	84.3849	405.386	60.2732	183.348	192.668	1.05083	0.864281	0.100297	0.81597
ARFGAP2	1494.49	1449.2	547.656	1163.78	534.062	0.458902	771.69	3055.25	1465.78	1764.24	1170.67	0.663556	0.306108	0.429053	1
ARFGEF1	122.547	86.814	145.846	118.402	29.7332	0.251121	208.539	28.8807	112.937	116.786	89.8909	0.769709	0.270949	0.982909	1
ARFGEF2	48.1583	67.4513	111.123	75.5774	32.2592	0.426836	155.196	7.57597	78.4483	80.4067	73.8294	0.918199	0.38004	0.927007	1
ARFIP1	75.6368	75.9474	172.636	108.074	55.9133	0.517364	152.172	44.75	67.213	88.0449	56.6599	0.643534	-0.0886707	0.704081	1
ARFIP2	509.606	498.855	247.039	418.5	148.587	0.355046	245.344	335.388	340.589	307.107	53.5516	0.174374	-0.501688	0.521517	1
ARFRP1	26.3642	25.5584	34.7257	28.8828	5.07615	0.17575	39.5004	2.20885	20.6792	20.7962	18.6461	0.896611	-0.176515	0.647766	1
ARG2	1082.2	1048.91	303.59	811.567	440.236	0.542452	332.755	1178.04	977.796	829.529	441.715	0.532489	-0.166804	0.967306	1
ARGLU1	566.925	532.896	986.189	695.337	252.459	0.363075	1537.9	438.73	805.305	927.311	559.649	0.603518	0.626273	0.570808	1
ARHGAP1	888.633	494.12	406.774	596.509	256.729	0.430386	688.156	287.815	436.273	470.748	202.385	0.429922	-0.146479	0.632258	1
ARHGAP10	1.216	6.18816	10.9178	6.10731	4.8514	0.794359	6.75708	0.228678	5.1804	4.05539	3.4065	0.839994	-0.364411	0.716004	1
ARHGAP11A	0.0326402	4.0092	0.990172	1.67734	2.07543	1.23734	30.0953	0.307469	0.787695	10.3968	17.0611	1.64099	2.76678	0.1301	0.878047
ARHGAP12	0.0529071	1.44253	14.8928	5.46275	8.19618	1.50038	14.4267	0.251071	0.794444	5.15739	8.03202	1.55738	0.27607	1	1
ARHGAP15	5.79631	6.88263	26.7949	13.158	11.8225	0.898502	5.87877	5.50558	9.5126	6.96565	2.2136	0.317788	-0.845628	0.466861	1
ARHGAP17	227.879	166.753	161.717	185.45	36.831	0.198604	207.631	145.697	166.396	173.241	31.5294	0.181997	-0.0107253	0.888506	1
ARHGAP18	11.5448	55.7813	163.712	77.0127	78.2738	1.01638	8.75418	43.768	18.934	23.8187	18.0108	0.75616	-2.01585	0.0887367	0.796446
ARHGAP20	10.2758	10.1316	1.98028	7.46255	4.74833	0.636288	4.2879	80.6057	20.6349	35.1762	40.1832	1.14234	1.6978	0.0592047	0.701542
ARHGAP21	9.2361	6.07536	48.6246	21.312	23.7061	1.11234	128.709	0.375685	18.0277	49.0375	69.5598	1.4185	1.6191	0.318563	1
ARHGAP24	29.8449	62.8472	74.4124	55.7015	23.1271	0.415197	36.2911	12.8687	67.3464	38.8354	27.3278	0.703684	-0.395717	0.560839	1
ARHGAP25	5.79567	5.3172	27.788	12.9669	12.8376	0.990025	31.3096	0.338619	20.7019	17.45	15.7395	0.901974	0.764059	0.754508	1
ARHGAP26	122.45	57.3438	40.674	73.4892	43.2125	0.588012	31.8055	35.657	56.9473	41.4699	13.5415	0.326537	-0.736735	0.327483	1
ARHGAP27	1.21065	2.23773	10.9208	4.78972	5.33442	1.11372	13.3118	24.3867	5.10036	14.2663	9.67852	0.678419	1.37148	0.212854	0.975125
ARHGAP29	17.2574	12.2774	95.2557	41.5968	46.5366	1.11875	58.6997	25.1291	28.4125	37.4138	18.5071	0.494661	0.0338817	0.878292	1
ARHGAP31	67.6173	57.3126	155.771	93.5669	54.1159	0.578366	25.8557	68.6364	20.6296	38.3739	26.338	0.686353	-1.51749	0.132419	0.882318
ARHGAP32	2.34464	3.8321	7.94042	4.70572	2.89838	0.615927	6.72177	0.240932	6.92794	4.63021	3.80263	0.821264	0.22244	1	1
ARHGAP33	19.5419	34.0834	67.4702	40.3652	24.5739	0.60879	192.821	214.462	49.9264	152.403	89.4046	0.586632	1.81017	0.0190892	0.435578
ARHGAP35	21.8088	10.7323	60.5276	31.0229	26.1451	0.842768	107.839	30.4759	5.08766	47.8009	53.5218	1.11968	0.881302	0.551617	1
ARHGAP36	5.75643	10.9495	3.96563	6.89053	3.62745	0.52644	3.12018	0.108304	0	1.07616	1.771	1.64566	-2.40792	0.0860593	0.796446
ARHGAP39	9.24246	2.19305	65.4936	25.6431	34.6911	1.35285	45.5807	7.49818	3.36658	18.8152	23.2715	1.23685	-0.112523	0.714024	1
ARHGAP4	67.6413	138.079	192.478	132.733	62.5898	0.471547	45.0591	754.61	75.7897	291.819	401.082	1.37442	0.460995	0.181828	0.940852
ARHGAP40	1.21966	2.99596	18.8603	7.69196	9.71273	1.26271	0.702005	0.090624	1.75152	0.848049	0.840024	0.990536	-2.8561	0.0476354	0.651111
ARHGAP42	6.9111	2.98677	17.8645	9.25412	7.71063	0.833211	2.25876	0.128059	1.72027	1.36903	1.10793	0.809278	-2.38379	0.0624188	0.716388
ARHGAP44	135.149	206.464	63.4927	135.035	71.4859	0.529386	112.643	62.513	215.645	130.267	78.0723	0.599327	0.00948265	0.949057	1
ARHGAP5	430.648	320.297	903.843	551.596	310.005	0.562014	303.444	60.7939	145.688	169.975	123.135	0.724427	-1.42821	0.0262318	0.493133
ARHGAP6	13.8231	26.306	66.4798	35.5363	27.5151	0.774281	16.3149	7.44205	19.8642	14.5404	6.39839	0.440042	-1.15613	0.199281	0.963178
ARHGAP9	19.521	27.1214	39.6878	28.7767	10.1848	0.353924	14.7766	21.196	15.4975	17.1567	3.51667	0.204974	-0.831246	0.466479	1
ARHGDIA	1799.16	2872.09	572.459	1747.9	1150.67	0.658316	1470.86	7904.84	2140.02	3838.57	3537.35	0.921527	0.654099	0.163839	0.918729
ARHGDIB	0.0587178	0	24.8178	8.29217	14.3116	1.72592	6.89614	0.1877	0.808221	2.63069	3.707	1.40914	-1.25608	0.367378	1
ARHGDIG	704.313	1112.63	115.083	644.01	501.502	0.778718	509.958	1926.83	1408.91	1281.9	716.924	0.559268	0.699847	0.220093	0.980892
ARHGEF10	201.587	173.708	302.604	225.967	67.8182	0.300125	367.21	60.8154	187.083	205.036	153.984	0.75101	0.126862	0.847636	1
ARHGEF10L	130.592	163.678	181.562	158.611	25.8598	0.163039	95.5933	104.793	125.897	108.761	15.5367	0.142851	-0.559285	0.431724	1
ARHGEF11	119.134	142.735	148.821	136.896	15.6809	0.114546	244.785	80.255	166.403	163.814	82.2957	0.502371	0.420102	0.715086	1
ARHGEF12	372.219	334.312	472.259	392.93	71.2674	0.181374	369.176	599.562	333.646	434.128	144.367	0.332545	0.0347685	0.836588	1
ARHGEF15	9.23353	17.0188	33.7373	19.9966	12.5204	0.626125	66.733	37.5852	76.7647	60.361	20.3522	0.337174	1.68527	0.0844925	0.794038
ARHGEF16	3.49044	3.79854	11.9106	6.39986	4.77492	0.746098	11.425	0.231122	0.798028	4.15139	6.30553	1.51889	-0.272758	0.682647	1
ARHGEF18	8.00801	1.43532	10.9169	6.78673	4.85732	0.715708	31.5055	3.94978	1.64589	12.3671	16.6144	1.34344	1.23648	0.517999	1
ARHGEF19	6.92094	11.6378	12.8986	10.4858	3.15097	0.300499	12.6041	12.4376	9.45334	11.4983	1.77298	0.154194	0.0865464	0.934674	1
ARHGEF2	1338.77	1896.9	477.214	1237.63	715.229	0.577902	1317.42	3073.27	2096.96	2162.55	879.762	0.406817	0.582166	0.284711	1
ARHGEF25	229.039	282.459	95.2412	202.246	96.4418	0.476853	166.014	96.236	349.302	203.851	130.707	0.64119	0.0947377	0.989437	1
ARHGEF26	199.321	255.194	387.929	280.815	96.8791	0.344993	33.2086	236.688	33.5446	101.147	117.382	1.16051	-1.98938	0.0622934	0.716388
ARHGEF3	166.087	325.209	76.3902	189.229	126.013	0.66593	132.611	207.691	282.855	207.719	75.1221	0.361653	0.00657254	0.853873	1
ARHGEF33	53.8471	64.3966	54.5666	57.6034	5.89407	0.102322	19.9549	23.1726	30.1974	24.4416	5.23782	0.214299	-1.25446	0.155968	0.913121
ARHGEF37	541.651	306.367	349.231	399.083	125.313	0.314003	643.52	789.661	697.54	710.24	73.8939	0.104041	0.843764	0.23342	0.99128
ARHGEF4	1304.4	1449.21	638.934	1130.85	432.121	0.382121	876.269	1636.07	1627.06	1379.8	436.095	0.316056	0.173801	0.691686	1
ARHGEF40	198.169	282.386	297.642	259.399	53.573	0.206527	139.43	58.94	138.842	112.404	46.3019	0.411925	-1.08581	0.0829493	0.793282
ARHGEF5	11.4827	9.23375	19.8455	13.5206	5.5917	0.413568	0.599506	19.4444	28.5462	16.1967	14.2536	0.880031	0.14406	0.847425	1
ARHGEF6	2.31938	0.683561	5.95731	2.98675	2.69947	0.903816	3.84253	0.141988	0.823139	1.60255	1.96955	1.22901	-0.521764	0.676245	1
ARHGEF7	401.985	428.232	362.129	397.449	33.2838	0.0837437	805.391	39.5312	524.252	456.391	387.414	0.848862	0.481766	0.804536	1
ARHGEF9	489.025	765.814	221.243	492.027	272.298	0.553421	712.529	458.103	732.053	634.228	152.841	0.240987	0.382483	0.610502	1
ARID1A	308.071	289.347	278.79	292.069	14.8289	0.0507719	360.988	709.573	456.1	508.887	180.188	0.354083	0.662626	0.249074	1
ARID1B	145.465	155.915	162.711	154.697	8.68726	0.0561567	234.287	218.347	210.369	221.001	12.1777	0.0551026	0.518356	0.440745	1
ARID2	95.0741	82.1755	125.011	100.753	21.9751	0.218108	96.3427	127.674	93.0948	105.704	19.0959	0.180655	0.022252	0.927478	1
ARID3A	0.0156373	1.62897	0	0.548202	0.936005	1.70741	0.627874	6.68974	3.43844	3.58535	3.0336	0.846111	2.08175	0.209941	0.973558
ARID3B	2.3061	4.768	0	2.35804	2.38443	1.01119	0	4.99767	3.46338	2.82035	2.56014	0.907737	-0.142529	0.905632	1
ARID3C	0.0349925	5.6483	0	1.89443	3.25099	1.71608	0	4.69779	0.827558	1.84178	2.50775	1.36159	-0.727281	1	1
ARID4A	83.6508	131.118	132.947	115.905	27.9481	0.241129	116.31	221.641	169.85	169.267	52.6682	0.311154	0.394413	0.437443	1
ARID4B	760.403	668.733	373.041	600.726	202.438	0.336989	489.201	2304.37	675.935	1156.5	998.457	0.863343	0.573528	0.215512	0.975125
ARID5A	83.5984	72.8977	69.4485	75.3149	7.37816	0.0979642	32.4782	167.706	38.7303	79.6381	76.3328	0.958497	-0.319445	0.926985	1
ARID5B	155.702	70.5052	105.166	110.458	42.8441	0.387878	262.788	7.56739	88.7661	119.707	130.393	1.08927	0.514268	0.895772	1
ARL1	18.359	12.3121	36.7134	22.4615	12.7074	0.565744	70.5879	2.21201	54.3461	42.382	35.7235	0.842894	1.24664	0.384274	1
ARL10	9.16023	9.31627	5.9506	8.14237	1.89973	0.233314	10.5421	0.253728	5.15357	5.31646	5.14611	0.967958	-0.329538	0.683283	1
ARL13B	10.3947	6.06566	98.2347	38.2317	52.0092	1.36037	43.9816	11.0122	11.1434	22.0457	18.9971	0.861714	-0.525836	0.467006	1
ARL15	57.2636	47.2799	55.5594	53.3676	5.34058	0.100071	49.6338	53.3153	59.496	54.1484	4.98365	0.0920368	0.0366336	0.991141	1
ARL2BP	264.571	297.89	299.626	287.362	19.757	0.0687528	310.689	105.142	365.637	260.489	137.312	0.527129	0.0215532	0.84063	1
ARL3	162.659	247.513	185.529	198.567	43.9034	0.221101	93.2791	260.74	277.675	210.565	101.925	0.484054	-0.0777194	0.905005	1
ARL4C	223.383	298.616	597.272	373.09	197.757	0.530052	110.445	53.6418	175.102	113.063	60.7726	0.53751	-1.58361	0.0178782	0.428257
ARL4D	71.0351	161.579	13.8849	82.1665	74.4738	0.906377	60.7451	23.5251	123.403	69.2243	50.4758	0.729163	-0.209374	0.783955	1
ARL5A	176.39	193.15	213.31	194.283	18.4859	0.0951494	95.0463	25.2622	56.0273	58.7786	34.9733	0.595	-1.5315	0.0200731	0.445909
ARL5B	29.8238	21.6144	72.4316	41.29	27.2801	0.660695	75.11	0.369824	41.3823	38.954	37.4292	0.960856	0.275336	0.945678	1
ARL6	67.5709	69.0463	52.5815	63.0662	9.10997	0.144451	57.1054	11.1243	80.264	49.4979	35.192	0.71098	-0.146072	0.689542	1
ARL6IP4	2196.51	2176.13	647.862	1673.5	888.287	0.530796	588.538	3844.72	1454.56	1962.61	1686.5	0.859315	-0.164561	0.771561	1
ARL6IP5	1018.1	1167.6	560.555	915.42	316.282	0.345505	1032.87	513.17	874.313	806.785	266.35	0.330138	-0.0889279	0.79925	1
ARL6IP6	16.101	13.8483	61.5203	30.4899	26.8967	0.882153	41.8555	2.20444	8.55589	17.5386	21.2971	1.2143	-0.441749	0.474276	1
ARL8A	24.1104	18.5032	76.4017	39.6718	31.9324	0.804913	218.466	0.384868	21.4701	80.1068	120.285	1.50156	1.43014	0.366845	1
ARL9	33.1044	17.0375	3.96394	18.0353	14.5958	0.809293	6.51357	68.2513	17.1839	30.6496	32.9982	1.07663	0.350022	0.489991	1
ARMC10	1.20977	0	12.9085	4.70607	7.12918	1.51489	14.4577	0.24599	0	4.90123	8.27707	1.68877	0.478558	1	1
ARMC2	26.4213	50.36	119.063	65.2814	48.0895	0.736649	16.3542	12.504	9.44412	12.7674	3.46258	0.271204	-2.32607	0.0143152	0.389743
ARMC3	8.10594	67.3896	281.779	119.091	143.976	1.20895	7.99504	308.978	11.9836	109.652	172.633	1.57437	-0.872228	0.91851	1
ARMC4	0.0703174	2.19364	99.2302	33.8314	56.647	1.67439	2.08869	21.8951	0.790025	8.25794	11.828	1.43232	-2.5365	0.18094	0.939992
ARMC5	0.0374372	0	6.95414	2.33053	4.00421	1.71816	9.8318	0.238482	3.41196	4.49408	4.88735	1.08751	1.29479	0.644671	1
ARMC6	104.244	169.202	81.3525	118.266	45.5725	0.385337	147.519	147.369	155.196	150.028	4.47637	0.0298369	0.285909	0.626734	1
ARMC7	0.0468467	7.10249	3.96809	3.70581	3.53513	0.953942	1.56262	0.0644745	0	0.542363	0.884152	1.63018	-2.51559	0.223399	0.98422
ARMC8	171.782	148.922	146.835	155.846	13.8398	0.0888043	160.893	101.435	179.365	147.231	40.7218	0.276585	0.0215938	0.907713	1
ARMC9	98.5027	164.605	33.728	98.9453	65.4397	0.661372	36.9116	187.765	150.909	125.195	78.6453	0.628181	0.0409705	0.674292	1
ARMCX1	0.0421805	0	8.9396	2.99393	5.14915	1.71986	28.6065	0.304031	0.787966	9.89951	16.2026	1.6367	2.12976	0.342659	1
ARMCX2	176.375	191.623	152.788	173.595	19.5662	0.112712	271.522	48.3927	173.306	164.407	111.831	0.680207	0.143266	0.915231	1
ARMCX3	280.61	316.499	363.123	320.077	41.3728	0.129259	632.542	208.035	475.957	438.845	214.673	0.489178	0.624042	0.518267	1
ARMCX6	4.58331	3.85005	3.96768	4.13368	0.393808	0.0952681	0	3.11e-10	0	1.03525e-10	1.8e-10	1.73205	-5.70585	0.0253676	0.485402
ARNT	194.676	138.812	164.694	166.061	27.9572	0.168355	192.756	232.355	142.227	189.112	45.1746	0.238877	0.155793	0.783668	1
ARNT2	52.7263	32.4642	127	70.7301	49.7729	0.703702	140.463	25.2737	21.4747	62.4039	67.6282	1.08372	0.123217	0.844727	1
ARNTL	56.1596	81.4625	82.3478	73.3233	14.8708	0.202811	86.7356	74.6751	88.8077	83.4061	7.63198	0.0915038	0.189843	0.812351	1
ARNTL2	4.59942	2.23626	7.94009	4.92525	2.86584	0.581867	3.84253	0.141988	0.823139	1.60255	1.96955	1.22901	-1.24281	0.321788	1
ARPC1A	97.357	133.501	61.5094	97.4557	35.9958	0.369356	117.241	9.35698	117.315	81.3042	62.3082	0.766358	-0.0480186	0.76134	1
ARPC1B	96.2285	121.026	112.111	109.789	12.5608	0.114409	34.6822	295.555	111.187	147.141	134.102	0.91138	0.00389106	0.584646	1
ARPC2	696.316	1046.62	441.498	728.145	303.813	0.417243	600.446	1156.98	1303.74	1020.39	371.009	0.363596	0.353489	0.500576	1
ARPC4	1701.79	2087.72	552.617	1447.38	798.551	0.551723	799.114	3727.81	1935.71	2154.21	1476.52	0.685413	0.241639	0.459441	1
ARPP21	3131.01	3593.54	430.583	2385.05	1708.34	0.716271	3122.22	328.799	4151.78	2534.27	1978.15	0.780559	0.285229	0.919508	1
ARR3	2.33122	0.676005	7.94312	3.65012	3.80885	1.04349	0	0.0918637	2.66268	0.918182	1.51148	1.64617	-1.74831	0.325981	1
ARRB1	397.379	439.148	167.667	334.731	146.181	0.436712	104.38	661.29	328.489	364.72	280.217	0.768309	-0.228329	0.870431	1
ARRB2	38.976	30.1632	76.3987	48.5126	24.5487	0.506027	72.8048	30.4497	30.9915	44.7487	24.2989	0.543008	0.0548484	0.895543	1
ARRDC2	944.691	304.007	294.662	514.453	372.626	0.724315	886.8	564.529	682.878	711.402	163.018	0.22915	0.652293	0.520958	1
ARRDC3	135.119	25.4577	175.613	112.063	77.6872	0.693245	253.787	28.888	128.454	137.043	112.695	0.822336	0.673227	0.727027	1
ARRDC4	214.219	175.99	644.897	345.035	260.39	0.754678	142.39	88.9646	118.98	116.778	26.7808	0.22933	-1.43948	0.0305129	0.528368
ARRDC5	4.5467	1.47638	2.97576	2.99961	1.5353	0.511832	1.36438	11.5983	1.66502	4.87591	5.82372	1.19439	0.326637	0.651222	1
ARSA	137.442	138.844	143.86	140.049	3.37394	0.0240912	122.985	283.49	120.663	175.713	93.3453	0.531237	0.11506	0.640054	1
ARSB	10.3406	7.67111	19.8462	12.6193	6.39944	0.507115	11.8415	12.456	11.1913	11.8296	0.632411	0.05346	-0.069659	0.971148	1
ARSG	4.53645	0	3.96999	2.83548	2.47188	0.871767	8.73661	56.4939	50.9042	38.7115	26.1091	0.674452	3.69022	0.00358386	0.203091
ARSI	16.0422	13.9243	16.8662	15.6109	1.51767	0.0972184	37.7486	58.424	42.2274	46.1333	10.877	0.235774	1.48114	0.0964579	0.806704
ARSJ	3.47844	2.23232	9.92633	5.21236	4.12969	0.792286	0.702005	0.090624	1.75152	0.848049	0.840024	0.990536	-2.27867	0.0881484	0.796446
ARSK	0.0399674	0	7.94691	2.66229	4.57666	1.71907	4.572	0.168322	1.69438	2.1449	2.23614	1.04254	0.0439792	0.901356	1
ART3	24.1209	27.8301	90.2915	47.4142	37.1791	0.784135	35.5181	19.9265	78.5605	44.6684	30.3691	0.67988	0.0646104	0.93541	1
ART5	1.20615	3.85342	6.94831	4.00263	2.87399	0.718026	0	20.3753	5.99506	8.79013	10.4713	1.19125	0.583497	0.435892	1
ARTN	2.30727	3.93983	0.989511	2.4122	1.47796	0.6127	30.5575	3.98558	18.0971	17.5467	13.2945	0.757664	3.00581	0.0294021	0.526692
ARV1	124.821	95.3762	106.158	108.785	14.8971	0.136941	108.371	16.4541	86.2426	70.3558	47.9736	0.68187	-0.365123	0.431105	1
ARVCF	75.6608	183.103	213.312	157.359	72.3467	0.459757	152.676	209.34	178.471	180.162	28.3695	0.157467	0.083861	0.782667	1
AS3MT	17.1981	14.6836	22.8203	18.234	4.16613	0.228481	4.572	0.168322	1.69438	2.1449	2.23614	1.04254	-2.75024	0.0169905	0.424295
ASAH1	14.9735	21.6062	101.208	45.9292	47.9874	1.04481	94.6155	0.366773	10.2643	35.0822	51.7943	1.47637	0.00441537	0.736788	1
ASAP1	92.7895	85.2811	130.964	103.011	24.4968	0.237807	140.391	12.9096	56.0084	69.7696	64.8452	0.929418	-0.261905	0.498073	1
ASAP2	223.313	234.309	136.912	198.178	53.342	0.269162	220.864	361.905	307.814	296.861	71.1556	0.239693	0.481091	0.390083	1
ASB1	774.154	983.806	158.737	638.899	428.842	0.671219	347.564	3801.97	1204.5	1784.68	1798.8	1.00791	0.975376	0.0832782	0.793533
ASB13	0.0345172	0	5.96126	1.99859	3.43181	1.71712	18.1421	0.273705	1.65359	6.68981	9.94197	1.48614	2.11462	0.334473	1
ASB14	25.2069	23.2395	26.7876	25.078	1.77753	0.0708801	9.55272	19.3144	12.9143	13.9271	4.95905	0.356071	-0.968581	0.416255	1
ASB16	0.034141	0.70363	4.96683	1.90153	2.67565	1.4071	6.93822	0.177017	0	2.37175	3.95567	1.66783	0.609431	1	1
ASB2	0.0254208	3.2511	0	1.09218	1.86973	1.71193	7.32079	20.7919	6.84449	11.6524	7.91863	0.679571	2.87523	0.0259965	0.492637
ASB3	34.3966	9.94544	86.3237	43.5552	39.0041	0.895508	58.1485	0.355746	18.0595	25.5213	29.6101	1.16021	-0.346892	0.487391	1
ASB4	21.7501	11.5483	22.8201	18.7062	6.22196	0.332615	7.38744	10.4839	5.12989	7.66708	2.68794	0.350582	-1.31847	0.255488	1
ASB6	199.222	181.578	45.6336	142.144	84.045	0.591265	105.195	191.477	143.117	146.596	43.2461	0.295001	-0.0807089	0.952686	1
ASB7	93.9077	82.2049	81.3543	85.8223	7.01504	0.0817391	94.2538	30.5716	72.4297	65.7517	32.3621	0.492186	-0.198372	0.626932	1
ASB8	242.777	225.752	157.748	208.759	44.9897	0.21551	126.035	85.4467	147.464	119.649	31.4979	0.263254	-0.721349	0.243214	1
ASCC1	6.95079	4.5212	47.6336	19.7019	24.2201	1.22933	52.9846	11.0168	3.36547	22.4556	26.7142	1.18964	0.476596	0.88966	1
ASCC2	306.886	234.269	159.731	233.629	73.5795	0.314942	180.824	354.628	206.905	247.452	93.7287	0.378775	-0.0505038	0.906057	1
ASCC3	48.1323	38.707	83.3428	56.7274	23.5265	0.414729	109.879	25.2868	67.2421	67.4693	42.2966	0.626901	0.492211	0.772214	1
ASCL4	0.00887913	0.806088	0	0.271656	0.462853	1.70382	1.45547	0.129269	2.61847	1.40107	1.24549	0.888957	2.11013	0.528574	1
ASF1A	90.4866	82.1928	101.198	91.2926	9.52836	0.104372	90.4819	72.8547	64.6371	75.9912	13.2048	0.173767	-0.224521	0.726138	1
ASH2L	437.445	406.538	170.644	338.209	145.936	0.431497	196.322	1149.2	456.946	600.823	492.464	0.819649	0.465974	0.275067	1
ASNA1	238.243	389.509	232.158	286.637	89.1417	0.310992	197.151	257.344	283.687	246.061	44.3575	0.180271	-0.305816	0.743117	1
ASNS	9.20768	2.19754	27.7879	13.0644	13.2239	1.01221	21.754	2.17241	5.98178	9.9694	10.382	1.04138	-0.0303954	0.784214	1
ASNSD1	159.185	149.715	126	144.966	17.0944	0.117919	155.684	124.42	177.633	152.579	26.7418	0.175265	0.127748	0.916936	1
ASPA	89.3167	34.0133	107.154	76.8279	38.1359	0.496382	365.185	0.391944	83.5726	149.716	191.18	1.27695	1.401	0.347153	1
ASPDH	134.027	277.109	73.414	161.517	104.593	0.647566	28.1214	32.018	37.0835	32.4077	4.49374	0.138663	-2.42041	0.00352061	0.202091
ASPH	676.772	384.733	335.34	465.615	184.527	0.396308	197.182	186.485	252.652	212.106	35.5183	0.167455	-1.05608	0.100997	0.81597
ASPHD1	1882.72	2075.32	321.448	1426.49	961.83	0.674262	1028.22	4109.45	2535.84	2557.84	1540.73	0.602358	0.562323	0.291563	1
ASPHD2	526.733	457.773	40.6726	341.726	262.99	0.769593	145.924	319.478	480.334	315.245	167.245	0.530524	-0.178759	0.884702	1
ASPM	4.54857	0.682793	3.96938	3.06691	2.08492	0.67981	0	0.0366169	0.883611	0.306743	0.499918	1.62976	-2.84733	0.15506	0.912351
ASPRV1	97.3213	69.0007	68.456	78.2593	16.5104	0.21097	77.0132	124.209	137.115	112.779	31.639	0.28054	0.499478	0.478046	1
ASPSCR1	145.436	167.623	69.446	127.502	51.4869	0.403814	111.047	2110.35	208.574	809.992	1127.2	1.39162	1.98223	0.00343062	0.202091
ASRGL1	123.736	251.436	151.796	175.656	67.1105	0.382056	182.724	30.6132	31.8241	81.7204	87.4736	1.0704	-0.917564	0.162544	0.917144
ASTE1	148.854	105.465	100.204	118.174	26.6991	0.22593	69.6751	74.5389	62.9203	69.0448	5.83487	0.0845085	-0.766224	0.290743	1
ASTN1	345.818	255.99	164.692	255.5	90.5639	0.354458	423.525	101.593	232.783	252.634	161.881	0.640775	0.215616	0.985049	1
ASTN2	321.858	571.802	436.54	443.4	125.113	0.282167	184.479	670.261	325.031	393.257	249.974	0.635651	-0.492776	0.810277	1
ASUN	38.9913	33.2587	100.212	57.4872	37.1112	0.645557	125.631	0.378493	41.343	55.7841	63.8626	1.14482	0.33075	0.973683	1
ASXL1	384.816	388.64	441.502	404.986	31.6814	0.0782285	393.656	546.43	365.558	435.215	97.3345	0.223647	0.0238072	0.880871	1
ASXL2	20.6819	30.1932	64.4938	38.4563	23.0452	0.599257	72.6918	55.1389	52.5687	60.1331	10.9518	0.182125	0.683339	0.454085	1
ASXL3	20.5564	6.09752	13.8895	13.5145	7.23672	0.53548	23.0912	0.329373	20.7292	14.7166	12.5155	0.850438	0.502096	0.954635	1
ATAD2	87.0131	55.0187	66.4723	69.5014	16.2109	0.233245	38.5002	60.1343	35.3143	44.6496	13.5044	0.302453	-0.706347	0.440698	1
ATAD2B	24.1176	27.058	82.3539	44.5098	32.8069	0.737071	58.8586	0.358174	22.3833	27.2	29.5462	1.08625	-0.358598	0.505838	1
ATAT1	979.133	911.582	331.37	740.695	356.091	0.480753	372.112	645.805	524.234	514.05	137.13	0.266764	-0.636054	0.464258	1
ATCAY	5.71618	6.24228	1.98108	4.64651	2.32327	0.500003	3.59457	8.84082	10.3778	7.60439	3.55662	0.467706	0.589723	0.596615	1
ATE1	13.7147	4.54792	12.8988	10.3871	5.07333	0.488424	25.33	5.72719	16.3734	15.8102	9.81353	0.620709	0.893068	0.612694	1
ATF1	8.09031	15.4624	32.7456	18.7661	12.6553	0.674371	28.2588	14.4352	16.3502	19.6814	7.4897	0.380547	0.160189	0.960854	1
ATF2	211.854	127.926	200.412	180.064	45.5137	0.252764	195.92	3.99504	137.977	112.631	98.441	0.874015	-0.328292	0.43103	1
ATF3	61.9291	78.2311	393.889	178.016	187.129	1.05119	94.3219	18.203	56.0329	56.1859	38.0596	0.677387	-1.40387	0.0479701	0.65141
ATF4	50.4509	28.5715	165.695	81.5726	73.6693	0.903113	296.267	3.99443	47.3454	115.869	157.726	1.36124	0.923349	0.607883	1
ATF5	278.287	409.746	67.4605	251.831	172.67	0.685656	120.698	687.783	250.002	352.828	297.198	0.842332	0.0487739	0.530917	1
ATF6	0.0608927	4.55128	24.8142	9.80879	13.1876	1.34447	21.1089	0.287889	2.51586	7.97089	11.4323	1.43425	0.0449907	0.880378	1
ATF6B	335.566	319.59	369.076	341.411	25.255	0.0739725	411.352	1938.76	499.17	949.762	857.625	0.90299	1.09326	0.0522897	0.671813
ATF7	32.0055	12.3183	18.8493	21.0577	10.0277	0.476201	18.5933	21.0065	2.50691	14.0356	10.0568	0.716519	-0.606954	0.60709	1
ATF7IP	66.4215	58.1568	56.5508	60.3764	5.2965	0.0877246	66.8199	12.8878	59.5204	46.4094	29.2591	0.630456	-0.149253	0.6635	1
ATF7IP2	80.1398	79.9457	29.7601	63.2818	29.0309	0.458755	14.6819	73.8891	30.138	39.5697	30.7097	0.776092	-1.01822	0.450131	1
ATG10	2572.15	1871.94	1471.34	1971.81	557.157	0.282561	363.923	339.328	1245.21	649.485	516.055	0.79456	-1.48511	0.036784	0.578097
ATG12	44.6826	55.1001	40.6761	46.8196	7.4457	0.15903	80.0142	106.451	99.1516	95.2055	13.6528	0.143403	0.950437	0.189359	0.954911
ATG13	2197.63	1629.93	665.721	1497.76	774.46	0.517079	647.154	1525.9	1196.79	1123.28	443.962	0.395237	-0.542498	0.575671	1
ATG14	2.33384	3.05767	5.95521	3.78224	1.91633	0.506667	12.0498	0.261736	5.14589	5.81914	5.9228	1.01781	0.90566	0.695424	1
ATG16L1	263.378	236.623	131.951	210.651	69.4561	0.329722	231.392	112.112	180.201	174.568	59.8392	0.342784	-0.148467	0.695343	1
ATG16L2	87.0711	93.8312	128.979	103.294	22.4996	0.217821	114.936	102.976	84.467	100.793	15.3515	0.152307	-0.0270014	0.963358	1
ATG2A	184.367	168.345	113.101	155.271	37.3883	0.240794	120.003	310.113	148.264	192.793	102.579	0.532068	0.0943137	0.656394	1
ATG3	185.508	112.415	160.726	152.883	37.1722	0.243141	225.538	43.0645	154.342	140.981	91.9674	0.652337	0.15767	0.875688	1
ATG4A	81.3156	72.1154	77.3862	76.9391	4.61636	0.0600002	66.7652	48.0635	48.2592	54.3626	10.7413	0.197587	-0.438344	0.525747	1
ATG4B	151.16	125.649	117.071	131.293	17.7319	0.135056	92.5661	248.005	122.4	154.324	82.4906	0.534529	0.027721	0.743964	1
ATG4C	283.97	126.358	203.388	204.572	78.8129	0.385258	317.381	108.678	328.546	251.535	123.844	0.492352	0.543252	0.671493	1
ATG4D	267.981	326.666	134.927	243.191	98.2438	0.403977	202.264	886.684	400.906	496.618	352.106	0.709007	0.691439	0.165328	0.922253
ATG5	152.298	127.987	100.204	126.83	26.0665	0.205524	101.586	34.1617	134.568	90.1053	51.1783	0.567983	-0.30927	0.511547	1
ATG7	108.777	107.862	50.5955	89.0782	33.3302	0.374167	53.9824	235.332	84.4481	124.588	97.1099	0.779451	0.138345	0.533478	1
ATG9A	760.415	851.094	308.551	640.02	290.619	0.454078	519.602	2233.51	842.361	1198.49	910.762	0.759925	0.548617	0.236017	0.992609
ATIC	474.105	473.258	227.196	391.52	142.309	0.363478	111.164	55.4336	211.337	125.978	79.0003	0.627096	-1.51057	0.0239747	0.477843
ATL1	195.835	179.184	169.655	181.558	13.2506	0.0729827	422.734	223.809	195.679	280.741	123.772	0.440875	0.732894	0.354701	1
ATL2	109.943	75.178	121.042	102.054	23.9279	0.234463	133.562	41.2276	97.4311	90.7402	46.5294	0.512776	0.0498867	0.825529	1
ATL3	207.27	108.516	204.381	173.389	56.2003	0.324128	289.939	269.691	149.111	236.247	76.1382	0.322283	0.487311	0.513247	1
ATM	10.3756	9.195	42.6698	20.7468	18.995	0.915564	55.8127	21.5503	12.8604	30.0745	22.7095	0.75511	0.715542	0.610747	1
ATMIN	430.582	361.506	249.024	347.037	91.6396	0.264063	678.407	589.281	649.259	638.982	45.4429	0.0711176	0.916902	0.20455	0.965963
ATN1	284.034	283.91	317.484	295.143	19.3485	0.0655564	264.813	87.3469	168.984	173.715	88.8275	0.511342	-0.588108	0.266873	1
ATOH8	210.643	106.222	80.3599	132.408	68.9764	0.520936	71.7592	490.669	138.76	233.729	225.024	0.962754	0.457449	0.28373	1
ATP10A	12.6422	3.7463	35.7247	17.3711	16.5053	0.950162	57.3556	16.2979	9.40575	27.6864	25.9243	0.936355	0.941454	0.545206	1
ATP10B	0.0415917	1.47914	6.95171	2.82415	3.64612	1.29105	33.7812	0.318138	2.50806	12.2025	18.7198	1.5341	2.42763	0.179235	0.937728
ATP10D	4.62854	3.00037	13.8956	7.17484	5.87701	0.819114	6.82899	0.206254	2.55456	3.1966	3.35772	1.05041	-0.816388	0.377719	1
ATP11A	2.35422	4.59963	10.9181	5.95732	4.44045	0.745377	26.1463	5.70332	9.43737	13.7623	10.8861	0.791008	1.40021	0.339995	1
ATP11C	2.24214	0	0.991453	1.07786	1.12356	1.0424	0.77152	0.0358239	0	0.269115	0.435464	1.61814	-1.33944	0.718704	1
ATP13A1	349.301	448.463	208.346	335.37	120.663	0.359792	369.1	1309.07	582.834	753.669	492.723	0.653766	0.851993	0.112758	0.847833
ATP13A2	395.108	606.018	123.02	374.715	242.144	0.646207	331.272	1642.47	511.25	828.33	710.782	0.858091	0.698576	0.146724	0.901059
ATP13A3	2.34709	0	12.9073	5.08479	6.87537	1.35214	13.5359	0.272597	6.01035	6.60628	6.65169	1.00687	0.772231	0.819168	1
ATP13A4	2.36485	5.35057	17.8655	8.52699	8.22406	0.964474	3.89031	0.125656	0	1.33865	2.21069	1.65143	-2.3318	0.0952285	0.80307
ATP13A5	18.3195	15.4876	14.8808	16.2293	1.83542	0.113092	2.25876	0.128059	1.72027	1.36903	1.10793	0.809278	-3.243	0.00988778	0.328302
ATP1A1	2459.94	3336.77	628.019	2141.57	1382.15	0.645391	2086.35	1943.35	3053.23	2360.97	603.759	0.255724	0.118433	0.852697	1
ATP1A3	909.322	1779.87	40.6729	909.955	869.599	0.95565	787.3	1495.84	1345.96	1209.7	373.406	0.308676	0.192909	0.636713	1
ATP1A4	1.18423	3.14039	1.98333	2.10265	0.983522	0.467754	0	0.066697	1.77619	0.614294	1.00678	1.63892	-1.64601	0.497639	1
ATP1B1	2401.55	3460.09	1389.98	2417.21	1035.14	0.428238	3139.15	5485.02	4221.52	4281.9	1174.1	0.274201	0.664221	0.261384	1
ATP1B2	41.2837	79.9504	65.4809	62.2383	19.5362	0.313894	8.75635	60.8037	0	23.1867	32.8702	1.41763	-2.07379	0.199868	0.963178
ATP2A1	44.6458	39.5626	25.7929	36.6671	9.75428	0.266023	7.99637	77.1202	18.9064	34.6743	37.1618	1.07174	-0.544393	0.943931	1
ATP2A2	1284.91	1346.83	312.519	981.42	580.112	0.591095	1103.24	513.261	1622.8	1079.77	555.142	0.514132	0.250937	0.856724	1
ATP2A3	1.18095	0	4.96656	2.04917	2.59462	1.26618	2.25876	0.128059	1.72027	1.36903	1.10793	0.809278	-0.208172	0.858421	1
ATP2B1	1982.38	3044.34	314.503	1780.41	1376.08	0.772901	2075.93	3148.06	3244.63	2822.87	648.668	0.22979	0.526649	0.400004	1
ATP2B2	2035.01	1980.66	222.234	1412.63	1031.27	0.730037	1067.62	770.474	1724.54	1187.54	488.207	0.411106	-0.187946	0.752564	1
ATP2B3	1.20432	7.91744	1.98157	3.70111	3.67207	0.992154	3.57896	17.2386	7.73044	9.516	7.00269	0.735886	0.916684	0.30323	1
ATP2B4	483.302	438.274	570.48	497.352	67.2137	0.135143	160.728	1397.17	180.123	579.34	708.327	1.22264	-0.318215	0.783149	1
ATP2C1	295.468	214.83	303.595	271.297	49.0712	0.180876	339.029	57.2651	177.6	191.298	141.381	0.739059	-0.229664	0.484299	1
ATP2C2	5.7848	4.54767	20.8416	10.3914	9.07129	0.872965	37.3634	12.6499	0.786203	16.9332	18.661	1.10204	0.898039	0.580011	1
ATP5A1	687.148	953.514	409.75	683.471	271.901	0.397824	424.014	224.048	1097.76	581.939	457.763	0.786617	-0.140488	0.756726	1
ATP5C1	576.033	616.018	257.952	483.334	196.208	0.405946	259.426	199.096	545.881	334.801	185.273	0.553382	-0.462396	0.462499	1
ATP5D	1595.3	2501.27	411.733	1502.77	1047.84	0.697272	639.689	11102.2	1630.42	4457.43	5775.81	1.29577	0.885875	0.0850049	0.796446
ATP5G2	1273.47	1294.83	482.175	1016.82	463.143	0.45548	785.074	1068.45	1811.63	1221.72	530.163	0.433949	0.248869	0.718121	1
ATP5J	461.521	595.89	175.604	411.005	214.648	0.522253	286.789	837.484	927.812	684.028	346.971	0.507247	0.566778	0.32234	1
ATP5SL	8.08213	9.21751	29.7704	15.69	12.2072	0.778022	46.9882	5.76677	12.8751	21.8767	22.0357	1.00727	0.767413	0.685966	1
ATP6AP1	1345.64	1876.73	452.411	1224.93	719.793	0.587621	1269.92	6432.18	2947.97	3550.02	2633.26	0.741759	1.15782	0.0552724	0.680769
ATP6AP1L	73.3125	56.5603	99.2156	76.3628	21.4906	0.281428	11.3765	2.073	0.796221	4.74859	5.77537	1.21623	-3.73674	0.000213249	0.0398978
ATP6AP2	957.414	1146.65	612.147	905.405	271.022	0.299338	541.908	580.49	1031.29	717.897	272.094	0.379015	-0.333519	0.638592	1
ATP6V0A1	2702.73	4038.87	687.547	2476.38	1687.09	0.681271	1669.55	11022.7	3093.66	5261.98	5039.5	0.957721	0.590572	0.190517	0.957457
ATP6V0A2	8.06516	6.8914	20.8397	11.9321	7.7365	0.648378	26.235	0.313841	7.71155	11.4201	13.3526	1.16922	0.29351	0.973383	1
ATP6V0A4	9.17819	13.246	5.95002	9.45808	3.65605	0.386553	2.88688	0.232055	9.5942	4.23771	4.82504	1.1386	-0.990247	0.419456	1
ATP6V0B	2316.75	2390.27	486.143	1731.05	1078.75	0.623176	920.699	6508.33	2473.73	3300.92	2884.2	0.873756	0.521038	0.256011	1
ATP6V0D1	22.911	9.19159	33.7362	21.9463	12.3007	0.560492	99.0107	0.370166	18.899	39.4266	52.4264	1.32972	1.27383	0.468605	1
ATP6V0E1	1054.7	698.948	504.004	752.552	279.237	0.371053	268.319	310.707	483.758	354.261	114.133	0.322171	-1.03993	0.126423	0.869401
ATP6V0E2	49.3107	65.0967	143.865	86.0908	50.6527	0.588364	242.787	30.6459	49.9367	107.79	117.308	1.0883	0.608479	0.699958	1
ATP6V1B1	7.85412	0.686365	0	2.84683	4.35	1.52802	0.77152	0.0358239	0	0.269115	0.435464	1.61814	-2.68234	0.19004	0.956857
ATP6V1B2	1069.65	1638.58	425.623	1044.62	606.864	0.580944	677.594	490.146	1462.45	876.73	515.834	0.588361	-0.222571	0.737338	1
ATP6V1C1	129.41	125.671	100.204	118.428	15.893	0.134199	126.695	117.425	289.794	177.971	96.9521	0.544763	0.652801	0.405544	1
ATP6V1C2	0.00887913	0.806088	0	0.271656	0.462853	1.70382	3.00305	0.157556	2.59129	1.9173	1.53782	0.802079	2.5761	0.310385	1
ATP6V1D	663.094	938.791	325.418	642.434	307.208	0.478194	524.079	1080.6	1036.43	880.368	309.344	0.351381	0.295578	0.531015	1
ATP6V1E2	43.5081	42.6798	25.7928	37.3269	9.99739	0.267833	7.43839	0.26032	9.53645	5.74505	4.86438	0.846707	-2.44342	0.0172927	0.425574
ATP6V1H	428.317	600.557	173.62	400.831	214.792	0.535865	340.953	473.962	793.321	536.079	232.493	0.433692	0.36132	0.562889	1
ATP7A	18.387	39.5978	37.702	31.8956	11.7371	0.367985	41.5755	16.3377	37.0863	31.6665	13.4635	0.425167	0.085794	1	1
ATP7B	14.8988	8.44034	20.8373	14.7255	6.20028	0.421058	21.6543	0.318136	14.6661	12.2128	10.8776	0.890668	0.0766412	0.831044	1
ATP8A1	1035.28	1125.69	679.612	946.862	235.817	0.249052	1612.73	169.09	1499.48	1093.77	802.793	0.733971	0.444493	0.791322	1
ATP8A2	19.4533	22.5644	5.94866	15.9888	8.83305	0.552453	30.2991	44.4584	63.847	46.2015	16.8417	0.364527	1.4697	0.114945	0.852112
ATP8B1	1.17132	1.5304	1.98447	1.56206	0.407498	0.260872	3.82785	1.85228	0	1.89338	1.91426	1.01103	0.294906	1	1
ATP8B2	56.1818	92.2878	143.863	97.4443	44.0676	0.452234	134.976	92.463	104.312	110.584	21.9396	0.198398	0.22684	0.80468	1
ATP8B4	3.51773	16.2954	23.8153	14.5428	10.2617	0.705618	4.36228	10.398	6.01229	6.92418	3.11947	0.450518	-1.28073	0.379743	1
ATP9A	14.9306	25.6433	18.8496	19.8079	5.42024	0.273641	155.775	62.4777	125.026	114.426	47.5431	0.415492	2.6256	0.00279892	0.18109
ATP9B	4.66153	7.65179	34.7337	15.6824	16.5666	1.05638	39.6587	5.72877	2.50557	15.9644	20.5831	1.28932	0.311834	1	1
ATPAF2	21.8445	56.592	110.133	62.8565	44.4764	0.707586	85.8964	242.567	90.4803	139.648	89.1601	0.638463	0.863021	0.151749	0.905941
ATPBD4	4.62692	5.37406	10.9165	6.97249	3.43597	0.49279	14.9904	0.28774	8.61462	7.96426	7.37288	0.925746	0.488041	0.91896	1
ATPIF1	673.391	932.6	230.172	612.054	355.208	0.580355	596.024	683.404	1209.78	829.736	332.015	0.400145	0.403592	0.552191	1
ATR	95.0383	60.4427	83.3394	79.6068	17.5972	0.221052	68.3946	9.34058	37.9237	38.553	29.532	0.766012	-0.750712	0.22594	0.986078
ATRIP	65.303	105.596	44.643	71.8473	30.999	0.431457	59.149	549.107	130.993	246.416	264.588	1.07374	1.2318	0.0271831	0.502975
ATRN	14.9219	11.5519	27.7833	18.0857	8.56572	0.473619	29.1018	12.6213	5.96229	15.8951	11.9121	0.749417	-0.0339253	0.893945	1
ATRNL1	14.8879	18.6775	6.94146	13.5023	5.98948	0.443589	12.5103	24.695	19.8258	19.0103	6.13314	0.322621	0.339067	0.645671	1
ATRX	332.135	448.45	268.867	349.817	91.0877	0.260386	269.803	517.864	275.877	354.514	141.497	0.39913	-0.177419	0.979755	1
ATXN1	21.795	22.4471	35.7189	26.6537	7.85748	0.294799	42.8868	120.237	60.3212	74.4817	40.5729	0.544736	1.2652	0.0889957	0.796446
ATXN10	688.292	962.828	392.883	681.335	285.036	0.41835	503.391	319.775	828.677	550.614	257.716	0.468052	-0.252887	0.669834	1
ATXN1L	2.26158	0.725146	0.990851	1.32586	0.821175	0.619353	0.77152	0.0358239	0	0.269115	0.435464	1.61814	-1.72606	0.521082	1
ATXN2	326.384	229.57	313.516	289.823	52.5762	0.181408	326.118	803.549	495.766	541.811	242.023	0.446693	0.755859	0.199627	0.963178
ATXN2L	53.8562	28.5857	104.179	62.2071	38.4826	0.61862	106.876	72.8124	35.2819	71.6567	35.811	0.499758	0.302923	0.813641	1
ATXN7	146.543	82.1685	87.3063	105.339	35.7758	0.339625	112.672	125.983	104.308	114.321	10.9312	0.0956183	0.140596	0.873025	1
ATXN7L1	38.9437	38.7793	33.7314	37.1514	2.963	0.0797546	33.944	281.113	55.9716	123.676	136.788	1.10602	1.23774	0.0453125	0.636757
ATXN7L2	107.647	117.174	63.4938	96.1047	28.6408	0.298016	74.8156	111.711	93.1102	93.2122	18.4479	0.197912	-0.138527	0.961246	1
AUH	1.16238	0.725957	1.98526	1.2912	0.639458	0.495243	0	3.11e-10	0	1.03525e-10	1.8e-10	1.73205	-4.0663	0.235513	0.992466
AUP1	1323.82	840.145	493.089	885.684	417.232	0.471085	698.327	1389.32	1143.33	1076.99	350.24	0.325202	0.20255	0.697433	1
AURKA	15.9678	10.8596	2.97229	9.93323	6.54711	0.659111	11.9861	2.13417	6.88145	7.00059	4.92707	0.703808	-0.262625	0.703029	1
AURKAIP1	1736.17	2954.35	473.245	1721.26	1240.62	0.720763	667.864	7661.58	2086.56	3472	3696.97	1.06479	0.442419	0.237681	0.992765
AURKC	33.0687	14.7065	0	15.9251	16.568	1.04037	7.28158	21.2002	23.3148	17.2655	8.71074	0.504517	0.0747157	0.94248	1
AUTS2	80.2194	115.57	154.776	116.855	37.2947	0.319154	212.981	88.9824	61.1496	121.038	80.8321	0.667826	0.166925	0.95183	1
AVEN	16.0583	10.7705	26.7908	17.8732	8.16292	0.456713	14.8902	0.308324	16.4333	10.5439	8.89782	0.84388	-0.448175	0.515401	1
AVIL	12.5961	8.47005	12.8981	11.3214	2.47397	0.218521	47.6981	11.0284	12.0056	23.5774	20.8949	0.886226	1.30218	0.335398	1
AVL9	203.857	219.555	164.693	196.035	28.2549	0.144132	244.708	186.451	172.418	201.192	38.3334	0.190531	0.0636194	0.95645	1
AVPR2	0.0524248	3.81801	11.9129	5.26112	6.06051	1.15194	0.702005	0.090624	1.75152	0.848049	0.840024	0.990536	-2.36481	0.112966	0.847833
AXDND1	0.0646045	12.3698	29.772	14.0688	14.9264	1.06096	6.93822	0.177017	0	2.37175	3.95567	1.66783	-2.27731	0.116251	0.855823
AXIN1	8.09113	10.7635	38.7008	19.1851	16.9538	0.883695	66.247	11.0857	19.7741	32.3689	29.6591	0.916284	1.01802	0.483549	1
AXIN2	10.3933	11.5052	84.3429	35.4138	42.3775	1.19664	45.4905	3.99846	15.4742	21.6544	21.4253	0.98942	-0.381962	0.523516	1
AXL	391.669	409.624	287.718	363.004	65.8145	0.181305	102.897	829.404	143.053	358.451	408.351	1.13921	-0.540088	0.982322	1
AZGP1	914.812	134.853	83.3346	377.666	465.894	1.23361	148.949	9.33655	426.119	194.801	212.141	1.08901	-0.549035	0.310239	1
AZI1	76.7422	86.1208	66.4717	76.4449	9.82795	0.128563	141.482	559.986	146.512	282.66	240.185	0.84973	1.51076	0.0114619	0.351057
AZI2	202.728	263.794	191.481	219.334	38.9115	0.177407	217.892	469.882	227.588	305.12	142.77	0.467913	0.258342	0.484692	1
AZIN1	203.916	217.124	630.014	350.352	242.285	0.691548	418.388	51.9584	206.915	225.754	183.94	0.81478	-0.346461	0.407699	1
AZU1	7.89278	2.26817	0	3.38699	4.06359	1.19977	0.77152	0.0358239	0	0.269115	0.435464	1.61814	-2.99537	0.150284	0.904156
B2M	147.822	51.0566	1083.43	427.436	570.163	1.33392	527.504	9.33113	164.639	233.825	265.924	1.13728	-0.459377	0.380283	1
B3GALNT1	168.345	194.768	92.2655	151.793	53.218	0.350597	82.9388	117.242	179.394	126.525	48.8931	0.38643	-0.301595	0.716076	1
B3GALNT2	12.5886	7.68962	11.9057	10.728	2.65335	0.24733	16.2907	29.624	3.36819	16.4276	13.1285	0.799169	0.424398	0.606259	1
B3GALT1	2.26158	0.725146	0.990851	1.32586	0.821175	0.619353	3.03333	0.143143	1.70974	1.62874	1.44679	0.888291	0.599506	1	1
B3GALT2	43.5213	46.5595	31.7462	40.609	7.82429	0.192674	57.6838	334.325	44.7518	145.587	163.58	1.12359	1.3387	0.0315111	0.533364
B3GALT4	72.1468	76.823	46.6278	65.1992	16.2523	0.249272	30.9974	121.976	68.0957	73.6897	45.7465	0.620799	-0.0920346	0.836599	1
B3GALT5	0.0386806	3.11921	3.97068	2.37619	2.06863	0.870564	0.682678	0.112007	2.63758	1.14409	1.3245	1.15769	-0.913599	0.584249	1
B3GALTL	0.0595162	1.42863	24.8165	8.7682	13.915	1.58699	7.65415	0.19653	0.805863	2.88552	4.14098	1.43509	-1.23169	0.319051	1
B3GAT1	32.0988	27.8568	53.5781	37.8445	13.7897	0.364378	144.256	5.79652	20.6138	56.8887	76.024	1.33636	0.949117	0.560435	1
B3GAT2	124.859	259.294	41.665	141.939	109.815	0.773679	70.2691	606.21	286.238	320.906	269.647	0.840268	0.710059	0.141102	0.894639
B3GAT3	2.34412	4.63463	6.94708	4.64194	2.30149	0.495802	10.6409	0.231781	1.66581	4.17951	5.64151	1.3498	0.136263	0.934976	1
B3GNT1	2335.11	3124.2	648.854	2036.05	1264.48	0.621044	1197.26	5254.01	3128.2	3193.16	2029.15	0.635469	0.333208	0.408885	1
B3GNT2	81.3425	141.29	60.5173	94.3831	41.9355	0.444311	143.87	51.8859	161.277	119.011	58.7801	0.493904	0.429912	0.6587	1
B3GNT4	542.815	537.651	240.094	440.187	173.305	0.393707	230.434	1145.71	475.916	617.352	473.745	0.767382	0.14425	0.514104	1
B3GNT8	2.24012	0.742594	0	0.99424	1.14107	1.14768	1.34819	20.0127	0	7.1203	11.1855	1.57093	2.17566	0.124723	0.868197
B3GNTL1	8.06987	21.0635	8.92672	12.6867	7.26718	0.572819	9.73419	5.45821	3.39635	6.19625	3.23274	0.521725	-1.04984	0.411019	1
B4GALNT1	546.282	1012.6	40.6727	533.186	486.098	0.911685	188.156	1944.02	626.798	919.658	913.832	0.993665	0.23351	0.384096	1
B4GALNT3	0.0333894	2.33795	2.97811	1.78315	1.54877	0.86856	0.729503	0.0655736	0.861907	0.552328	0.426708	0.772563	-1.43201	0.623466	1
B4GALNT4	180.93	140.382	133.937	151.75	25.4756	0.167879	47.3082	187.608	99.9948	111.637	70.8706	0.634831	-0.68305	0.544837	1
B4GALT1	42.3926	20.052	71.4382	44.6276	25.7659	0.577354	35.0987	0.336322	14.6293	16.6881	17.4724	1.047	-1.02864	0.192299	0.958469
B4GALT2	713.476	926.366	324.425	654.756	305.236	0.466184	334.224	2389.52	815.63	1179.79	1074.95	0.911136	0.401288	0.280552	1
B4GALT3	160.318	148.175	100.203	136.232	31.7872	0.233331	163.824	129.783	219.9	171.169	45.5052	0.26585	0.390927	0.634394	1
B4GALT4	129.407	104.691	114.095	116.064	12.475	0.107483	60.1432	25.1741	41.3727	42.23	17.5003	0.414405	-1.29713	0.0626971	0.718183
B4GALT5	135.136	126.438	110.126	123.9	12.6969	0.102477	184.686	67.8306	160.388	137.635	61.6608	0.448003	0.316156	0.835096	1
B4GALT6	4.55217	4.71019	0	3.08745	2.67498	0.866403	11.0388	32.9353	3.36878	15.7809	15.3431	0.972255	1.94449	0.0880299	0.796446
B4GALT7	219.871	263.065	81.351	188.096	94.9329	0.504705	138.487	962.738	301.729	467.651	436.458	0.933297	0.862157	0.0905088	0.797412
BAALC	1705.24	1586.47	1393.95	1561.89	157.093	0.100579	780.097	328.624	477.657	528.793	230.04	0.435028	-1.41798	0.0322222	0.54026
BAAT	22.8802	24.8881	5.94848	17.9056	10.4037	0.581032	15.4411	45.8697	34.4889	31.9333	15.3744	0.481455	0.628088	0.414343	1
BABAM1	918.473	1379.48	266.881	854.943	559.012	0.653858	648.59	4513.89	2384.08	2515.52	1936	0.769621	1.16337	0.0578657	0.695861
BACE1	1551.73	1020.9	750.054	1107.56	407.806	0.368201	1939.69	763.429	1385.61	1362.91	588.458	0.431766	0.486538	0.680346	1
BACE2	3.44621	0	6.95003	3.46541	3.47505	1.00278	4.65644	0.140835	0	1.59909	2.64867	1.65636	-0.669803	0.629723	1
BACH1	60.6884	33.2675	64.4901	52.8153	17.0353	0.322544	75.8471	21.6531	22.3555	39.9519	31.0881	0.778139	-0.156021	0.65991	1
BACH2	27.5167	30.224	38.6943	32.145	5.83112	0.181401	72.7301	44.5522	43.9394	53.7406	16.4483	0.306068	0.814323	0.390646	1
BAD	598.95	704.465	312.52	538.645	202.812	0.376523	263.078	718.45	569.944	517.158	232.23	0.449051	-0.251754	0.935416	1
BAG1	869.209	1047.4	241.085	719.231	423.563	0.588911	256.377	1445.67	727.707	809.919	598.895	0.739451	-0.184911	0.826396	1
BAG2	16.0916	18.544	43.6587	26.0981	15.2573	0.584613	19.4514	0.306929	11.2028	10.3204	9.60271	0.930459	-1.02218	0.257218	1
BAG3	167.204	120.958	176.601	154.921	29.7861	0.192266	75.776	23.4464	38.7688	45.9971	26.9032	0.58489	-1.53815	0.0226841	0.471694
BAG4	0.0266661	0.726766	2.98016	1.24453	1.54332	1.24008	7.69485	0.186772	0	2.62721	4.3897	1.67086	1.31356	0.667841	1
BAG5	11.4346	6.13222	9.92126	9.1627	2.73138	0.298098	28.4485	0.320828	9.44195	12.7371	14.3504	1.12667	0.846911	0.748067	1
BAHCC1	0.0464914	3.05964	7.94278	3.68297	3.98488	1.08197	17.9216	10.7301	4.24177	10.9645	6.84293	0.624098	1.56957	0.25118	1
BAHD1	156.869	110.119	104.173	123.72	28.8613	0.233278	140.903	71.3147	138.835	117.018	39.5933	0.338354	0.0713697	0.9146	1
BAI1	48.0866	55.1407	18.8466	40.6913	19.2441	0.472928	82.2834	93.9881	64.6315	80.301	14.7783	0.184037	0.900538	0.235793	0.992609
BAI2	1307.82	1426.75	317.48	1017.35	609.013	0.598629	694.559	6131.87	1376.93	2734.45	2961.97	1.0832	0.904955	0.0911052	0.800788
BAIAP2	1929.68	2506.69	243.069	1559.81	1176.26	0.754105	946.646	7956.3	2685.83	3862.93	3650.06	0.944896	0.827582	0.132563	0.882344
BAIAP2L1.1	1.17227	0.712959	2.97883	1.62136	1.19783	0.738784	8.27834	5.33655	0.796621	4.80384	3.7692	0.784623	1.58232	0.359475	1
BAIAP2L2	33.2238	40.3688	25.7934	33.1287	7.28817	0.219996	18.3944	68.8349	45.6917	44.307	25.2488	0.569859	0.173863	0.643805	1
BAIAP3	9.24793	62.6958	666.732	246.225	365.149	1.48299	40.0258	47.7972	27.5458	38.4562	10.2165	0.265666	-2.70356	0.00699245	0.290602
BAMBI	76.8139	85.9888	424.645	195.816	198.225	1.0123	131.361	16.4615	105.215	84.3459	60.2256	0.714031	-0.930486	0.145478	0.89956
BANK1	0.0543616	3.01249	14.8913	5.98605	7.85272	1.31184	2.25876	0.128059	1.72027	1.36903	1.10793	0.809278	-1.83049	0.208639	0.973182
BANP	89.2775	61.2628	37.6979	62.7461	25.8218	0.411528	25.8161	95.295	43.9376	55.0162	36.04	0.655079	-0.432038	0.829725	1
BAP1	109.973	102.343	169.658	127.325	36.8594	0.289492	273.841	39.5214	104.287	139.217	121.002	0.869163	0.404884	0.867323	1
BARD1	0.00916451	0	0.993709	0.334291	0.571091	1.70836	19.5547	0.291226	5.12129	8.32241	10.0228	1.20431	4.72995	0.0231849	0.47258
BARX1	8.17e-11	0	0	2.72198e-11	4.72e-11	1.73205	1.34766	18.4393	1.65441	7.14711	9.7805	1.36845	5.95322	0.0113821	0.351057
BARX2	0.0686045	13.0859	59.5398	24.2314	31.263	1.29018	0	1.50331	0	0.501103	0.867936	1.73205	-5.9088	0.0040446	0.218687
BASP1	972.292	1336.01	291.684	866.663	530.117	0.611676	386.167	640.731	1019.23	682.043	318.547	0.467049	-0.427695	0.644992	1
BATF	26.4053	107.363	4.95582	46.2413	54.0083	1.16797	28.749	307.866	97.3811	144.665	145.442	1.00537	1.01793	0.0841847	0.794038
BATF3	92.7405	118.037	12.8928	74.5567	54.8799	0.736083	8.78946	22.7887	14.6415	15.4066	7.03091	0.456358	-2.4979	0.0213378	0.459038
BAX	101.958	149.765	107.15	119.624	26.2312	0.219281	143.859	81.929	144.006	123.265	35.7977	0.290414	0.106841	0.955106	1
BAZ1A	66.4037	34.0427	62.5052	54.3172	17.6661	0.325239	102.198	375.345	64.5863	180.71	169.605	0.938549	1.40897	0.0299228	0.527039
BAZ1B	25.2721	20.8169	123.035	56.3746	57.7723	1.02479	333.304	41.2907	35.2648	136.62	170.36	1.24696	1.61212	0.164353	0.918751
BAZ2A	53.8513	49.5962	75.404	59.6172	13.8363	0.232086	118.586	196.627	74.9524	130.055	61.6429	0.473975	0.981308	0.137473	0.889851
BAZ2B	13.8132	16.1947	53.5823	27.8634	22.305	0.800514	66.8802	30.4047	24.0836	40.4561	23.1011	0.571016	0.677648	0.58599	1
BBIP1	343.572	302.523	326.413	324.169	20.6164	0.0635978	211.948	454.023	300.039	322.004	122.523	0.380502	-0.149884	0.990015	1
BBOX1	36.7333	74.3971	203.396	104.842	87.4029	0.833663	16.3153	19.3684	8.56616	14.75	5.56866	0.377537	-2.90063	0.00248386	0.164938
BBS10	0.0266661	0.726766	2.98016	1.24453	1.54332	1.24008	6.77809	0.221809	4.30557	3.76849	3.31097	0.878594	1.78905	0.43003	1
BBS2	732.912	459.206	499.044	563.721	147.872	0.262314	218.736	94.4521	264.75	192.646	88.0956	0.457293	-1.35968	0.0317953	0.536921
BBS4	5.81415	5.29237	72.4391	27.8485	38.6174	1.3867	55.2229	7.52849	5.95383	22.9017	28.002	1.2227	0.0452205	0.803711	1
BBS7	84.7378	55.0099	81.3555	73.7011	16.2751	0.220826	63.8087	34.0037	53.4548	50.4224	15.1321	0.300108	-0.396979	0.497886	1
BBS9	49.3088	57.3259	143.866	83.5	52.4315	0.627922	60.2009	14.6186	35.3345	36.718	22.8226	0.621565	-0.964371	0.169646	0.928759
BBX	20.521	6.1098	7.93457	11.5218	7.84679	0.681038	33.3122	40.8322	40.5215	38.222	4.25482	0.111319	1.79573	0.0907737	0.798771
BCAM	1.20752	0.670876	10.9224	4.26693	5.77005	1.35227	17.9367	5.64032	7.71955	10.4322	6.58174	0.630906	1.49676	0.363794	1
BCAN	376.819	517.453	512.936	469.069	79.923	0.170386	187.69	99.5976	93.9395	127.076	52.5694	0.413687	-1.80988	0.00720268	0.292731
BCAP29	334.418	360.74	302.601	332.586	29.1127	0.0875343	344.195	105.087	162.063	203.782	124.894	0.612882	-0.533355	0.306373	1
BCAR1	211.845	123.273	180.569	171.896	44.9188	0.261314	258.869	124.49	141.371	174.91	73.1987	0.418494	0.193699	0.974175	1
BCAR3	53.8771	34.0132	142.875	76.9216	57.974	0.753676	20.6205	91.5933	31.8511	48.0216	38.1497	0.794428	-0.959326	0.438607	1
BCAS1	230.277	89.8448	1571.56	630.561	817.949	1.29718	6152.98	50.1351	238.752	2147.29	3470.31	1.61614	2.22328	0.117998	0.858017
BCAS3	9.22624	10.774	31.7543	17.2515	12.5836	0.729418	57.9807	28.5893	18.9049	35.1583	20.3493	0.57879	1.14474	0.314152	1
BCAT1	246.163	212.609	40.6727	166.482	110.238	0.662162	80.0071	65.9545	150.093	98.6849	45.0719	0.456725	-0.686661	0.324519	1
BCAT2	240.486	197.02	182.552	206.686	30.1524	0.145885	86.5932	506.673	143.07	245.445	227.985	0.928864	-0.142153	0.735256	1
BCCIP	284.007	218.727	239.105	247.28	33.3988	0.135065	163.877	66.0678	192.32	140.755	66.2259	0.470505	-0.635078	0.241108	0.998575
BCDIN3D	5.77209	7.72307	11.9077	8.4676	3.13481	0.370212	12.0005	7.15072	1.65385	6.93501	5.17668	0.746456	-0.24756	0.873643	1
BCHE	28.6891	37.9607	69.4533	45.3677	21.3677	0.470989	140.354	4.00369	78.4589	74.2722	68.2715	0.919207	1.0137	0.457063	1
BCKDHB	40.1233	29.3798	83.3442	50.9491	28.5646	0.56065	44.5539	40.7079	13.7216	32.9945	16.8012	0.509213	-0.618661	0.491338	1
BCKDK	230.175	228.103	120.045	192.774	62.9936	0.326774	137.813	313.682	142.223	197.906	100.289	0.506753	-0.176961	0.960219	1
BCL10	14.9338	13.1022	33.737	20.591	11.4215	0.554687	33.6266	0.332764	12.8993	15.6195	16.8128	1.07639	-0.0475641	0.74714	1
BCL11A	302.325	438.475	21.8221	254.207	212.453	0.835748	174.111	335.436	466.524	325.357	146.467	0.450173	0.226661	0.658743	1
BCL11B	405.359	429.11	21.8221	285.43	228.6	0.800896	329.885	335.543	467.357	377.595	77.7876	0.206008	0.385399	0.614217	1
BCL2	103.109	98.458	181.564	127.71	46.6967	0.365645	83.7793	71.1123	78.4533	77.7816	6.36017	0.0817695	-0.667227	0.326366	1
BCL2A1	0.0396478	0.689462	6.95283	2.56065	3.81759	1.49087	0.729503	0.0655736	0.861907	0.552328	0.426708	0.772563	-1.83232	0.362448	1
BCL2L1	14.9577	9.17778	64.4982	29.5446	30.4084	1.02924	62.0229	0.348856	2.50415	21.6253	35.0019	1.61856	-0.0201776	0.709689	1
BCL2L10	12.4981	6.97649	0	6.49152	6.26313	0.964818	86.7249	0.385976	172.584	86.5651	86.0993	0.994619	4.01468	0.00443707	0.228383
BCL2L11	2.35609	4.59309	11.9108	6.28665	4.9974	0.794923	2.93432	5.10738	1.67993	3.24054	1.73413	0.535134	-1.08594	0.518545	1
BCL2L12	36.6397	21.6404	37.702	31.994	8.98218	0.280746	18.395	100.135	13.7138	44.0814	48.6006	1.10252	0.0452381	0.640016	1
BCL2L13	10.3556	2.19557	32.7491	15.1001	15.8197	1.04765	40.4372	2.19948	3.36862	15.3351	21.7469	1.41811	0.43403	1	1
BCL2L14	2.29183	0.702417	2.97778	1.99068	1.16719	0.586329	1.43617	0.145462	3.50048	1.69404	1.69231	0.99898	0.0435395	1	1
BCL2L15	0.0303065	1.53163	2.97902	1.51365	1.47444	0.974093	1.35002	15.1461	3.39573	6.6306	7.4452	1.12285	1.58232	0.154853	0.912351
BCL2L2	49.3042	36.3437	148.828	78.1586	61.5435	0.787418	345.874	11.1257	87.8874	148.296	175.36	1.1825	1.30246	0.305792	1
BCL3	16.0799	20.1316	30.7585	22.3233	7.58076	0.339589	5.10778	7.1942	10.3774	7.5598	2.65378	0.351039	-1.57063	0.162788	0.917144
BCL6	397.374	195.399	384.951	325.908	113.194	0.34732	137.865	200.324	111.185	149.791	45.7506	0.305429	-1.15963	0.103719	0.823257
BCL6B	21.7679	9.97434	31.7516	21.1646	10.9012	0.515065	45.396	4.00542	28.4527	25.9514	20.8084	0.801821	0.628296	0.798153	1
BCL7A	107.644	123.4	52.5797	94.5413	37.1839	0.393309	187.608	117.373	170.722	158.568	36.6614	0.231203	0.801476	0.297384	1
BCL7B	730.636	826.279	251.999	602.971	307.69	0.51029	343.164	692.033	776.909	604.035	229.873	0.380561	-0.112626	0.998146	1
BCL7C	675.64	616.011	189.494	493.715	265.145	0.53704	189.639	3453.78	465.527	1369.65	1810.18	1.32163	0.845653	0.0965971	0.806704
BCL9	80.1735	69.0025	83.3396	77.5052	7.53181	0.0971781	96.4956	32.3282	64.6563	64.4934	32.084	0.497477	-0.0784749	0.742869	1
BCL9L	5.81255	14.647	52.5922	24.3506	24.8536	1.02066	15.4712	50.6509	6.81698	24.313	23.2161	0.954882	-0.362094	1	1
BCLAF1	585.216	508.877	576.432	556.842	41.77	0.0750123	587.997	192.098	651.896	477.33	249.076	0.521811	-0.0317735	0.756457	1
BCMO1	2.29038	1.51159	1.98372	1.92857	0.392312	0.203422	0	3.11e-10	0	1.03525e-10	1.8e-10	1.73205	-4.62226	0.115838	0.8555
BCO2	73.3447	110.158	125.011	102.838	26.5994	0.258654	294.361	216.687	270.737	260.595	39.8178	0.152796	1.37181	0.0499816	0.660957
BCOR	29.8132	15.394	65.4868	36.898	25.787	0.698871	109.328	11.1226	23.2103	47.8869	53.5516	1.11829	0.728555	0.706768	1
BCR	50.409	70.6525	37.6986	52.9201	16.6198	0.314056	104.669	23.5211	73.2904	67.1601	40.9197	0.609286	0.510961	0.686086	1
BCS1L	170.599	124.879	84.3288	126.602	43.1611	0.340918	184.582	175.822	225.054	195.153	26.2634	0.134579	0.669599	0.365586	1
BDH1	242.784	270.785	141.873	218.481	67.8054	0.31035	29.5902	30.354	50.0478	36.664	11.597	0.316306	-2.56602	0.000611876	0.0823377
BDH2	60.6807	18.4896	72.4289	50.5331	28.3653	0.561322	92.1697	0.374945	50.0037	47.5161	45.9479	0.966996	0.323838	0.93205	1
BDKRB2	0.00916451	0	0.993709	0.334291	0.571091	1.70836	8.41064	0.204608	0.803839	3.13969	4.57459	1.45702	3.33314	0.184061	0.943695
BDNF	1.18718	0	5.95961	2.38226	3.15443	1.32413	4.572	0.168322	1.69438	2.1449	2.23614	1.04254	0.230298	1	1
BDP1	5.76158	9.33846	6.94395	7.348	1.82235	0.248007	34.3094	14.4002	5.95851	18.2227	14.5568	0.798829	1.38175	0.260018	1
BECN1	347.022	482.597	256.961	362.193	113.58	0.31359	270.541	324.887	488.067	361.165	113.21	0.313457	-0.0425571	0.996795	1
BEND4	2.30278	0.694715	3.97109	2.32286	1.63828	0.705285	0	1.7696	2.62979	1.46646	1.34084	0.914339	-0.727281	0.729882	1
BEND5	50.4376	94.712	61.5111	68.8869	23.0403	0.334466	37.7262	53.2925	66.4172	52.4786	14.3628	0.273689	-0.483117	0.626556	1
BEND6	92.8087	197.173	79.368	123.117	64.4859	0.523779	128.929	170.427	212.997	170.784	42.035	0.24613	0.36221	0.5064	1
BEST1	22636.4	11233.3	5922.07	13263.9	8540.21	0.643866	4243.2	2974.47	5939.16	4385.61	1487.47	0.33917	-1.44766	0.0381731	0.587958
BEST2	0.029907	2.36442	1.9846	1.45964	1.25267	0.858201	1.37032	2.03881	8.72623	4.04512	4.06771	1.00558	1.37945	0.362462	1
BEST3	10.315	12.4422	6.94252	9.89989	2.77323	0.280128	0.660621	3.32185	1.71061	1.89769	1.34044	0.706353	-2.57481	0.0871157	0.796446
BEST4	2.37508	6.86085	45.6499	18.2953	23.7957	1.30065	0	0.14779	5.29939	1.81573	3.01784	1.66206	-3.151	0.0290023	0.52431
BET1	63.0015	48.8075	79.3724	63.7271	15.2953	0.240013	71.235	5.79686	85.4309	54.1543	42.476	0.784352	0.0452963	0.797671	1
BET1L	4.64923	9.26725	17.8627	10.5931	6.70575	0.633033	21.6296	3.95726	13.7879	13.1249	8.85481	0.674657	0.509278	0.829523	1
BEX1	1933.15	3255.37	302.597	1830.37	1479.07	0.808069	601.156	1231.74	2593.73	1475.54	1018.41	0.690197	-0.410247	0.704353	1
BEX2	950.513	1106.36	225.211	760.694	470.243	0.618177	498.911	289.675	1122.74	637.109	433.387	0.680239	-0.17045	0.73991	1
BEX4	810.829	1018.65	546.666	792.05	236.554	0.29866	983.228	149.566	977.827	703.54	479.763	0.681927	0.0295586	0.823276	1
BEX5	224.493	481.965	55.5547	254.004	214.731	0.845385	97.705	273.536	736.495	369.245	329.975	0.893647	0.430226	0.503752	1
BFAR	85.9124	93.0797	94.2528	91.0816	4.51496	0.0495705	176.355	467.981	189.642	277.992	164.669	0.59235	1.36053	0.0229874	0.47258
BFSP1	52.6561	55.9124	16.862	41.8102	21.667	0.518223	22.1213	21.6607	79.4498	41.0773	33.2324	0.809022	0.0345628	0.98985	1
BGLAP	16.0566	29.6099	6.94084	17.5358	11.4067	0.65048	15.4332	70.2417	20.6343	35.4364	30.2542	0.853761	0.570076	0.331589	1
BGN	4.66405	10.7712	37.7095	17.7149	17.583	0.992555	12.2102	0.23046	0	4.14687	6.98396	1.68415	-1.74651	0.141106	0.894639
BHLHE40	96.2884	204.721	612.158	304.389	271.994	0.893572	201.613	354.562	148.248	234.808	107.088	0.456065	-0.537943	0.613237	1
BHLHE41	3.51907	8.43323	35.7262	15.8928	17.351	1.09175	42.6243	5.73996	3.36735	17.2439	22.0121	1.27652	0.399725	0.961083	1
BHMT	3.45776	2.25444	5.95504	3.88908	1.88763	0.485367	1.36285	10.0683	3.41308	4.94806	4.55118	0.91979	0.044428	0.867057	1
BHMT2	0.0460172	4.67844	5.95555	3.56	3.10947	0.873447	0	0.0366169	0.883611	0.306743	0.499918	1.62976	-3.25243	0.120598	0.864171
BICC1	25.243	25.528	54.5714	35.1141	16.8511	0.479895	5.93348	8.58806	1.66062	5.39405	3.49508	0.64795	-2.80897	0.0186661	0.43101
BICD1	10.3718	10.763	36.7156	19.2835	15.0979	0.782945	11.8112	19.3068	10.3075	13.8085	4.82067	0.349109	-0.573154	0.680896	1
BICD2	269.11	213.312	186.52	222.981	42.1354	0.188964	281.776	183.006	238.832	234.538	49.5249	0.211159	0.168068	0.914394	1
BID	80.1468	93.1707	23.8068	65.7081	36.8673	0.561077	17.6802	23.3019	51.8169	30.933	18.3031	0.591703	-1.09426	0.228016	0.988099
BIK	3.41826	3.93779	0	2.45202	2.13934	0.872481	0	0.066697	1.77619	0.614294	1.00678	1.63892	-1.83232	0.428034	1
BIN1	316.06	154.283	295.658	255.334	88.1047	0.345057	754.333	99.8638	226.712	360.303	347.084	0.963312	0.834525	0.510583	1
BIN3	265.701	383.333	126.99	258.675	128.316	0.496051	116.239	909.65	411.259	479.049	401.026	0.837129	0.470791	0.25137	1
BIRC2	138.596	113.194	201.406	151.065	45.409	0.300591	199.521	106.732	132.761	146.338	47.8609	0.327057	0.0846715	0.951635	1
BIRC3	57.2004	33.3139	23.8081	38.1075	17.2045	0.451473	214.998	168.796	250.064	211.286	40.7607	0.192917	2.57113	0.000997352	0.105508
BIRC6	167.225	139.576	230.178	178.993	46.4331	0.259413	359.782	35.9921	222.457	206.077	162.515	0.788614	0.49658	0.789914	1
BIRC7	0.0360426	3.14224	2.97737	2.05188	1.74772	0.851761	0	11.1905	0	3.73015	6.46082	1.73205	0.0437897	0.625318	1
BLCAP	3763.2	5241.33	818.51	3274.35	2251.57	0.68764	1580.59	6558.45	4975.14	4371.39	2543.26	0.581796	0.139273	0.60134	1
BLM	19.4949	27.9691	17.8566	21.7735	5.4277	0.24928	9.06171	2.06518	2.53704	4.55464	3.91036	0.858544	-2.08753	0.0527638	0.674831
BLMH	294.304	275.416	155.763	241.827	75.1302	0.310677	205.266	425.751	377.667	336.228	115.937	0.344816	0.357766	0.487427	1
BLNK	10.3815	29.5139	30.7579	23.5511	11.4222	0.484996	21.4184	44.0538	23.2432	29.5718	12.575	0.425235	0.0994883	0.747196	1
BLOC1S2	416.844	367.718	249.024	344.529	86.2796	0.250428	186.723	314.19	474.288	325.067	144.091	0.443265	-0.108244	0.905031	1
BLVRB	318.353	330.527	132.943	260.607	110.728	0.424886	91.8201	200.389	185.393	159.201	58.8329	0.369552	-0.844926	0.307477	1
BLZF1	82.4225	48.8103	56.5505	62.5944	17.6023	0.281213	37.7894	26.8815	49.1756	37.9489	11.1479	0.293761	-0.596118	0.392593	1
BMP1	211.83	163.678	101.195	158.901	55.4718	0.349097	188.21	450.457	306.08	314.916	131.346	0.417084	0.838244	0.155219	0.912351
BMP2	34.2792	9.97488	18.8493	21.0345	12.2986	0.58469	4.37917	8.68142	5.14838	6.06966	2.29432	0.377998	-1.80654	0.13384	0.882797
BMP3	1.22637	14.6357	66.4846	27.4489	34.4643	1.25558	0.702005	0.090624	1.75152	0.848049	0.840024	0.990536	-4.7031	0.00285972	0.18109
BMP4	2.36804	4.5507	22.8281	9.91563	11.2357	1.13313	2.08787	7.22185	14.7482	8.0193	6.36772	0.794049	-0.320933	0.829258	1
BMP6	0.0303065	1.53163	2.97902	1.51365	1.47444	0.974093	1.51466	0.0894007	0.847436	0.817167	0.713113	0.872666	-0.649349	0.624123	1
BMP7	248.559	275.35	460.355	328.088	115.327	0.351512	145.349	194.782	26.6412	122.257	86.4163	0.706839	-1.57415	0.056547	0.689265
BMPER	8.17e-11	0	0	2.72198e-11	4.72e-11	1.73205	2.21273	3.38425	0.818271	2.13842	1.2846	0.600725	4.6658	0.119676	0.862239
BMPR1B	205.041	213.276	399.835	272.718	110.164	0.403949	38.4596	111.063	20.6142	56.7124	47.9076	0.844747	-2.57673	0.00348973	0.202091
BMPR2	2.36734	0.65552	25.8077	9.61019	14.0536	1.46236	34.3579	7.47236	7.69265	16.5076	15.4592	0.936487	1.06344	0.571285	1
BMS1	4.63657	6.93701	12.901	8.15819	4.2654	0.522837	16.2655	34.8673	4.23012	18.4543	15.4354	0.836414	0.893014	0.315972	1
BNC2	3.50105	3.77953	16.8734	8.05131	7.64138	0.949086	1.38728	8.15976	0.805353	3.4508	4.08845	1.18478	-1.56938	0.434869	1
BNIP1	153.444	165.29	65.4772	128.07	54.5297	0.42578	75.5017	209.064	135.356	139.974	66.9009	0.477953	-0.0861692	0.861822	1
BNIP2	44.7292	62.7799	125.014	77.5077	42.1199	0.543429	94.9568	27.0649	98.3305	73.4507	40.2067	0.547397	0.108356	0.924407	1
BNIP3L	711.183	425.818	798.673	645.225	194.982	0.302193	1216.82	298.582	844.133	786.513	461.825	0.58718	0.542673	0.69741	1
BNIPL	5.69531	2.25305	3.96792	3.97209	1.72114	0.433308	2.08131	18.924	8.59923	9.86818	8.49274	0.860619	1.02986	0.31987	1
BOC	82.546	181.449	535.763	266.586	238.302	0.893901	35.4692	104.251	51.699	63.8065	35.9539	0.563484	-2.29376	0.00924012	0.31925
BOD1L	144.294	99.2333	143.86	129.129	25.8916	0.200509	289.242	205.926	130.141	208.436	79.5803	0.381797	0.76448	0.317322	1
BOK	3.48721	0	14.8913	6.12616	7.78849	1.27135	81.2448	4.00931	7.67629	30.9768	43.572	1.4066	2.76506	0.0804603	0.786046
BOLA1	131.709	152.077	100.204	127.997	26.1352	0.204186	97.0781	71.2887	159.569	109.312	45.3937	0.415268	-0.165306	0.754073	1
BOLA3	20.6034	17.0429	14.8804	17.5089	2.88983	0.165049	34.2043	0.351009	33.6764	22.7439	19.3946	0.852739	0.67091	0.765275	1
BORA	38.9242	28.6593	30.7552	32.7796	5.42358	0.165456	36.3704	26.7421	24.1099	29.0741	6.45436	0.221997	-0.103243	0.861978	1
BPGM	161.445	113.226	98.2195	124.297	33.0347	0.265772	148.371	57.1568	112.087	105.872	45.9238	0.433768	-0.0472261	0.754113	1
BPHL	17.2041	18.5932	21.8274	19.2082	2.37219	0.123499	32.6296	35.4042	19.7818	29.2718	8.3349	0.284741	0.555641	0.54022	1
BPI	2.3107	1.48674	3.97033	2.58926	1.26501	0.48856	0.77152	0.0358239	0	0.269115	0.435464	1.61814	-2.68234	0.182824	0.941437
BPIFC	0.0210132	2.44337	0	0.821463	1.40466	1.70995	18.8666	0.280018	2.51847	7.22171	10.1467	1.40503	3.16315	0.0720839	0.759296
BPNT1	5.78546	2.98147	22.8272	10.5314	10.7404	1.01985	23.5605	291.34	7.67486	107.525	159.386	1.48232	2.72217	0.00416213	0.220925
BPTF	68.7148	41.8054	80.3646	63.6283	19.7765	0.310812	221.876	89.0033	68.9134	126.598	83.1227	0.65659	1.18181	0.197666	0.960381
[truncated: 10,704 more rows]

## Sheet: proteins_ACC
Normalized protein expression in ACC
[truncated: 716 more rows]

[truncated: 3 more sheets: proteins_CN, raw_peptide_expression, raw_protein_expression]
