# Supplementary material for: Evolutionary Divergence of Gene and Protein Expression in the Brains of Humans and Chimpanzees
Source: Genome Biol Evol. 2015 Jul 10;7(8):2276–88. doi: 10.1093/gbe/evv132 (PMC4558850; doi:10.1093/gbe/evv132)
Supplement: Supplementary Data [file supp_evv132_TableS2.xlsx]

## Sheet: ACC-UniqueGenes
Term	Count	% of genes that are represented	Genes
GO:0045449~regulation of transcription	1726	14.9813	MEF2C, MEF2B, MEF2A, ASCC1, RORC, RORB, RORA, MAMSTR, ZNF777, ZNF775, ZNF774, FOXF1, FOXF2, ZNF772, ZNF397, ZNF395, ZNF394, TBPL1, ZNF391, CCAR1, IKBKAP, PCBD2, PCBD1, EOMES, ZNF791, ZNF792, ZNF793, ZNF789, SCYL1, PTRF, ZNF784, ASCC2, ZNF783, ASCC3, JUN, ZNF786, FOXG1, ZNF384, ZNF383, MYBBP1A, ZNF382, NFKBIA, MYBL1, VPS72, ATN1, ARNTL2, ZNF398, ESRRA, ESRRG, ZSCAN4, ZSCAN1, ZSCAN2, USF1, SFMBT1, …
GO:0006350~transcription	1426	12.3774	MEF2C, MEF2B, MEF2A, MED25, ASCC1, RORC, RORB, MED23, MED22, RORA, MED21, MED20, MAMSTR, EPC1, ZNF777, EPC2, TAF5L, MED28, ZNF775, MED29, ZNF774, FOXF1, FOXF2, ZNF772, MED27, ZNF397, PQBP1, ZNF395, PATZ1, ZNF394, TBPL1, ZNF391, CCAR1, ZNF101, IKBKAP, RREB1, TAF4B, ZNF507, MTPAP, ZNF501, MED12, MECP2, EOMES, ZNF502, ZNF791, MED11, ZNF503, MED14, ZNF792, ZNF793, MED13, PROX2, PROX1, MED10, TOX2, ZN…
GO:0051252~regulation of RNA metabolic process	1150	9.98177	MEF2C, MEF2B, MEF2A, RORC, SYNCRIP, RORB, MED23, MED22, RORA, MED21, MED20, EPC1, ZNF777, FOXF1, FOXF2, MED27, ZNF772, ZNF397, PQBP1, YEATS2, ZNF395, PATZ1, ZNF394, TBPL1, ZNF101, IKBKAP, L3MBTL4, PCBD2, RREB1, NODAL, TAF4B, MED12, MECP2, EOMES, ZNF791, MED11, MED14, ZNF792, ZNF793, MED13, MECOM, PROX1, MED10, ZNF500, ZNF789, MED15, ZNF783, MED16, MED17, JUN, ZNF786, MED18, FOXG1, ZNF383, MYBBP1A…
GO:0006355~regulation of transcription, DNA-dependent	1124	9.7561	MEF2C, MEF2B, MEF2A, RORC, RORB, MED23, MED22, RORA, MED21, MED20, EPC1, ZNF777, FOXF1, FOXF2, MED27, ZNF772, ZNF397, PQBP1, YEATS2, ZNF395, PATZ1, ZNF394, TBPL1, ZNF101, IKBKAP, L3MBTL4, PCBD2, RREB1, TAF4B, NODAL, MED12, MECP2, EOMES, ZNF791, MED11, MED14, ZNF792, ZNF793, MED13, MECOM, PROX1, MED10, ZNF500, ZNF789, MED15, ZNF783, MED16, MED17, JUN, ZNF786, MED18, FOXG1, ZNF383, MYBBP1A, ZNF382,…
GO:0007242~intracellular signaling cascade	918	7.96806	HRAS, BTK, MAP3K7, AGTR1, HMHA1, MAP3K6, MAP3K5, DIRAS2, DIRAS3, LTB4R, MAP3K9, PIK3C3, PIK3CA, RAB27B, RAB27A, PIK3CG, IKBKAP, PIK3CB, RREB1, PIK3CD, MED12, MED14, GEM, MED13, MARK1, RAD1, SSTR4, MAPK1, SSTR2, MED16, SSTR1, MED17, ZWINT, F2, MAPK3, MAPK9, ROR2, ARL8A, MAPK7, UNC13C, EIF2AK3, UNC13A, DCBLD2, RALGPS2, PLCXD3, RALGPS1, NFKBIB, DUSP10, NFKBIA, ARF6, ARF5, DUSP19, RAC1, DUSP16, ZAP70…
GO:0006508~proteolysis	705	6.11926	MASP1, MASP2, VPRBP, RCE1, MYLIP, USP50, CUL3, CUL2, USP53, CUL5, PGPEP1, USP54, CUL7, BTBD1, CUL9, FAP, CUL1, ADAM9, AUP1, UBE2J1, SKP2, ESPL1, F7, BRAP, ADAMTS7, ADAMTS6, ADAMTS9, ADAMTS8, BACE2, F3, BACE1, TMPRSS11F, ST14, F2, ADAMTS1, YME1L1, ADAMTS3, ADAMTS2, WFDC2, ADAMTS5, ASPRV1, ADAMTS4, RAD23B, DNAH12, RAD23A, UBA6, UBA5, SPOP, NPLOC4, UBE2CBP, FOXRED2, PCNP, HGF, MARCH10, TINAGL1, MARC…
GO:0006793~phosphorus metabolic process	690	5.98906	PDP1, PDP2, CLK1, BTK, MAP3K7, CTTNBP2, MAP3K6, MAP3K5, CLK3, CLK2, MAP3K9, MAP3K8, PIK3C3, CLK4, ILK, PIK3CA, TLK1, ROS1, MAP2K7, MAP2K6, MAP2K5, SYK, ADAM9, PIK3CG, PTPRJ, IKBKAP, TYRO3, PTPRM, TNIK, PTPRF, ROCK1, ROCK2, PIK3CB, PTPRG, MYLK3, PTPRH, PIK3CD, PTPRR, PTPRS, MYLK2, SCYL3, PTPRU, MARK3, PTPDC1, MARK4, MARK1, PTPRQ, SPAG9, MAPK1, EIF2AK1, SCYL1, EIF2S1, MAPK3, F2, ROR1, MAPK9, ROR2, …
GO:0006796~phosphate metabolic process	690	5.98906	PDP1, PDP2, CLK1, BTK, MAP3K7, CTTNBP2, MAP3K6, MAP3K5, CLK3, CLK2, MAP3K9, MAP3K8, PIK3C3, CLK4, ILK, PIK3CA, TLK1, ROS1, MAP2K7, MAP2K6, MAP2K5, SYK, ADAM9, PIK3CG, PTPRJ, IKBKAP, TYRO3, PTPRM, TNIK, PTPRF, ROCK1, ROCK2, PIK3CB, PTPRG, MYLK3, PTPRH, PIK3CD, PTPRR, PTPRS, MYLK2, SCYL3, PTPRU, MARK3, PTPDC1, MARK4, MARK1, PTPRQ, SPAG9, MAPK1, EIF2AK1, SCYL1, EIF2S1, MAPK3, F2, ROR1, MAPK9, ROR2, …
GO:0008104~protein localization	644	5.58979	OXA1L, LTBP2, CROCC, VPS54, SLC9A2, C16ORF70, USE1, VPS52, MXI1, CTNNB1, SSR1, GRIN2C, VPS4B, VPS4A, TLK1, RAB27B, RAB27A, VPS45, GRIN2A, VPS41, PTPRU, YIF1A, MAPK1, PITPNM1, BACE2, JUN, F2, CCDC99, SDAD1, RTP4, MTX3, NFKBIE, RTP1, NFKBIB, MTX2, MTX1, CACNB1, NFKBIA, PPT1, ARF6, CCDC91, CHCHD4, ARF5, GORASP1, DUSP16, SEC23IP, RANBP17, TAOK2, RASEF, RAB7L1, GGN, DVL1, ARF1, TRPS1, SYTL4, PCNA, SYT…
GO:0010604~positive regulation of macromolecule metabolic process	601	5.21656	MEF2C, HRAS, AURKAIP1, XRCC6, NAA15, RORB, RORA, MED21, CITED1, CITED2, CTNNB1, EPC1, AGTR1, BRPF1, FOXF1, FOXF2, CCNA2, CUL1, ADAM9, SYK, PCBD2, PCBD1, RXRB, RXRA, NODAL, RXRG, MED12, MED14, MED13, MECOM, PROX1, MAPK1, MED17, JUN, F2, MAPK9, CRTC1, NFKBIA, SCRIB, PEMT, TCF4, TCF3, DNMT3B, ARHGEF10L, DVL3, ESRRA, NTF3, KLF12, MAP2K1, MAP2K3, TGFBR1, ESRRG, MSTN, KLF15, USF1, USF2, SMURF1, HNF1B, …
GO:0016310~phosphorylation	575	4.99089	CLK1, BTK, MAP3K7, MAP3K6, CTTNBP2, MAP3K5, CLK3, CLK2, MAP3K9, CLK4, PIK3C3, ILK, MAP3K8, PIK3CA, TLK1, ROS1, MAP2K7, MAP2K6, MAP2K5, ADAM9, SYK, PIK3CG, IKBKAP, TYRO3, TNIK, ROCK1, ROCK2, PIK3CB, MYLK3, PIK3CD, MYLK2, SCYL3, MARK3, MARK4, MARK1, SPAG9, MAPK1, EIF2AK1, SCYL1, EIF2S1, MAPK3, F2, ROR1, MAPK9, ROR2, MAPK7, MST1R, EIF2AK3, EIF2AK4, GNAI2, ERBB4, ERBB2, SDHAF2, ATP6V0B, MUSK, ZAP70, …
GO:0045184~establishment of protein localization	562	4.87805	LTBP2, VPS54, C16ORF70, USE1, VPS52, SSR1, VPS4B, VPS4A, TLK1, RAB27B, RAB27A, VPS45, VPS41, YIF1A, PITPNM1, MAPK1, BACE2, JUN, F2, SDAD1, RTP4, MTX3, MTX2, MTX1, CACNB1, NFKBIA, PPT1, ARF6, CCDC91, CHCHD4, ARF5, GORASP1, DUSP16, SEC23IP, RANBP17, TAOK2, RASEF, RAB7L1, ARF1, TRPS1, SYTL4, PCNA, SYTL5, HGS, NUTF2, SYTL2, SYTL3, SMURF1, SYTL1, RERE, MSR1, PDIA3, TSG101, FGF9, AP2S1, RASSF9, AP3S1, …
GO:0009057~macromolecule catabolic process	562	4.87805	USE1, VPRBP, MYLIP, USP50, ISG20, CUL3, CUL2, USP53, CUL5, USP54, CUL7, BTBD1, CUL9, CUL1, AUP1, ADAM9, ZHX2, UBE2J1, SKP2, BRAP, ADAMTS9, BACE2, BACE1, YME1L1, RAD23B, DNAH12, RAD23A, PABPC4, UBA6, PPT1, UBA5, NTHL1, SPOP, NPLOC4, UBE2CBP, FOXRED2, PCNP, MARCH10, MARCH11, ATM, UPF3B, UBA2, UBA3, POP1, SMURF2, SMURF1, LDLR, TSG101, UBE2G1, UBE2G2, UFC1, FBXL19, USP19, STRA8, MAP1LC3A, MGRN1, FBXL…
GO:0015031~protein transport	556	4.82597	LTBP2, VPS54, C16ORF70, USE1, VPS52, SSR1, VPS4B, VPS4A, TLK1, RAB27B, RAB27A, VPS45, VPS41, YIF1A, PITPNM1, MAPK1, BACE2, JUN, F2, SDAD1, RTP4, MTX3, MTX2, MTX1, CACNB1, NFKBIA, PPT1, ARF6, CCDC91, CHCHD4, ARF5, GORASP1, DUSP16, SEC23IP, RANBP17, TAOK2, RASEF, RAB7L1, ARF1, TRPS1, SYTL4, PCNA, SYTL5, HGS, NUTF2, SYTL2, SYTL3, SMURF1, SYTL1, RERE, MSR1, PDIA3, TSG101, FGF9, AP2S1, RASSF9, AP3S1, …
GO:0010941~regulation of cell death	549	4.76521	MEF2C, XRCC4, HRAS, PTGS2, BTC, SGMS1, SART1, CITED2, BTK, MAGED1, MAP3K7, CUL3, CUL2, MAP3K5, PGP, CUL5, ILK, PIK3CA, FAS, CUL1, MAP2K6, ADAM9, RAB27A, PIK3CG, BCL2L14, PTPRF, CRYAA, ROCK1, RXRA, SKP2, GRIN2A, F7, BCL2L13, MARK4, BCL2L11, NME6, BCL2L10, MAPK1, MSX1, NME3, UNC13D, F3, JUN, F2, MAPK9, RYR2, MYO18A, EIF2AK3, ERBB2, NFKBIA, PPT1, BCL2L2, BCL2L1, SCRIB, PEA15, RAC1, FAIM, NTF3, SPHK2…
GO:0042127~regulation of cell proliferation	548	4.75653	XRCC4, HRAS, PTGS2, PGF, OSMR, AIF1, BTC, PTGS1, STRN, MXI1, SSR1, CTNNB1, MAGED1, CUL3, PGR, AGTR1, CUL2, CTTNBP2, CUL5, HTR1A, CDCA7, SERPINE1, ILK, CCNA2, CUL1, MAP2K5, SYK, CGRRF1, PTPRM, PTPRF, RXRA, NODAL, LIFR, PTPRU, MECOM, PROX1, MARK4, PDCD1LG2, SSTR4, MAPK1, SSTR2, SIRPG, MSX1, ADAMTS8, EIF2AK1, SSTR1, F3, JUN, FOXG1, TGIF1, WFDC1, ADAMTS1, ATPIF1, MST1R, PMP22, MCTS1, GNAI2, ERBB4, ER…
GO:0043067~regulation of programmed cell death	546	4.73917	MEF2C, XRCC4, HRAS, PTGS2, BTC, SGMS1, SART1, CITED2, BTK, MAGED1, MAP3K7, CUL3, CUL2, MAP3K5, PGP, CUL5, ILK, PIK3CA, FAS, CUL1, MAP2K6, ADAM9, RAB27A, PIK3CG, BCL2L14, PTPRF, CRYAA, ROCK1, RXRA, SKP2, GRIN2A, F7, BCL2L13, MARK4, BCL2L11, NME6, BCL2L10, MAPK1, MSX1, NME3, UNC13D, F3, JUN, F2, MAPK9, RYR2, MYO18A, EIF2AK3, ERBB2, NFKBIA, PPT1, BCL2L2, BCL2L1, SCRIB, PEA15, RAC1, FAIM, NTF3, SPHK2…
GO:0042981~regulation of apoptosis	541	4.69577	MEF2C, XRCC4, HRAS, PTGS2, BTC, SGMS1, SART1, CITED2, BTK, MAGED1, MAP3K7, CUL3, CUL2, MAP3K5, PGP, CUL5, ILK, PIK3CA, FAS, CUL1, MAP2K6, ADAM9, RAB27A, PIK3CG, BCL2L14, PTPRF, CRYAA, ROCK1, RXRA, SKP2, GRIN2A, F7, BCL2L13, BCL2L11, NME6, BCL2L10, MAPK1, MSX1, NME3, UNC13D, F3, JUN, F2, MAPK9, RYR2, MYO18A, EIF2AK3, ERBB2, NFKBIA, PPT1, BCL2L2, BCL2L1, SCRIB, PEA15, RAC1, FAIM, NTF3, SPHK2, TGFBR…
GO:0007049~cell cycle	539	4.67841	KIFC1, DBF4B, TUBB2B, CROCC, AIF1, WTAP, SART1, CTNNB1, CUL3, CUL2, CDCA8, CUL5, INCENP, ILK, MAP3K8, CDCA2, VPS4B, VPS4A, TLK1, CCNA1, CDCA5, CCNA2, CUL1, MAP2K6, STAG1, CCAR1, CGRRF1, CRYAA, PDPN, LIG1, LIG3, SKP2, HMG20B, ESPL1, MARK4, NCAPD3, NCAPD2, RAD1, MAPK1, SPAG5, ZWINT, MAPK3, MAPK7, MCTS1, CCDC99, KIAA1009, URGCP, DUSP13, CDC123, TCF3, LFNG, SSSCA1, MAP2K1, PCNT, NUF2, GAS2, PCNP, HGF…
GO:0044265~cellular macromolecule catabolic process	524	4.54822	VPRBP, MYLIP, USP50, ISG20, CUL3, CUL2, USP53, CUL5, USP54, CUL7, BTBD1, CUL9, CUL1, AUP1, ADAM9, ZHX2, UBE2J1, SKP2, BRAP, BACE2, BACE1, RAD23B, DNAH12, RAD23A, PABPC4, UBA6, PPT1, UBA5, NTHL1, SPOP, NPLOC4, UBE2CBP, FOXRED2, PCNP, MARCH10, MARCH11, ATM, UPF3B, UBA2, UBA3, POP1, SMURF2, SMURF1, LDLR, TSG101, UBE2G1, UBE2G2, UFC1, FBXL19, USP19, STRA8, MGRN1, MAP1LC3A, FBXL12, USP10, FBXL13, FBXL…
GO:0006357~regulation of transcription from RNA polymerase II promoter	516	4.47878	MEF2C, XRCC6, MED23, RORA, MED22, MED21, MED20, CITED1, CITED2, CTNNB1, MAGED1, EPC1, MED27, IKBKAP, RXRB, NODAL, RXRA, ZHX2, RXRG, MECP2, MED12, MED11, MED14, MED13, HNF4G, MECOM, PROX1, MED10, MSX1, ZNF238, MED15, MED16, MED17, JUN, MED18, SMARCAL1, TGIF1, ST18, ZNF76, CRTC1, NFKBIA, VPS72, ATN1, HEXIM2, TCF4, VEZF1, TCF3, ARHGEF10L, DNMT3A, TCF7, ESRRA, NTF3, KLF12, MAP2K1, KLF10, KLF11, TFCP2…
GO:0006811~ion transport	513	4.45274	SLC9A9, SLC9A8, SLC9A7, SLC9A6, SCN3A, SLC9A5, SCN3B, SLC9A3, SLC9A2, GRIN3A, SHKBP1, CTTNBP2, KCNK9, GRIN2B, AQP11, GRIN2C, KCNK7, KCNK6, VPS4B, IBTK, CLCA2, SCN2B, SCN2A, GRIN2A, F2, RYR2, SLC30A10, ORAI1, SCN1A, SCN1B, CACNB1, HFE, CACNB2, CACNB3, CACNB4, KCNJ2, KCNJ3, ATP6V0B, KCNJ1, CLCC1, KCNK1, VDAC3, KCNK4, KCNJ6, KCNJ9, LASP1, KCNJ8, CHRND, CHRNE, KCNH1, KCNK16, KCNAB3, SLC20A1, CACHD1, …
GO:0006468~protein amino acid phosphorylation	510	4.4267	CLK1, BTK, MAP3K7, MAP3K6, CTTNBP2, MAP3K5, CLK3, CLK2, MAP3K9, CLK4, PIK3C3, ILK, MAP3K8, PIK3CA, TLK1, ROS1, MAP2K7, MAP2K6, MAP2K5, ADAM9, SYK, PIK3CG, IKBKAP, TYRO3, TNIK, ROCK1, ROCK2, PIK3CB, MYLK3, PIK3CD, MYLK2, SCYL3, MARK3, MARK4, MARK1, SPAG9, MAPK1, EIF2AK1, SCYL1, EIF2S1, MAPK3, F2, ROR1, ROR2, MAPK9, MST1R, MAPK7, EIF2AK3, EIF2AK4, ERBB4, GNAI2, ERBB2, MUSK, ZAP70, TAOK2, MAP2K1, TA…
GO:0010605~negative regulation of macromolecule metabolic process	505	4.3833	MEF2C, MASP1, ZNF639, CITED2, CTNNB1, EPC1, GRIN2C, FOXF2, IBTK, RCOR2, NODAL, RXRA, ZHX1, ZHX2, MECP2, SKP2, GRIN2A, ZHX3, PTPRU, PROX1, MSX1, EIF2AK1, ZNF238, JUN, BACE2, TGIF1, ST18, EIF2AK3, EIF2AK4, ZNF382, BCL2L1, VPS72, ATN1, HEXIM2, TCF4, DNMT3B, DNMT3A, KLF12, PAIP2, KLF10, KLF11, ATR, TRPS1, UBA3, SMURF2, HNF1A, TSG101, SPI1, ZNF675, TP63, DAXX, ZNF345, ZNF350, STRA8, PBXIP1, SERPINA5, …
GO:0016265~death	502	4.35726	MEF2C, MEF2A, HRAS, SGMS1, CTNNB1, MAGED1, CLPTM1L, MAP3K5, FAS, LUC7L3, CUL1, CCAR1, BCL2L15, YARS, MAGI3, BCL2L14, ROCK1, KIF5A, PTPRH, SCN2A, ESPL1, BCL2L13, BCL2L12, C10ORF2, BCL2L11, NME6, BCL2L10, NME3, JUN, F3, F2, MAPK7, EIF2AK3, GGCT, NFKBIA, PPT1, ARF6, BCL2L2, BCL2L1, DIDO1, SCRIB, PEA15, ATN1, RAC1, TMEM123, FAIM, TAOK2, KLF11, DUSP22, GAS2, ATM, FXR1, BFAR, CYP7B1, SYNE1, HTATIP2, NU…
GO:0008219~cell death	498	4.32254	MEF2C, MEF2A, HRAS, SGMS1, CTNNB1, MAGED1, CLPTM1L, MAP3K5, FAS, LUC7L3, CUL1, CCAR1, BCL2L15, YARS, MAGI3, BCL2L14, ROCK1, KIF5A, PTPRH, SCN2A, ESPL1, BCL2L13, BCL2L12, C10ORF2, BCL2L11, NME6, BCL2L10, NME3, JUN, F3, F2, MAPK7, EIF2AK3, GGCT, NFKBIA, PPT1, ARF6, BCL2L2, BCL2L1, DIDO1, SCRIB, PEA15, ATN1, RAC1, TMEM123, FAIM, TAOK2, KLF11, DUSP22, GAS2, ATM, FXR1, BFAR, CYP7B1, SYNE1, HTATIP2, NU…
GO:0010033~response to organic substance	488	4.23574	PTGS2, PGF, OSMR, SLC9A3, PTGS1, GRIN3A, XRCC1, CITED1, B2M, CTNNB1, CTTNBP2, GRIN2B, VPS4B, GNG2, FAS, GNG4, CCNA2, GNG5, ADAM9, GATM, RXRA, LIFR, GRIN2A, COLEC12, PTPRU, MAPK1, GRB10, GLUL, MSX1, SERPINF2, JUN, HSD11B2, WFDC1, RYR2, EIF2AK3, EIF2AK4, IL1R1, CYP1B1, ERBB4, ERBB2, HMGCS1, ACP5, NFKBIA, ACP2, BCL2L1, SERPINH1, MANF, HSPA1L, PEMT, SPP1, MAP2K1, TGFBR1, KLF10, TGFBR2, ACACA, GGH, MS…
GO:0009891~positive regulation of biosynthetic process	480	4.16631	MEF2C, HRAS, XRCC6, NAA15, RORB, RORA, MED21, CITED1, CTNNB1, CITED2, EPC1, BRPF1, FOXF1, FOXF2, CCNA2, SYK, PCBD2, PCBD1, RXRB, NODAL, RXRA, RXRG, MED12, MED14, MED13, MECOM, PROX1, MAPK1, MED17, JUN, F2, CRTC1, NFKBIA, TCF4, TCF3, ARHGEF10L, DVL3, ESRRA, NTF3, KLF12, MAP2K3, TGFBR1, ESRRG, MSTN, KLF15, USF1, USF2, AVPR1A, HNF1B, HNF1A, GRIP1, SPI1, TP63, CCNE1, NOD2, TICAM1, SERTAD3, GUCY1A3, H…
GO:0031328~positive regulation of cellular biosynthetic process	475	4.12291	MEF2C, HRAS, XRCC6, NAA15, RORB, RORA, MED21, CITED1, CTNNB1, CITED2, EPC1, BRPF1, FOXF1, FOXF2, CCNA2, SYK, PCBD2, PCBD1, RXRB, NODAL, RXRA, RXRG, MED12, MED14, MED13, MECOM, PROX1, MAPK1, MED17, JUN, CRTC1, NFKBIA, TCF4, TCF3, ARHGEF10L, DVL3, ESRRA, NTF3, KLF12, MAP2K3, TGFBR1, ESRRG, MSTN, KLF15, USF1, USF2, AVPR1A, HNF1B, HNF1A, GRIP1, SPI1, TP63, CCNE1, NOD2, TICAM1, SERTAD3, GUCY1A3, HSF4,…
GO:0046907~intracellular transport	465	4.03611	LTBP2, VPS54, C16ORF70, USE1, SSR1, RAE1, VPS4B, VPS4A, TLK1, RAB27A, KIF5B, VPS45, MYH3, VPS41, MYH6, ERGIC1, MAPK1, NPC1, AAAS, NPC2, SCYL1, JUN, F2, ZNF384, RYR2, TRAPPC4, TRAPPC1, MYBBP1A, TRAPPC3, SH3GL2, TRAPPC2, RTP4, MTX3, MTX2, MTX1, CACNB1, RER1, NFKBIA, BCL2L1, DUSP16, SEC23IP, RANBP17, KIF3B, TAOK2, MAP2K1, NXF1, TINAGL1, KIAA1279, ARF1, TRPS1, PCNA, SYTL4, SYTL5, HGS, SYTL2, NUTF2, S…
GO:0030163~protein catabolic process	463	4.01875	USE1, VPRBP, MYLIP, USP50, CUL3, CUL2, CUL5, USP53, USP54, CUL7, BTBD1, CUL9, CUL1, AUP1, ADAM9, SKP2, UBE2J1, BRAP, BACE2, BACE1, YME1L1, RAD23B, DNAH12, RAD23A, UBA6, PPT1, UBA5, SPOP, NPLOC4, UBE2CBP, FOXRED2, PCNP, MARCH10, MARCH11, UBA2, UBA3, SMURF2, SMURF1, TSG101, UBE2G1, UBE2G2, UFC1, FBXL19, USP19, MGRN1, MAP1LC3A, FBXL12, USP10, FBXL13, FBXL14, FBXL15, USP16, FBXL16, USP15, FBXL17, USP…
GO:0043933~macromolecular complex subunit organization	458	3.97535	OXA1L, HRAS, TUBB2B, MED23, H1FX, CTNNB1, AGTR1, CTTNBP2, AQP11, MED27, WDR77, HIST1H2BJ, ILK, SH3BGR, VMA21, FAS, MTERFD3, TBPL1, SYK, IKBKAP, PCBD2, MAGI1, CRYAA, PCBD1, TAF4B, MED12, DPAGT1, MED14, COLEC12, MED13, C10ORF2, JUP, SPAG9, PTRF, MED16, MED17, ADSL, ATPIF1, ZNHIT6, EIF2AK3, SURF1, HSD17B10, HFE, PDSS1, MTIF3, PDSS2, SDHAF1, MUSK, UPK1A, RAC1, NAT14, C9ORF24, RANBP17, MAP2K1, GAS7, S…
GO:0010557~positive regulation of macromolecule biosynthetic process	455	3.94931	MEF2C, HRAS, XRCC6, NAA15, RORB, RORA, MED21, CITED1, CTNNB1, CITED2, EPC1, BRPF1, FOXF1, FOXF2, CCNA2, SYK, PCBD2, PCBD1, RXRB, NODAL, RXRA, RXRG, MED12, MED14, MED13, MECOM, PROX1, MAPK1, MED17, JUN, F2, CRTC1, NFKBIA, TCF4, TCF3, ARHGEF10L, DVL3, ESRRA, NTF3, KLF12, MAP2K3, TGFBR1, ESRRG, MSTN, KLF15, USF1, USF2, HNF1B, HNF1A, GRIP1, SPI1, TP63, CCNE1, TICAM1, SERTAD3, HSF4, USP16, MYC, FGF2, …
GO:0044257~cellular protein catabolic process	449	3.89723	VPRBP, MYLIP, USP50, CUL3, CUL2, CUL5, USP53, USP54, CUL7, BTBD1, CUL9, CUL1, AUP1, ADAM9, SKP2, UBE2J1, BRAP, BACE2, BACE1, RAD23B, DNAH12, RAD23A, UBA6, UBA5, SPOP, NPLOC4, UBE2CBP, FOXRED2, PCNP, MARCH10, MARCH11, UBA2, UBA3, SMURF2, SMURF1, TSG101, UBE2G1, UBE2G2, UFC1, FBXL19, USP19, MGRN1, MAP1LC3A, FBXL12, USP10, FBXL13, FBXL14, FBXL15, USP16, FBXL16, USP15, FBXL17, USP14, FBXL18, USP13, F…
GO:0051603~proteolysis involved in cellular protein catabolic process	448	3.88855	VPRBP, MYLIP, USP50, CUL3, CUL2, CUL5, USP53, USP54, CUL7, BTBD1, CUL9, CUL1, AUP1, ADAM9, SKP2, UBE2J1, BRAP, BACE2, BACE1, RAD23B, DNAH12, RAD23A, UBA6, UBA5, SPOP, NPLOC4, UBE2CBP, FOXRED2, PCNP, MARCH10, MARCH11, UBA2, UBA3, SMURF2, SMURF1, TSG101, UBE2G1, UBE2G2, UFC1, FBXL19, USP19, MGRN1, MAP1LC3A, FBXL12, USP10, FBXL13, FBXL14, FBXL15, USP16, FBXL16, USP15, FBXL17, USP14, FBXL18, USP13, F…
GO:0051173~positive regulation of nitrogen compound metabolic process	443	3.84515	MEF2C, HRAS, XRCC6, NAA15, RORB, RORA, MED21, CITED1, CTNNB1, CITED2, EPC1, BRPF1, FOXF1, FOXF2, CCNA2, PCBD2, PCBD1, RXRB, NODAL, RXRA, MED12, RXRG, MED14, MED13, MECOM, PROX1, MAPK1, MED17, JUN, CRTC1, NFKBIA, TCF4, TCF3, ARHGEF10L, DVL3, ESRRA, NTF3, MAP2K1, KLF12, MAP2K3, TGFBR1, ESRRG, MSTN, KLF15, USF1, USF2, HNF1B, HNF1A, GRIP1, SPI1, TP63, CCNE1, TICAM1, SERTAD3, GUCY1A3, HSF4, USP16, MYC…
GO:0012501~programmed cell death	431	3.74099	MEF2C, MEF2A, HRAS, SGMS1, CTNNB1, MAGED1, CLPTM1L, MAP3K5, FAS, LUC7L3, CUL1, CCAR1, YARS, BCL2L15, MAGI3, BCL2L14, ROCK1, PTPRH, SCN2A, ESPL1, BCL2L13, BCL2L12, BCL2L11, NME6, BCL2L10, NME3, JUN, F3, F2, MAPK7, EIF2AK3, GGCT, NFKBIA, BCL2L2, ARF6, PPT1, BCL2L1, DIDO1, SCRIB, PEA15, RAC1, FAIM, TAOK2, KLF11, DUSP22, GAS2, ATM, FXR1, BFAR, HTATIP2, NUAK2, TP63, ZNF346, DAXX, BNIPL, NOD1, NISCH, T…
GO:0045935~positive regulation of nucleobase, nucleoside, nucleotide and nucleic acid metabolic process	430	3.73231	MEF2C, HRAS, XRCC6, NAA15, RORB, RORA, MED21, CITED1, CTNNB1, CITED2, EPC1, BRPF1, FOXF1, FOXF2, CCNA2, PCBD2, PCBD1, RXRB, NODAL, RXRA, MED12, RXRG, MED14, MED13, MECOM, PROX1, MAPK1, MED17, JUN, CRTC1, NFKBIA, TCF4, TCF3, ARHGEF10L, DVL3, ESRRA, NTF3, MAP2K1, KLF12, MAP2K3, TGFBR1, ESRRG, MSTN, KLF15, USF1, USF2, HNF1B, HNF1A, GRIP1, SPI1, TP63, CCNE1, SERTAD3, GUCY1A3, HSF4, USP16, MYC, FGF2, …
GO:0019941~modification-dependent protein catabolic process	427	3.70628	VPRBP, MYLIP, USP50, CUL3, CUL2, CUL5, USP53, USP54, CUL7, BTBD1, CUL9, CUL1, AUP1, SKP2, UBE2J1, BRAP, RAD23B, DNAH12, RAD23A, UBA6, UBA5, SPOP, NPLOC4, UBE2CBP, FOXRED2, PCNP, MARCH10, MARCH11, UBA2, UBA3, SMURF2, SMURF1, TSG101, UBE2G1, UBE2G2, UFC1, FBXL19, USP19, MGRN1, MAP1LC3A, FBXL12, USP10, FBXL13, FBXL14, FBXL15, USP16, FBXL16, USP15, FBXL17, USP14, FBXL18, USP13, FBXL20, ERLIN2, ERLIN1…
GO:0043632~modification-dependent macromolecule catabolic process	427	3.70628	VPRBP, MYLIP, USP50, CUL3, CUL2, CUL5, USP53, USP54, CUL7, BTBD1, CUL9, CUL1, AUP1, SKP2, UBE2J1, BRAP, RAD23B, DNAH12, RAD23A, UBA6, UBA5, SPOP, NPLOC4, UBE2CBP, FOXRED2, PCNP, MARCH10, MARCH11, UBA2, UBA3, SMURF2, SMURF1, TSG101, UBE2G1, UBE2G2, UFC1, FBXL19, USP19, MGRN1, MAP1LC3A, FBXL12, USP10, FBXL13, FBXL14, FBXL15, USP16, FBXL16, USP15, FBXL17, USP14, FBXL18, USP13, FBXL20, ERLIN2, ERLIN1…
GO:0006915~apoptosis	424	3.68024	MEF2C, MEF2A, HRAS, SGMS1, CTNNB1, MAGED1, CLPTM1L, MAP3K5, FAS, LUC7L3, CUL1, CCAR1, YARS, BCL2L15, MAGI3, BCL2L14, ROCK1, PTPRH, SCN2A, ESPL1, BCL2L13, BCL2L12, BCL2L11, NME6, BCL2L10, NME3, JUN, F3, F2, MAPK7, EIF2AK3, GGCT, NFKBIA, BCL2L2, ARF6, PPT1, BCL2L1, DIDO1, SCRIB, PEA15, RAC1, FAIM, TAOK2, KLF11, DUSP22, GAS2, ATM, FXR1, BFAR, HTATIP2, NUAK2, TP63, ZNF346, DAXX, BNIPL, NOD1, NISCH, T…
GO:0033554~cellular response to stress	421	3.6542	XRCC4, XRCC3, XRCC6, INTS3, XRCC1, MAP3K6, MAP3K5, EPC2, MAP3K9, TLK1, CCNA2, MAP2K7, MAP2K6, SYK, TNIK, LIG1, RXRA, LIG3, RAD1, MAPK1, EIF2S1, JUN, ROR2, MAPK9, EIF2AK3, MCTS1, EIF2AK4, RAD23B, RAD23A, DUSP10, HFE, XAB2, HSPA1L, DUSP19, NTHL1, DHX9, RECQL5, EME2, TAOK3, EME1, MAP2K4, ATR, ATM, PCNA, AVPR1A, PARP3, PARP1, PARP2, NUAK2, FOXA3, ZNF12, TP63, DAXX, GTSE1, MAP1LC3A, XYLT1, TRPV4, C19O…
GO:0044093~positive regulation of molecular function	421	3.6542	XRCC4, MAP3K7, MAP3K6, AGTR1, MAP3K5, LTB4R, MAP3K9, ILK, MAP2K6, CUL1, ADAM9, SYK, PIK3CB, BCL2L13, BCL2L10, THY1, SPAG9, F3, F2, EIF2AK3, GNAI2, ERBB2, PTH1R, DUSP12, SCRIB, ADCYAP1, HCRTR2, ADRB3, RAC1, TAOK2, SPHK2, MAP2K1, MAP2K3, TGFBR1, TGFBR2, SPHK1, HGF, AVPR1A, TGFBR3, RGS9, OPRM1, DAXX, NOD2, KISS1R, NOD1, NMUR2, TICAM1, BRD4, MYC, FGF2, GHR, AIFM3, TP53, CARD10, CARD11, CARD14, CCND1,…
GO:0016192~vesicle-mediated transport	408	3.54136	HRAS, SLC9A3, VPS54, C16ORF70, USE1, ITSN2, CTNNB1, VPS4B, VPS4A, RAB27A, SH3GL3, ARC, VPS45, MYLK2, VPS41, COLEC12, ERGIC1, PCLO, YIF1A, ERGIC3, NPC1, UNC13D, DOC2A, SCYL1, TRAPPC4, TRAPPC1, UNC13C, DOC2B, SH3GL2, UNC13A, TRAPPC3, TRAPPC2, GNAI3, RER1, HFE, ARF6, PPT1, ARF5, ARFGEF1, ADRB3, RAC1, TGFBR2, TINAGL1, FNBP1, ARF1, SYTL4, HGS, SYTL5, SYTL2, SYTL1, MSR1, LDLR, MARCKSL1, AP2S1, CRCP, AP…
GO:0009890~negative regulation of biosynthetic process	407	3.53268	MEF2C, ZNF639, CTNNB1, CITED2, EPC1, FOXF2, RCOR2, NODAL, RXRA, ZHX1, MECP2, ZHX2, ZHX3, PTPRU, PROX1, MSX1, EIF2AK1, ZNF238, BACE2, TGIF1, ST18, EIF2AK3, EIF2AK4, ZNF382, VPS72, ATN1, HEXIM2, TCF4, DNMT3B, DNMT3A, KLF12, PAIP2, KLF10, KLF11, ATR, TRPS1, UBA3, SMURF2, HNF1A, TSG101, SPI1, ZNF675, TP63, DAXX, ZNF345, ZNF350, STRA8, PBXIP1, HSF4, SIK1, FGF2, ZNF496, LAG3, ZNF281, ATF7IP, CDC6, TP53…
GO:0010628~positive regulation of gene expression	405	3.51532	MEF2C, XRCC6, NAA15, RORB, RORA, MED21, CITED1, CTNNB1, CITED2, EPC1, BRPF1, FOXF1, FOXF2, CCNA2, PCBD2, PCBD1, RXRB, NODAL, RXRA, MED12, RXRG, MED14, MED13, MECOM, PROX1, MAPK1, JUN, MED17, MAPK9, CRTC1, NFKBIA, TCF4, DNMT3B, TCF3, ARHGEF10L, DVL3, ESRRA, KLF12, NTF3, MAP2K3, TGFBR1, ESRRG, MSTN, KLF15, USF1, USF2, HNF1B, HNF1A, GRIP1, SPI1, TP63, CCNE1, SERTAD3, HSF4, USP16, MYC, FGF2, SERTAD2,…
GO:0031327~negative regulation of cellular biosynthetic process	401	3.4806	MEF2C, ZNF639, CTNNB1, CITED2, EPC1, FOXF2, RCOR2, NODAL, RXRA, ZHX1, MECP2, ZHX2, ZHX3, PTPRU, PROX1, MSX1, EIF2AK1, ZNF238, BACE2, TGIF1, ST18, EIF2AK3, EIF2AK4, ZNF382, VPS72, ATN1, HEXIM2, TCF4, DNMT3B, DNMT3A, KLF12, PAIP2, KLF10, KLF11, ATR, TRPS1, UBA3, SMURF2, HNF1A, TSG101, SPI1, ZNF675, TP63, DAXX, ZNF345, ZNF350, STRA8, PBXIP1, HSF4, SIK1, FGF2, ZNF496, LAG3, ZNF281, ATF7IP, CDC6, TP53…
GO:0022402~cell cycle process	398	3.45456	KIFC1, TUBB2B, AIF1, SART1, CTNNB1, CUL3, CUL2, CDCA8, CUL5, INCENP, ILK, CDCA2, CCNA1, CCNA2, CDCA5, MAP2K6, CUL1, STAG1, CGRRF1, CRYAA, LIG3, SKP2, ESPL1, MARK4, NCAPD3, NCAPD2, RAD1, SPAG5, ZWINT, CCDC99, KIAA1009, DUSP13, CDC123, TCF3, LFNG, SSSCA1, MAP2K1, PCNT, NUF2, GAS2, HGF, GAS7, ATM, NOLC1, LZTS2, TSG101, DAXX, LATS1, GTSE1, CCNE1, STRA8, USP16, MYC, CDC6, ARHGEF2, PAPD7, TP53, TPX2, P…
GO:0045941~positive regulation of transcription	396	3.4372	MEF2C, XRCC6, NAA15, RORB, RORA, MED21, CITED1, CTNNB1, CITED2, EPC1, BRPF1, FOXF1, FOXF2, CCNA2, PCBD2, PCBD1, RXRB, NODAL, RXRA, MED12, RXRG, MED14, MED13, MECOM, PROX1, MAPK1, JUN, MED17, CRTC1, NFKBIA, TCF4, TCF3, ARHGEF10L, DVL3, ESRRA, KLF12, NTF3, MAP2K3, TGFBR1, ESRRG, MSTN, KLF15, USF1, USF2, HNF1B, HNF1A, GRIP1, SPI1, TP63, CCNE1, SERTAD3, HSF4, USP16, MYC, FGF2, SERTAD2, IHH, ATF7IP, A…
GO:0010558~negative regulation of macromolecule biosynthetic process	394	3.41984	MEF2C, ZNF639, CTNNB1, CITED2, EPC1, FOXF2, RCOR2, NODAL, RXRA, ZHX1, MECP2, ZHX2, ZHX3, PTPRU, PROX1, MSX1, EIF2AK1, ZNF238, BACE2, TGIF1, ST18, EIF2AK3, EIF2AK4, ZNF382, VPS72, ATN1, HEXIM2, TCF4, DNMT3B, DNMT3A, KLF12, PAIP2, KLF10, KLF11, ATR, TRPS1, UBA3, SMURF2, HNF1A, TSG101, SPI1, ZNF675, TP63, DAXX, ZNF345, ZNF350, STRA8, PBXIP1, HSF4, SIK1, FGF2, ZNF496, LAG3, ZNF281, ATF7IP, CDC6, TP53…
GO:0055085~transmembrane transport	376	3.26361	SLC9A9, SLC9A8, SLC9A7, SLC9A6, AQP9, SCN3A, SLC9A5, SLC9A3, SLC9A2, AQP5, AQP6, AQP1, SLC26A11, AQP3, ABCB10, ABRA, NUP37, GLE1, NUP35, SLC12A6, SLC12A7, SLC12A9, PDPN, SCN2A, TRPA1, ABCC11, ABCC12, RHCG, CATSPER3, ATP5C1, RYR2, SLC30A10, CLCN1, GC, SLC2A12, RBP4, SLC2A13, SLC2A10, CLCN3, SCN1A, CLCN2, CHKB, SFXN3, SFXN4, SFXN2, CHCHD4, ATP6V0B, SFXN5, SLC11A2, SLC11A1, TRAM2, C16ORF7, NUP54, TR…
GO:0006396~RNA processing	375	3.25493	RPP38, SCAF1, NAF1, EIF2C2, LSM6, TRMT2B, LSM7, RP9, SYNCRIP, INTS2, ZNF638, INTS3, WTAP, SART3, SART1, NONO, INTS9, INTS8, DHX38, INTS5, RBM8A, INTS4, INTS7, INTS6, WDR77, U2AF1, RPP30, LSM3, DHX35, PTBP2, LSM2, LSM1, LUC7L3, CCAR1, RPP25, KRR1, GTPBP3, RPP21, PTBP1, MTPAP, PPARGC1A, MRM1, WDR83, PCF11, NOP2, AQR, TRMT11, TRMT12, FUS, HSD17B10, PUS3, FIP1L1, PUS1, FARS2, PABPC4, ZCRB1, TRPT1, DU…
GO:0043085~positive regulation of catalytic activity	374	3.24625	ADCY3, EDN3, ADCY4, XRCC4, ADCY1, ADORA3, ADCY7, ADCY8, EFNA1, ADCY5, LHCGR, ADCY6, EDN1, LPAR3, LPAR2, LPAR1, ADORA1, MAP3K7, AGTR1, MAP3K6, MAP3K5, S1PR1, LTB4R, MAP3K9, S1PR4, ILK, GAB1, CHRNA3, MAP2K6, CUL1, SYK, ADAM9, ANAPC1, ANAPC2, C5AR1, PIK3CB, ANAPC4, PIM1, BCL2L13, BCL2L10, THY1, CRHR1, SPAG9, HTR7, F3, F2, EIF2AK3, ACR, SIVA1, GNAI2, PFKFB2, ERBB2, PTPLAD1, PFKFB1, PTH1R, DUSP12, CD7…
GO:0051172~negative regulation of nitrogen compound metabolic process	373	3.23757	MEF2C, EDN1, FST, ZNF639, CITED2, CTNNB1, EPC1, ZGPAT, SIN3B, SIN3A, NKX6-2, WWP1, FOXF2, RARB, SUPT5H, BCL7A, S100A1, TWIST1, GTPBP4, RARG, RCOR2, STRN3, NODAL, RXRA, ZHX1, ZHX2, MECP2, ZHX3, PTPRU, PROX1, MSX1, ZNF238, PIAS4, HES5, PRDM6, HES2, TGIF1, ATPIF1, PRDM1, ST18, ZNF382, SUDS3, HUS1, TAF9B, VPS72, NR1H2, ACD, ATN1, HEXIM2, DRAP1, CDA, NKX2-1, BCOR, TCF4, DNMT3B, HNRNPAB, NKRF, MDFI, DN…
GO:0045934~negative regulation of nucleobase, nucleoside, nucleotide and nucleic acid metabolic process	368	3.19417	MEF2C, EDN1, FST, ZNF639, CITED2, CTNNB1, EPC1, ZGPAT, SIN3B, SIN3A, NKX6-2, WWP1, FOXF2, RARB, SUPT5H, BCL7A, S100A1, TWIST1, GTPBP4, RARG, RCOR2, STRN3, NODAL, RXRA, ZHX1, ZHX2, MECP2, ZHX3, PTPRU, PROX1, MSX1, ZNF238, PIAS4, HES5, PRDM6, HES2, TGIF1, ATPIF1, PRDM1, ST18, ZNF382, SUDS3, HUS1, TAF9B, VPS72, NR1H2, ACD, ATN1, HEXIM2, DRAP1, CDA, NKX2-1, BCOR, TCF4, DNMT3B, HNRNPAB, NKRF, MDFI, DN…
GO:0006259~DNA metabolic process	367	3.18549	RAD51C, XRCC4, FHIT, XRCC3, XRCC6, RNASEH1, INTS3, PTTG1, DNASE1L2, XRCC1, ISG20, PRIM1, NONO, EPC2, CRY2, CTGF, CHRNA4, CRY1, POLL, POLK, ESCO1, POLI, POLH, POLG, RAN, C11ORF30, LIG1, LIG3, RAD9B, POLB, C10ORF2, ESCO2, EEPD1, RAD1, RFC5, DCLRE1C, PNKP, DCLRE1A, RFC3, REC8, RFC4, DCLRE1B, RFC2, CD40LG, TBRG1, SMARCAL1, MYO18A, RAD23B, TMX1, RAD23A, MRE11A, HUS1, PPT1, CHEK1, CDC34, OBFC2A, XAB2, …
GO:0006812~cation transport	366	3.17681	SLC9A9, CALHM1, SLC9A8, SLC36A1, SLC9A7, SLC9A6, SCN3A, SLC9A5, SCN3B, ATP1B2, SLC9A3, SLC9A2, GRIN3A, AQP1, SHKBP1, ATP2B4, KCNK9, GRIN2B, KCNK7, KCNK6, VPS4B, CHRNA4, SLC12A6, IBTK, SLC12A7, SCN2B, SCN2A, TRPA1, GRIN2A, ATP2C2, RHCG, ATP2C1, CATSPER3, F2, ATP5C1, RYR2, SLC30A10, KCNMB3, KCNMB4, ORAI1, SCN1A, SCN1B, CHKB, CACNB1, SFXN3, CACNB2, HFE, SFXN4, CACNB3, SFXN2, CACNB4, KCNJ2, KCNJ3, AT…
GO:0010629~negative regulation of gene expression	362	3.14209	MEF2C, EIF2C2, EIF2C1, FST, ZNF639, CITED2, CTNNB1, EPC1, ZGPAT, SIN3B, SIN3A, WWP2, NKX6-2, WWP1, FOXF2, RARB, SUPT5H, BCL7A, S100A1, TWIST1, RARG, RCOR2, STRN3, NODAL, RXRA, ZHX1, ZHX2, MECP2, SKP2, ZHX3, PTPRU, PROX1, MSX1, ZNF238, PIAS4, HES5, PRDM6, HES2, TGIF1, PRDM1, ST18, ZNF382, SUDS3, EIF2C4, TAF9B, BCL2L1, VPS72, NR1H2, MOV10, ATN1, HEXIM2, DRAP1, NKX2-1, BCOR, TCF4, DNMT3B, HNRNPAB, N…
GO:0006461~protein complex assembly	355	3.08133	SYT1, OXA1L, HRAS, TUBB2B, MED23, CD2AP, TAF7L, CTNNB1, CTTNBP2, PICALM, AQP11, KIFAP3, ILK, MED27, VMA21, SH3BGR, FAS, CHRNA3, TBPL1, SYK, IKBKAP, MAGI1, PCBD2, CRYAA, CD3E, PCBD1, TAF4B, MATN1, MED12, DPAGT1, COLEC12, MED14, MED13, TAF6L, PPARGC1A, C10ORF2, JUP, SPAG9, PTRF, MED16, MED17, TUBA4A, ADSL, ATPIF1, AMFR, LAMC1, EIF2AK3, SURF1, HSD17B10, CALY, TAF9B, DAG1, HFE, PDSS1, CD74, SDHAF1, P…
GO:0070271~protein complex biogenesis	355	3.08133	SYT1, OXA1L, HRAS, TUBB2B, MED23, CD2AP, TAF7L, CTNNB1, CTTNBP2, PICALM, AQP11, KIFAP3, ILK, MED27, VMA21, SH3BGR, FAS, CHRNA3, TBPL1, SYK, IKBKAP, MAGI1, PCBD2, CRYAA, CD3E, PCBD1, TAF4B, MATN1, MED12, DPAGT1, COLEC12, MED14, MED13, TAF6L, PPARGC1A, C10ORF2, JUP, SPAG9, PTRF, MED16, MED17, TUBA4A, ADSL, ATPIF1, AMFR, LAMC1, EIF2AK3, SURF1, HSD17B10, CALY, TAF9B, DAG1, HFE, PDSS1, CD74, SDHAF1, P…
GO:0051254~positive regulation of RNA metabolic process	339	2.94245	MEF2C, CDX1, STAT5A, XRCC6, NAA15, RORB, RORA, MED21, CTNNB1, CITED2, EPC1, S1PR1, FOXF1, FOXF2, ABRA, CREB3L4, RARB, SUPT5H, RARG, PCBD2, RAN, RXRB, STRN3, NODAL, RXRA, MED12, RXRG, MED14, MED13, MECOM, PPARGC1A, PROX1, TBR1, PPARGC1B, MTF1, HES5, MED17, JUN, PIAS2, PIAS1, TGFB1I1, TMX1, CRTC1, NFKBIA, AFAP1L2, PLAGL1, NR1H2, SLC11A1, NKX2-1, AGRN, MAML3, TCF4, TCF3, ARHGEF10L, HNRNPAB, NR1H3, P…
GO:0019220~regulation of phosphate metabolic process	338	2.93377	ADCY3, EDN3, ADCY4, ADCY1, ADCY7, ADCY8, EFNA1, GDF7, ADCY5, ADCY6, EDN1, LPAR3, LPAR2, LPAR1, ADORA1, MAP3K7, ZGPAT, MAP3K6, MAP3K5, DIRAS3, MAP3K9, ILK, GAB1, RAPGEF4, RAPGEF3, MAP2K6, CHRNA3, SYK, ADAM9, IBTK, ANAPC2, GTPBP4, C5AR1, CD3E, PIK3CB, PIM1, THY1, VEGFC, SPAG9, JUN, F2, GNAI2, PFKFB2, ERBB2, PTPLAD1, PFKFB1, DUSP12, CHEK1, BDKRB2, NPRL2, CD74, PIN1, SLC11A1, DUSP19, KRAS, HEXIM2, RA…
GO:0051174~regulation of phosphorus metabolic process	338	2.93377	ADCY3, EDN3, ADCY4, ADCY1, ADCY7, ADCY8, EFNA1, GDF7, ADCY5, ADCY6, EDN1, LPAR3, LPAR2, LPAR1, ADORA1, MAP3K7, ZGPAT, MAP3K6, MAP3K5, DIRAS3, MAP3K9, ILK, GAB1, RAPGEF4, RAPGEF3, MAP2K6, CHRNA3, SYK, ADAM9, IBTK, ANAPC2, GTPBP4, C5AR1, CD3E, PIK3CB, PIM1, THY1, VEGFC, SPAG9, JUN, F2, GNAI2, PFKFB2, ERBB2, PTPLAD1, PFKFB1, DUSP12, CHEK1, BDKRB2, NPRL2, CD74, PIN1, SLC11A1, DUSP19, KRAS, HEXIM2, RA…
GO:0045893~positive regulation of transcription, DNA-dependent	336	2.91641	MEF2C, CDX1, STAT5A, XRCC6, NAA15, RORB, RORA, MED21, CTNNB1, CITED2, EPC1, S1PR1, FOXF1, FOXF2, ABRA, CREB3L4, RARB, SUPT5H, RARG, PCBD2, RAN, RXRB, STRN3, NODAL, RXRA, MED12, RXRG, MED14, MED13, MECOM, PPARGC1A, PROX1, TBR1, PPARGC1B, MTF1, HES5, MED17, JUN, PIAS2, TGFB1I1, PIAS1, TMX1, CRTC1, NFKBIA, AFAP1L2, PLAGL1, NR1H2, SLC11A1, NKX2-1, AGRN, MAML3, TCF4, TCF3, ARHGEF10L, HNRNPAB, NR1H3, P…
GO:0016481~negative regulation of transcription	333	2.89037	MEF2C, FST, ZNF639, CTNNB1, CITED2, EPC1, ZGPAT, SIN3B, SIN3A, NKX6-2, WWP1, FOXF2, RARB, SUPT5H, BCL7A, S100A1, TWIST1, RARG, RCOR2, STRN3, NODAL, RXRA, ZHX1, ZHX2, MECP2, ZHX3, PTPRU, PROX1, MSX1, ZNF238, PIAS4, HES5, PRDM6, HES2, TGIF1, PRDM1, ST18, ZNF382, SUDS3, TAF9B, VPS72, NR1H2, ATN1, HEXIM2, DRAP1, NKX2-1, TCF4, BCOR, DNMT3B, HNRNPAB, NKRF, MDFI, DNMT3A, BMP2, IKZF1, KLF12, SMAD7, KLF10…
GO:0042325~regulation of phosphorylation	331	2.87301	ADCY3, EDN3, ADCY4, ADCY1, ADCY7, ADCY8, EFNA1, GDF7, ADCY5, ADCY6, EDN1, LPAR3, LPAR2, LPAR1, ADORA1, MAP3K7, ZGPAT, MAP3K6, MAP3K5, DIRAS3, MAP3K9, ILK, GAB1, RAPGEF4, RAPGEF3, MAP2K6, CHRNA3, ADAM9, SYK, IBTK, ANAPC2, GTPBP4, C5AR1, CD3E, PIK3CB, PIM1, THY1, VEGFC, SPAG9, JUN, F2, GNAI2, PFKFB2, ERBB2, PTPLAD1, PFKFB1, DUSP12, CHEK1, BDKRB2, NPRL2, CD74, PIN1, SLC11A1, DUSP19, KRAS, HEXIM2, RA…
GO:0051276~chromosome organization	324	2.81226	RAD51C, KIFC1, XRCC6, HIRA, H1FX, PTTG1, EPC1, EPC2, TAF5L, CDCA8, BRPF1, BRPF3, H2AFV, HIST1H2BJ, H2AFZ, H2AFY, TLK1, SUPT5H, CDCA5, TADA2A, C11ORF30, RCOR1, HMG20A, ESPL1, HMG20B, H2AFJ, TAF6L, NCAPD3, NCAPD2, CHRAC1, DCLRE1C, SUV420H2, REC8, MAD2L1, HUWE1, BAZ1B, PRDM6, ZWINT, PRDM5, SMARCAL1, SUDS3, SUPT6H, SUV420H1, CCDC99, TADA3, NEK2, MRE11A, TADA1, VPS72, HSPA1L, ACD, PBRM1, LEO1, FBXO4, …
GO:0032268~regulation of cellular protein metabolic process	320	2.77754	EIF2C2, EIF2C1, AURKAIP1, MASP1, GDF7, EDN1, ADORA1, AGTR1, MAP3K6, MAP3K5, RBM8A, MAP3K9, GAB1, RAB23, RAPGEF4, RAPGEF3, EIF2B2, APOM, EIF2B3, EIF2B4, CUL1, EIF2B5, SYK, ADAM9, ANAPC1, IBTK, ANAPC2, F12, GTPBP4, CD3E, ANAPC4, PPARGC1A, VEGFC, MAPK1, EIF2AK1, MAD2L1, PIAS4, PIAS3, EIF2S1, JUN, F2, PIAS1, EEFSEC, EIF2AK3, EIF2AK4, EIF2C4, PTPLAD1, NFKBIA, BDKRB2, MTIF2, MTIF3, PIN1, NR1H2, PEMT, F…
GO:0030001~metal ion transport	316	2.74282	SLC9A9, CALHM1, SLC9A8, SLC9A7, SLC9A6, SCN3A, SLC9A5, SCN3B, ATP1B2, SLC9A3, SLC9A2, GRIN3A, SHKBP1, ATP2B4, KCNK9, GRIN2B, KCNK7, KCNK6, VPS4B, CHRNA4, IBTK, SLC12A6, SLC12A7, SCN2B, SCN2A, TRPA1, GRIN2A, ATP2C2, ATP2C1, CATSPER3, F2, RYR2, SLC30A10, KCNMB3, KCNMB4, ORAI1, SCN1A, SCN1B, CACNB1, SFXN3, CACNB2, HFE, SFXN4, CACNB3, SFXN2, CACNB4, KCNJ2, KCNJ3, SFXN5, KCNMB1, KCNJ1, KCNMB2, SLC11A2…
GO:0070727~cellular macromolecule localization	301	2.61262	RAB3GAP2, OXA1L, LTBP2, LHCGR, C16ORF70, SSR1, CTNNB1, CRY2, TRAK2, HOMER3, ABRA, TLK1, STAM, RAB27A, KIF13B, RAN, VPS45, VPS41, OPTN, PTPRU, AP4M1, VTI1A, MAPK1, JUN, F2, CCDC99, RTP4, MTX3, MTX2, RTP1, MTX1, AKAP12, CACNB1, NFKBIA, RFFL, RIMS2, CD74, SLC11A1, ACD, STX12, STX17, DUSP16, SUPT7L, NUP54, STX11, STX10, SEC23IP, TRAM1, RANBP17, SRP54, TAOK2, ARFIP1, DVL1, CBLB, TRPS1, PCNA, SYTL4, SY…
GO:0010942~positive regulation of cell death	300	2.60394	ITGB3BP, PTGS2, CADM1, NELL1, ADORA1, SART1, BTK, MAGED1, CUL3, CUL2, MAP3K5, CUL5, CD44, HTRA2, RARB, FAS, WWOX, MAP2K6, CUL1, RAB27A, RARG, PTPRF, CD3E, RXRA, GRIN2A, SKP2, BCL2L13, MARK4, BCL2L11, MAPK1, UNC13D, NME3, ALOX15B, JUN, RYR2, MAPK9, SIVA1, STK17B, AKAP13, CHEK2, STK17A, BCL2L1, SCRIB, SERINC3, PLAGL1, RAC1, C16ORF5, PLAGL2, BMP4, ABR, TM2D1, TP53BP2, KLF10, TGFBR1, CIDEB, SMAD3, AT…
GO:0008283~cell proliferation	300	2.60394	OSMR, PGF, FST, GFER, CLK1, CITED1, CTNNB1, ISG20, SHB, CUL5, COL4A3BP, ILK, GAB1, GNG2, RAPGEF3, CUL1, SYK, RXRB, PDPN, RXRA, EMX2, PIM1, SKP2, PIM2, VEGFB, VEGFC, GLUL, UHRF2, PRDM4, SERPINF1, TACSTD2, CD40LG, UBR5, RBP4, TMX1, CDV3, GNAI2, ERBB4, ERBB2, ELN, BCL2L2, EPHB4, CD74, SCRIB, NAA35, TAL1, SLC11A1, ACE, IL23A, RAC1, CKLF, PEMT, MTCP1, GNAT1, BMP4, CRIP3, MAP2K1, SPHK2, KLF10, CREBBP, …
GO:0034613~cellular protein localization	298	2.58658	RAB3GAP2, OXA1L, LTBP2, LHCGR, C16ORF70, SSR1, CTNNB1, CRY2, TRAK2, HOMER3, ABRA, TLK1, STAM, RAB27A, KIF13B, RAN, VPS45, VPS41, OPTN, PTPRU, AP4M1, VTI1A, MAPK1, JUN, F2, CCDC99, RTP4, MTX3, MTX2, RTP1, MTX1, CACNB1, AKAP12, NFKBIA, RFFL, RIMS2, CD74, SLC11A1, ACD, STX12, STX17, DUSP16, SUPT7L, NUP54, STX11, STX10, SEC23IP, TRAM1, RANBP17, SRP54, TAOK2, ARFIP1, DVL1, CBLB, TRPS1, PCNA, SYTL4, SY…
GO:0043068~positive regulation of programmed cell death	298	2.58658	ITGB3BP, PTGS2, CADM1, NELL1, ADORA1, SART1, BTK, MAGED1, CUL3, CUL2, MAP3K5, CUL5, CD44, HTRA2, RARB, FAS, WWOX, MAP2K6, CUL1, RAB27A, RARG, PTPRF, CD3E, RXRA, GRIN2A, SKP2, BCL2L13, MARK4, BCL2L11, MAPK1, UNC13D, NME3, ALOX15B, JUN, RYR2, MAPK9, SIVA1, STK17B, AKAP13, CHEK2, STK17A, BCL2L1, SCRIB, SERINC3, PLAGL1, RAC1, C16ORF5, PLAGL2, ABR, TM2D1, TP53BP2, KLF10, TGFBR1, CIDEB, SMAD3, ATM, CID…
GO:0043065~positive regulation of apoptosis	297	2.5779	ITGB3BP, PTGS2, CADM1, NELL1, ADORA1, SART1, BTK, MAGED1, CUL3, CUL2, MAP3K5, CUL5, CD44, HTRA2, RARB, FAS, WWOX, MAP2K6, CUL1, RAB27A, RARG, PTPRF, CD3E, RXRA, GRIN2A, SKP2, BCL2L13, BCL2L11, MAPK1, UNC13D, NME3, ALOX15B, JUN, RYR2, MAPK9, SIVA1, STK17B, AKAP13, CHEK2, STK17A, BCL2L1, SCRIB, SERINC3, PLAGL1, RAC1, C16ORF5, PLAGL2, ABR, TM2D1, TP53BP2, KLF10, TGFBR1, CIDEB, SMAD3, ATM, CIDEC, EI2…
GO:0022403~cell cycle phase	291	2.52582	ADCY3, RAD51C, KIFC1, TUBB2B, AURKA, PTTG1, CD2AP, CUL3, CUL2, CDCA8, CUL5, RSPH1, INCENP, CDCA2, NUP37, CCNA1, CCNA2, CDCA5, CUL1, STAG1, ANAPC1, ANAPC2, ZC3HC1, CRYAA, RAN, ANAPC4, PIM1, SKP2, LIG3, TBRG4, UBR2, ESPL1, PIM2, DCTN3, MARK4, NCAPD3, NCAPD2, RAD1, DCLRE1A, REC8, MAD2L1, SPAG5, ZWINT, NEK9, MAD2L2, NEK6, CCDC99, NEK3, NEK2, NEK1, MRE11A, DMWD, CHEK1, CDC34, KIAA1009, DUSP13, SAC3D1,…
GO:0007010~cytoskeleton organization	285	2.47374	HRAS, PDLIM7, AIF1, CROCC, VPS54, PDLIM3, AURKA, PRKG1, CTNNB1, HOOK3, HOOK1, CTTNBP2, HOOK2, PLS3, PLD2, ROCK1, CRYAA, RAN, ROCK2, ESPL1, MYH6, PCM1, PROX1, PCLO, MARK4, MARK1, THY1, RND3, RND1, SPAG5, ATP2C1, ZWINT, CNTROB, BIN3, ALDOA, CCDC99, NEK2, ELN, MYO9B, ARF6, DAAM1, DAAM2, CDC42EP2, PFN2, KRAS, PFN4, SAC3D1, RAC1, FBXO5, NPHP1, TAOK2, PCNT, ARFIP2, MYOZ1, GAS7, SEMA6A, CDC42BPG, EPS8, …
GO:0030182~neuron differentiation	285	2.47374	EDN3, S100A6, TUBB2B, EFNA1, GDF7, STRN, RORB, GRIN3A, RORA, PRKG1, BDNF, S1PR1, HTRA2, CD44, ATXN10, NKX6-2, ILK, CEP290, PITX3, CDH23, PHOX2A, PTPRM, EMX1, MDGA1, RXRA, EFNB1, EMX2, MDGA2, LIFR, PTPRR, TBR1, FARP2, THY1, LHFPL5, RND1, HES5, FOXG1, TRAPPC4, EFNA5, ERBB2, PPT1, EPHB3, EPHB1, EPHB2, SEMA5A, LAMB2, LHX1, KAL1, LHX2, RAC1, BAI1, LHX4, NKX2-1, LHX6, AGRN, OLFM3, GNAT1, BMP4, NTF3, MA…
GO:0006974~response to DNA damage stimulus	283	2.45638	RAD51C, XRCC4, XRCC3, XRCC6, INTS3, PTTG1, XRCC1, NONO, EPC2, CRY2, CHRNA4, TLK1, CRY1, CCNA2, MAP2K6, POLL, POLK, ESCO1, POLI, POLH, POLG, C11ORF30, LIG1, RINT1, LIG3, RAD9B, POLB, EEPD1, ESCO2, RFC5, DCLRE1C, RAD1, MAPK1, PNKP, DCLRE1A, RFC3, RFC4, DCLRE1B, BAZ1B, RFC2, UBR5, MCTS1, RAD23B, NEK1, RAD23A, MRE11A, HUS1, CHEK1, CHEK2, OBFC2A, XAB2, HSPA1L, ACD, FBXO6, POLN, C16ORF5, POLQ, NTHL1, R…
GO:0008284~positive regulation of cell proliferation	280	2.43034	EDN3, XRCC4, NOG, S100A6, HRAS, PTGS2, OSMR, PGF, STAT5A, BTC, EDN1, SSR1, CUL3, HTR1A, S1PR1, ILK, CCNA2, SYK, MAP2K5, CD3E, NODAL, EFNB1, LIFR, TBRG4, PROX1, MARK4, VASH2, PDCD1LG2, VEGFB, VEGFC, MAPK1, SIRPG, NOP2, JUN, F3, FOXG1, TGIF1, MST1R, LAMC1, MCTS1, GNAI2, ERBB4, ERBB2, PTH1R, BCL2L1, ADA, KRAS, AGGF1, LHX1, CDC123, ZAP70, TCF3, BMP4, SPHK2, TGFBR1, SPHK1, TGFBR2, ROGDI, SLAMF1, AGER,…
GO:0007243~protein kinase cascade	278	2.41298	EFNA1, THOP1, STAT5A, EDN1, SNIP1, LPAR3, LPAR2, LPAR1, ADORA1, BTK, MAP3K7, MAP3K6, MAP3K5, MAP3K9, WNK4, GAB1, PIK3CA, RAPGEF2, MAP2K7, MAP2K6, ADAM9, SYK, MAP2K5, IKBKAP, C5AR1, TNIK, PIK3CB, WNK1, WNK3, TANK, MARK1, MAPK1, SPAG9, F2, ROR2, MAPK9, MAPK7, PIAS1, IRAK1BP1, GNAI2, ERBB2, NFKBIB, PTPLAD1, PFKFB1, DUSP10, STK17B, NFKBIA, STK17A, CD74, DUSP19, DUSP16, ZAP70, FCER1A, MDFI, MAP2K1, TA…
GO:0051338~regulation of transferase activity	275	2.38695	ADCY3, EDN3, ADCY4, ADCY1, ADCY7, ADCY8, EFNA1, ADCY5, EDN1, ADCY6, LPAR3, LPAR2, LPAR1, ADORA1, MAP3K7, MAP3K6, ZGPAT, MAP3K5, DIRAS3, MAP3K9, ILK, GAB1, MAP2K6, CHRNA3, ADAM9, SYK, ANAPC2, GTPBP4, C5AR1, PIK3CB, PIM1, THY1, SPAG9, GNAI2, PFKFB2, ERBB2, PTPLAD1, PFKFB1, DUSP12, CHEK1, NPRL2, CD74, SLC11A1, SERINC2, DUSP19, SERINC5, ACD, KRAS, HEXIM2, SERINC1, RAC1, DUSP16, FCER1A, MDFI, MAP2K1, …
GO:0009719~response to endogenous stimulus	274	2.37827	ADCY3, ADCY4, ADCY1, PTGS2, STAR, ADCY7, ADCY8, PGF, ADCY5, STAT5A, SLC9A3, LHCGR, ADCY6, PTGS1, AURKA, AQP1, CITED1, CTNNB1, CTTNBP2, GOT1, LCAT, GAB1, RARA, GNG2, FAS, GNG4, EIF2B2, EIF2B3, GNG5, CCNA2, EIF2B4, EIF2B5, ADAM9, PLD1, GATM, STRN3, RXRA, GRIN2A, PTPRU, PPARGC1B, MAPK1, GRB10, PIAS3, HSD11B2, WFDC1, ACR, RBP4, ERBB4, ERBB2, PFKFB1, HMGCS1, BCL2L1, AHSG, KRAS, PEMT, IDH1, AANAT, AGRP…
GO:0006886~intracellular protein transport	272	2.36091	RAB3GAP2, LTBP2, LHCGR, C16ORF70, SSR1, CRY2, TRAK2, HOMER3, ABRA, STAM, TLK1, RAB27A, KIF13B, RAN, VPS45, VPS41, OPTN, AP4M1, VTI1A, MAPK1, JUN, F2, RTP4, MTX3, MTX2, MTX1, CACNB1, AKAP12, NFKBIA, RFFL, RIMS2, CD74, SLC11A1, ACD, STX12, STX17, DUSP16, NUP54, STX11, STX10, TRAM1, SEC23IP, RANBP17, SRP54, TAOK2, ARFIP1, CBLB, TRPS1, PCNA, SYTL4, SYTL5, HGS, SYTL2, GOSR2, NUTF2, GOSR1, SYTL3, SMURF…
GO:0000278~mitotic cell cycle	271	2.35223	KIFC1, TUBB2B, AURKA, PTTG1, CD2AP, CUL3, CUL2, CDCA8, CUL5, INCENP, CDCA2, NUP37, CCNA1, CCNA2, CDCA5, CUL1, STAG1, ANAPC1, ANAPC2, ZC3HC1, RAN, ANAPC4, PIM1, SKP2, TBRG4, ESPL1, DCTN3, MARK4, NCAPD3, NCAPD2, DCLRE1A, MAD2L1, SPAG5, ZWINT, PRDM5, NEK9, MAD2L2, NEK6, CCDC99, NEK3, NEK2, NEK1, CHEK1, CDC34, KIAA1009, SAC3D1, CDC123, SKA3, FBXO5, PBRM1, TCF3, SSSCA1, MAP2K1, NUF2, CDC23, TPD52L1, C…
GO:0043549~regulation of kinase activity	265	2.30015	ADCY3, EDN3, ADCY4, ADCY1, ADCY7, ADCY8, EFNA1, ADCY5, EDN1, ADCY6, LPAR3, LPAR2, LPAR1, ADORA1, MAP3K7, MAP3K6, ZGPAT, MAP3K5, DIRAS3, MAP3K9, ILK, GAB1, MAP2K6, CHRNA3, ADAM9, SYK, ANAPC2, GTPBP4, C5AR1, PIK3CB, PIM1, THY1, SPAG9, GNAI2, PFKFB2, ERBB2, PTPLAD1, PFKFB1, DUSP12, CHEK1, NPRL2, CD74, SLC11A1, DUSP19, KRAS, HEXIM2, RAC1, DUSP16, FCER1A, MDFI, MAP2K1, SPHK2, TAOK2, TGFBR1, MAP2K3, TG…
GO:0051253~negative regulation of RNA metabolic process	264	2.29147	MEF2C, FST, ZNF639, CTNNB1, CITED2, EPC1, ZGPAT, SIN3B, SIN3A, NKX6-2, FOXF2, RARB, SUPT5H, S100A1, TWIST1, RARG, STRN3, RXRA, NODAL, ZHX1, ZHX2, MECP2, ZHX3, PROX1, MSX1, ZNF238, PIAS4, HES5, TGIF1, PRDM1, ST18, TAF9B, VPS72, HEXIM2, ATN1, DRAP1, NKX2-1, TCF4, BCOR, DNMT3B, HNRNPAB, MDFI, DNMT3A, BMP2, KLF12, IKZF1, SMAD7, KLF10, KLF11, SMAD4, RYBP, SMAD3, SKI, SMAD2, DLX2, DLX1, TRPS1, MLX, HOP…
GO:0045892~negative regulation of transcription, DNA-dependent	263	2.28279	MEF2C, FST, ZNF639, CTNNB1, CITED2, EPC1, ZGPAT, SIN3B, SIN3A, NKX6-2, FOXF2, RARB, SUPT5H, S100A1, TWIST1, RARG, STRN3, RXRA, NODAL, ZHX1, ZHX2, MECP2, ZHX3, PROX1, MSX1, ZNF238, PIAS4, HES5, TGIF1, PRDM1, ST18, TAF9B, VPS72, HEXIM2, ATN1, DRAP1, NKX2-1, TCF4, BCOR, DNMT3B, HNRNPAB, MDFI, DNMT3A, BMP2, KLF12, IKZF1, SMAD7, KLF10, KLF11, SMAD4, RYBP, SMAD3, SKI, SMAD2, DLX2, DLX1, TRPS1, MLX, HOP…
GO:0016044~membrane organization	262	2.27411	OXA1L, HRAS, SEC31A, PDLIM7, SLC9A3, ITSN2, SYT7, VPS33B, ADORA1, MEGF10, HOOK2, PICALM, GBF1, CLEC4F, IZUMO1, SH3GL3, PLD2, ARC, COLEC12, LPCAT2, NPC1, UNC13D, RAB18, TXNDC5, SH3GL2, GNAI3, CALY, RTP1, RABEPK, HFE, PPT1, BCL2L1, AHSG, SLC11A1, ADRB3, KRAS, RAC1, FCER1G, ZMPSTE24, AGRN, STX11, EMD, NPLOC4, TGFBR2, DENND1A, FNBP1, RABEP2, ARF1, RABEP1, GOSR2, GRK4, CLEC7A, CHRNB1, CLCN5, MSR1, LDL…
GO:0032989~cellular component morphogenesis	262	2.27411	S100A4, NOG, S100A6, GDF7, DYNC2LI1, CITED1, CTNNB1, CUL3, BDNF, FOXF1, COL4A3BP, ILK, DYNC2H1, TBPL1, CDH23, PTPRM, CRYAA, PDPN, RXRA, EFNB1, NODAL, VANGL2, EOMES, LIFR, MYH6, PCM1, TBR1, PROX1, LHFPL5, FOXG1, EFNA5, BIN3, LAMC1, PMP22, CCDC99, ERBB2, EPHB3, EPHB1, SCRIB, EPHB2, SEMA5A, LAMB2, KAL1, LHX2, RAC1, BAI1, LHX4, NKX2-1, HNRNPAB, BMP2, KIF3A, NTF3, MAP2K1, PCNT, CELSR3, ALMS1, CELSR2, …
GO:0008285~negative regulation of cell proliferation	261	2.26543	RARRES3, NOG, RARRES1, PTGS2, AIF1, STRN, MXI1, ADORA1, MAGED1, CTTNBP2, CUL2, BDNF, CUL5, KIFAP3, ILK, RARB, CUL1, GTPBP4, PTPRM, RARG, CGRRF1, PTPRF, RXRA, PTPRU, PROX1, PDCD1LG2, VASH1, SSTR4, SIRPG, SSTR2, EIF2AK1, MSX1, ADAMTS8, ALOX15B, SSTR1, CD33, JUN, TBRG1, MNT, TGIF1, WFDC1, ADAMTS1, ATPIF1, TGFB1I1, PMP22, VSIG4, RBP4, ERBB2, PTH1R, IFI30, CHEK1, BDKRB2, BAI1, PEMT, BMP4, BMP2, BECN1,…
GO:0045944~positive regulation of transcription from RNA polymerase II promoter	259	2.24807	MEF2C, CDX1, STAT5A, XRCC6, RORA, MED21, CTNNB1, CITED2, EPC1, S1PR1, ABRA, CREB3L4, RARB, SUPT5H, RARG, RXRB, STRN3, RXRA, NODAL, MED12, RXRG, MED14, MED13, MECOM, PPARGC1A, TBR1, PPARGC1B, MTF1, HES5, MED17, JUN, CRTC1, NFKBIA, NR1H2, PLAGL1, SLC11A1, NKX2-1, AGRN, MAML3, TCF3, ARHGEF10L, PLAGL2, NR1H3, BMP4, BMP3, KLF6, ESRRA, BMP2, IKZF2, NTF3, IKZF1, KLF12, MAML1, CREBBP, SRA1, MAML2, SMAD4,…
GO:0007167~enzyme linked receptor protein signaling pathway	257	2.23071	NOG, LTBP2, LTBP3, EFNA1, GDF7, STAT5A, GDF5, FST, FSTL1, CITED1, MAP3K7, CTGF, GAB1, RAPGEF1, ROS1, CHRNA3, ADAM9, SYK, PTPRJ, SGPL1, PTPRF, CD3E, PTPRG, LIFR, PTPRU, VEGFC, GRB10, MSX1, JUN, ROR1, ROR2, TGFBRAP1, TGFB1I1, MST1R, EIF2AK3, ERBB4, ERBB2, BDKRB2, EPHB3, EPHB4, EPHB1, EPHB2, ADCYAP1, MUSK, AGRN, BMP4, PLAT, BMP2, CAMLG, SMAD9, SMAD7, KLF10, TGFBR1, SMAD6, TGFBR2, SMAD4, SMAD3, MSTN,…
GO:0045859~regulation of protein kinase activity	256	2.22203	ADCY3, EDN3, ADCY4, ADCY1, ADCY7, ADCY8, EFNA1, ADCY5, EDN1, ADCY6, LPAR3, LPAR2, LPAR1, ADORA1, MAP3K7, MAP3K6, ZGPAT, MAP3K5, DIRAS3, MAP3K9, ILK, GAB1, MAP2K6, CHRNA3, ADAM9, SYK, ANAPC2, GTPBP4, C5AR1, PIK3CB, PIM1, THY1, SPAG9, GNAI2, ERBB2, PTPLAD1, CHEK1, CD74, SLC11A1, DUSP19, KRAS, HEXIM2, DUSP16, FCER1A, MDFI, MAP2K1, SPHK2, TAOK2, TGFBR1, MAP2K3, TGFBR2, SPHK1, DUSP22, HGF, PTPN11, DVL…
GO:0030030~cell projection organization	253	2.19599	S100A6, CROCC, GDF7, DYNC2LI1, STRN, LPAR3, GRIN3A, LPAR1, PRKG1, CD2AP, BDNF, CD44, IFT20, ATXN10, ILK, DYNC2H1, CEP290, CDH23, PTPRM, ROCK1, RXRA, EFNB1, VANGL2, LIFR, PCM1, TBR1, LHFPL5, SPAG6, CC2D2A, FOXG1, TRAPPC4, EFNA5, ERBB2, ARF6, EPHB3, EPHB1, EPHB2, SEMA5A, LAMB2, KAL1, LHX2, RAC1, BAI1, LHX4, NKX2-1, KIF3A, NTF3, MAP2K1, PCNT, ARFIP2, CELSR3, ALMS1, CELSR2, AFG3L2, GAS7, PTPN11, DVL1…
GO:0009628~response to abiotic stimulus	251	2.17863	RP1, XRCC4, HRAS, AQP9, XRCC6, INTS3, CUL5, GRIN2B, STAC, EIF2B2, EIF2B3, EIF2B4, EIF2B5, CRYAA, POLH, TRPA1, GRIN2A, RIC8A, SAG, DCLRE1C, PITPNM1, PNKP, JUN, RBP4, NEK1, HUS1, BCL2L1, BDKRB2, OBFC2A, HSPA1L, ADRB3, KRAS, RAC1, NKX2-1, DNMT3B, NPHP1, GNAT1, BMP4, UNC119, DHX9, BMP2, TRPC3, TGFBR1, TGFBR2, MSTN, RAD54L, USF1, RGS9BP, ATM, GNAT2, RNF8, PLA2G4A, GNGT2, ABCG5, KCNJ8, AVPR1A, CHRNB2, …
GO:0009725~response to hormone stimulus	250	2.16995	ADCY3, ADCY4, ADCY1, PTGS2, STAR, ADCY7, ADCY8, PGF, ADCY5, SLC9A3, STAT5A, ADCY6, PTGS1, LHCGR, AURKA, AQP1, CITED1, CTNNB1, CTTNBP2, GOT1, LCAT, GAB1, GNG2, RARA, FAS, GNG4, EIF2B2, EIF2B3, GNG5, CCNA2, EIF2B4, EIF2B5, ADAM9, PLD1, GATM, STRN3, RXRA, PTPRU, PPARGC1B, MAPK1, GRB10, PIAS3, HSD11B2, WFDC1, ACR, RBP4, ERBB4, ERBB2, PFKFB1, BCL2L1, AHSG, KRAS, IDH1, AANAT, AGRP, SPP1, BMP4, MAP2K1, …
GO:0006325~chromatin organization	249	2.16127	HIRA, H1FX, EPC1, EPC2, TAF5L, BRPF1, BRPF3, H2AFV, HIST1H2BJ, H2AFZ, H2AFY, TLK1, SUPT5H, TADA2A, C11ORF30, RCOR1, HMG20A, HMG20B, H2AFJ, TAF6L, CHRAC1, SUV420H2, HUWE1, BAZ1B, PRDM6, PRDM5, SMARCAL1, SUDS3, SUPT6H, SUV420H1, TADA3, TADA1, VPS72, LEO1, PBRM1, SUPT7L, BCOR, DNMT3B, DNMT3A, AEBP2, CREBBP, SMYD3, SMYD1, RNF8, SAP130, SUPT16H, CHAF1A, KLF1, CHAF1B, RERE, ENY2, HNF1A, EZH1, EZH2, NAP…
GO:0051726~regulation of cell cycle	244	2.11787	EDN3, DYNC1LI1, PTGS2, AURKAIP1, STAT5A, EDN1, BTC, INTS3, CITED2, CUL7, DIRAS3, CUL9, CCNA2, ANAPC2, GTPBP4, ROCK2, RINT1, SKP2, PIM1, MYLK2, ESPL1, PROX1, RAD1, MAD2L1, UHRF2, PRDM4, ALOX15B, JUN, ZWINT, FOXG1, MNT, MAD2L2, NEK6, NEK2, HUS1, AFAP1L2, CHEK1, CHEK2, OBFC2A, SCRIB, PIN1, ADCYAP1, HEXIM2, CDC123, FBXO6, FBXO5, TCF3, BMP4, BMP2, TP53BP2, SMAD6, SPHK1, SMAD3, CDC23, ATR, ATM, PTPN11,…
GO:0016071~mRNA metabolic process	242	2.10051	SCAF1, EIF2C2, EIF2C1, LSM6, LSM7, SYNCRIP, WTAP, SART1, NONO, DCPS, DHX38, RBM8A, WDR77, U2AF1, LSM3, LSM2, PTBP2, DHX35, LSM1, LUC7L3, CCAR1, PAN3, PTBP1, ZHX2, MTPAP, PPARGC1A, WDR83, PCF11, AQR, SERBP1, EIF2C4, FUS, FIP1L1, ZCRB1, NAA38, XAB2, SLC11A1, MOV10, CDC40, PRPF40B, SPOP, PRPF40A, DHX8, DHX9, TSEN54, PAIP1, YTHDC1, DDX5, HNRNPA0, UPF3B, DCP1B, POP4, SNRNP27, SNRNP25, ADAR, CRNKL1, ZM…
GO:0040008~regulation of growth	240	2.08315	NOG, LTBP4, STAT5A, GDF5, NELL2, NOV, EPC1, AGTR1, HTRA2, CD44, CTGF, HTRA1, ILK, PIK3CA, HTRA3, GNG4, MAP2K5, SGPL1, CGRRF1, CDHR2, PROX1, BCL2L11, VEGFB, PRDM4, CD320, ALOX15B, WFDC1, MCTS1, DCBLD2, TMX1, RBP4, TAF9B, PPT1, ESM1, TP53TG5, ADRB3, MUSK, CDA, AGRN, SPP1, IKZF1, TAOK2, TGFBR1, TGFBR2, SPHK1, SMAD4, SMAD3, MSTN, AFG3L2, PTPN11, RERG, NTRK3, RNF6, EI24, HOPX, AVPR1A, TNK1, PAPPA2, PA…
GO:0000902~cell morphogenesis	239	2.07447	S100A4, NOG, S100A6, GDF7, DYNC2LI1, CITED1, CTNNB1, CUL3, BDNF, FOXF1, COL4A3BP, ILK, DYNC2H1, CDH23, PTPRM, CRYAA, PDPN, RXRA, EFNB1, NODAL, VANGL2, EOMES, LIFR, PCM1, TBR1, PROX1, LHFPL5, FOXG1, EFNA5, BIN3, LAMC1, CCDC99, ERBB2, EPHB3, EPHB1, SCRIB, EPHB2, SEMA5A, LAMB2, KAL1, LHX2, RAC1, BAI1, LHX4, NKX2-1, HNRNPAB, BMP2, KIF3A, MAP2K1, NTF3, PCNT, CELSR3, ALMS1, CELSR2, UPK3A, HGF, AFG3L2, …
GO:0008610~lipid biosynthetic process	237	2.05711	ALDH8A1, CDIPT, PTGS2, ALOXE3, SGMS2, STAR, GBGT1, EDN1, PTGS1, SGMS1, EPT1, C14ORF1, ACBD3, AGPS, CH25H, LCAT, SCD5, SYK, ACAA2, PLD1, CRLS1, UGCG, DPAGT1, LPCAT2, LPCAT3, LPCAT4, PLAUR, ALOX15B, HSD11B1, HSD11B2, HSD17B11, CHKA, CHKB, HSD17B12, HMGCS1, PDSS1, CD74, PDSS2, SERINC5, SERINC4, LPCAT1, SERINC1, PEMT, FCER1A, SPHK2, MCAT, FDXR, ACACA, CYP7B1, CYP17A1, PLA2G4A, SEMA6D, MLYCD, IDI1, AL…
GO:0060548~negative regulation of cell death	236	2.04843	MEF2C, XRCC4, HRAS, SNCB, STAT5A, BTC, SGMS1, ADORA1, CITED2, MAP3K7, G2E3, BDNF, MYD88, ILK, PIK3CA, FAS, PIK3CG, ZC3HC1, CRYAA, ROCK1, SKP2, PIM1, POLB, F7, PIM2, NME6, BCL2L10, MSX1, CD40LG, TXNDC5, F3, MYO18A, TMX1, ERBB2, TAF9B, NFKBIA, BCL2L2, PPT1, BCL2L1, BDKRB2, CD74, ADA, PEA15, KRAS, LHX4, FAIM, SPHK2, BECN1, TGFBR1, SMAD6, SPHK1, SMAD3, HGF, TAX1BP1, ATM, BFAR, NOTCH1, DLX1, SFRP1, NT…
GO:0043069~negative regulation of programmed cell death	235	2.03975	MEF2C, XRCC4, HRAS, SNCB, STAT5A, BTC, SGMS1, ADORA1, CITED2, MAP3K7, G2E3, BDNF, MYD88, ILK, PIK3CA, FAS, PIK3CG, ZC3HC1, CRYAA, ROCK1, SKP2, PIM1, POLB, F7, PIM2, NME6, BCL2L10, MSX1, CD40LG, TXNDC5, F3, MYO18A, TMX1, ERBB2, TAF9B, NFKBIA, BCL2L2, PPT1, BCL2L1, BDKRB2, CD74, ADA, PEA15, KRAS, LHX4, FAIM, SPHK2, BECN1, TGFBR1, SMAD6, SPHK1, SMAD3, HGF, TAX1BP1, ATM, BFAR, DLX1, NOTCH1, SFRP1, NT…
GO:0019226~transmission of nerve impulse	234	2.03107	SYT1, SYT4, LPAR3, ADORA1, CTNNB1, CTTNBP2, S1PR1, GRIN2B, GRIN2C, ILK, GRID2, CHRNA5, CHRNA4, CHRNA6, CHRNA1, EIF2B2, HTR1D, CHRNA3, EIF2B4, EIF2B5, HTR1E, GJD2, SCN2B, PTPRF, KIF5A, GRIN2A, MYLK2, PDYN, PCLO, MAPK1, DOC2A, COLQ, CAMK4, HTR7, HTR6, RAB14, PMP22, UNC13C, CLCN1, KCNMB3, KCNMB4, SCN1A, SCN1B, ERBB2, CACNB2, PPT1, CACNB4, KCNMB1, ACSBG1, KCNMB2, HCRTR2, HCRTR1, SERINC5, MUSK, SYPL1,…
GO:0044092~negative regulation of molecular function	233	2.02239	ADCY3, ADCY4, NOG, ADCY1, OXA1L, ADCY7, ADCY8, ADCY5, ADCY6, ADORA1, ZGPAT, HTR1A, S1PR1, WWP2, ILK, ANAPC1, ANAPC2, GTPBP4, ANAPC4, PIM1, PROX1, THY1, SSTR2, MAD2L1, ATPIF1, SIVA1, GNAI3, GNAI2, GNAI1, NFKBIA, PXK, NPRL2, ADRB3, DUSP19, HEXIM2, ARG2, DUSP16, FBXO5, GNAT1, MDFI, SMAD7, SMAD6, NDFIP1, CDC23, DUSP22, NDFIP2, CDC20, CDC26, TNNI3, CDC27, DVL1, RGS1, RGS4, ENG, OPRM1, GNAZ, MCHR1, PPA…
GO:0043066~negative regulation of apoptosis	232	2.01371	MEF2C, XRCC4, HRAS, SNCB, STAT5A, BTC, SGMS1, ADORA1, CITED2, MAP3K7, G2E3, BDNF, MYD88, ILK, PIK3CA, FAS, PIK3CG, ZC3HC1, CRYAA, ROCK1, SKP2, PIM1, POLB, F7, PIM2, NME6, BCL2L10, MSX1, CD40LG, TXNDC5, F3, MYO18A, TMX1, ERBB2, TAF9B, NFKBIA, BCL2L2, PPT1, BCL2L1, BDKRB2, CD74, ADA, PEA15, KRAS, LHX4, FAIM, SPHK2, BECN1, TGFBR1, SMAD6, SPHK1, SMAD3, HGF, TAX1BP1, ATM, BFAR, DLX1, NOTCH1, SFRP1, NT…
GO:0010647~positive regulation of cell communication	230	1.99635	HRAS, PTGS2, GDF7, LHCGR, LPAR3, LPAR2, LPAR1, CITED1, CTNNB1, CITED2, MAP3K7, MYD88, ILK, ABRA, SYK, F10, CD3E, F7, PIM2, ATP2C1, F3, TGFB1I1, CD226, NEK6, ERBB4, ERBB2, AFAP1L2, ADA, ADRB3, KRAS, RAC1, ZAP70, BMP4, FCER1A, BMP2, TAOK2, BECN1, TGFBR1, LGALS1, TAOK3, SMAD4, NDFIP1, DUSP22, NDFIP2, ECM1, PTPN11, DVL1, LAMA2, NTRK2, CHRNB2, BMP7, ENG, PPARD, ACVRL1, SLC20A1, FGF9, SHOC2, TP63, ZEB2…
GO:0043009~chordate embryonic development	230	1.99635	XRCC4, NOG, EDN1, MED21, CITED1, CITED2, CUL3, MAP3K7, G2E3, GRIN2B, FOXF1, COL4A3BP, TWIST1, NODAL, VANGL2, EOMES, PTPRR, MYH6, MECOM, PROX1, BCL2L11, RIC8A, MSX1, NLE1, TGIF1, ROR2, PRDM1, RBP4, ELL, BCL2L1, XAB2, ADA, DVL2, BMP4, TGFBR1, TGFBR2, SMAD2, CELSR1, ATM, DVL1, DLX2, DLX1, TULP3, SFRP1, SFRP2, HOPX, TGFBR3, RBPJ, KLF1, TCF15, HNF1B, HNF1A, ACVRL1, FGF9, COPS3, ZEB2, ZEB1, GLI2, GLI3,…
GO:0009792~embryonic development ending in birth or egg hatching	230	1.99635	XRCC4, NOG, EDN1, MED21, CITED1, CITED2, CUL3, MAP3K7, G2E3, GRIN2B, FOXF1, COL4A3BP, TWIST1, NODAL, VANGL2, EOMES, PTPRR, MYH6, MECOM, PROX1, BCL2L11, RIC8A, MSX1, NLE1, TGIF1, ROR2, PRDM1, RBP4, ELL, BCL2L1, XAB2, ADA, DVL2, BMP4, TGFBR1, TGFBR2, SMAD2, CELSR1, ATM, DVL1, DLX2, DLX1, TULP3, SFRP1, SFRP2, HOPX, TGFBR3, RBPJ, KLF1, TCF15, HNF1B, HNF1A, ACVRL1, FGF9, COPS3, ZEB2, ZEB1, GLI2, GLI3,…
GO:0048666~neuron development	226	1.96164	S100A6, GDF7, STRN, RORB, GRIN3A, PRKG1, BDNF, HTRA2, CD44, ATXN10, ILK, CEP290, PITX3, CDH23, PTPRM, RXRA, EFNB1, LIFR, TBR1, FARP2, THY1, LHFPL5, RND1, FOXG1, TRAPPC4, EFNA5, ERBB2, PPT1, EPHB3, EPHB1, EPHB2, SEMA5A, LAMB2, KAL1, LHX2, RAC1, BAI1, LHX4, NKX2-1, LHX6, AGRN, OLFM3, GNAT1, MAP2K1, NTF3, CELSR3, ALMS1, PCDH12, CELSR2, EN2, AFG3L2, GAS7, PTPN11, GNAT2, DVL1, EPHA4, SEMA6A, NOTCH1, E…
GO:0032774~RNA biosynthetic process	224	1.94428	SCAF1, MED23, PTTG1, TAF7L, PRIM1, TAF5L, MED27, SUPT5H, MTERFD3, TBPL1, TADA2A, RREB1, TAF4B, MED12, MED14, HNF4G, MED13, TAF6L, PPARGC1A, C10ORF2, PRDM4, PTRF, MED16, ABT1, MED17, MNT, TGFB1I1, DEAF1, ELL, TAF9B, MYEF2, PIR, NAT14, KLF11, PMF1, USF1, USF2, ZNF217, ETS1, TRPS1, SUPT16H, PARP1, ZNF219, ZFHX3, CCNT2, TAF1B, HLF, GTF3A, PPARA, TAF1C, TAF1A, COPS5, ELF3, TCOF1, CCNT1, CRCP, NFKB1, Y…
GO:0000279~M phase	224	1.94428	ADCY3, RAD51C, KIFC1, TUBB2B, AURKA, PTTG1, CD2AP, CDCA8, RSPH1, INCENP, CDCA2, NUP37, CCNA1, CCNA2, CDCA5, STAG1, ANAPC1, ANAPC2, ZC3HC1, CRYAA, RAN, ANAPC4, LIG3, ESPL1, UBR2, PIM2, DCTN3, NCAPD3, NCAPD2, RAD1, REC8, DCLRE1A, MAD2L1, SPAG5, ZWINT, NEK9, MAD2L2, NEK6, CCDC99, NEK3, NEK2, NEK1, MRE11A, CHEK1, DMWD, KIAA1009, DUSP13, SAC3D1, SKA3, PBRM1, FBXO5, LFNG, SSSCA1, MAP2K1, PCNT, NUF2, CD…
GO:0006351~transcription, DNA-dependent	221	1.91824	SCAF1, MED23, PTTG1, TAF7L, TAF5L, MED27, SUPT5H, MTERFD3, TBPL1, TADA2A, RREB1, TAF4B, MED12, MED14, HNF4G, MED13, TAF6L, PPARGC1A, C10ORF2, PRDM4, PTRF, MED16, ABT1, MED17, MNT, TGFB1I1, DEAF1, ELL, TAF9B, MYEF2, PIR, NAT14, KLF11, PMF1, USF1, USF2, ZNF217, ETS1, TRPS1, SUPT16H, PARP1, ZNF219, ZFHX3, CCNT2, TAF1B, GTF3A, HLF, PPARA, TAF1C, TAF1A, COPS5, ELF3, TCOF1, CCNT1, CRCP, NFKB1, YBX1, AS…
GO:0051336~regulation of hydrolase activity	220	1.90956	RAB3GAP2, OXA1L, RAB3GAP1, EDN1, LHCGR, LPAR3, LPAR2, LPAR1, AGTR1, S1PR1, LTB4R, S1PR4, RAPGEF6, GIT2, C5AR1, MYH6, BCL2L13, THY1, BCL2L10, ACAP3, ACAP1, F3, F2, ACAP2, ATPIF1, EIF2AK3, TBC1D8B, SIVA1, PTH1R, ASAP2, ASAP1, PXK, SCRIB, HCRTR2, NR1H2, SLC11A2, NR1H3, GNAT1, MAP2K1, SMAD6, SMAD3, HOMER1, TNNI3, WDR67, ADAP2, AVPR1A, RGS9, MYBPC3, EDNRA, EDNRB, SMAP2, NOD1, EVI5, NMUR2, AGAP1, MYC, …
GO:0007264~small GTPase mediated signal transduction	219	1.90088	HRAS, DIRAS2, DIRAS3, RAB28, RAPGEF6, RAB23, RAPGEF5, RAB24, RAPGEF4, RAB25, RAB26, RAPGEF3, RAPGEF2, RAB27B, RAPGEF1, RAB20, RAB21, RAB27A, GTPBP2, PLD2, PLD1, ROCK1, RREB1, GEM, FARP2, RND2, RND3, MAPK1, RND1, RAB18, RAB17, MAPK3, RAB14, RAB12, ARL8A, GRAP2, RALGPS2, RALGPS1, PTPLAD1, RAB40C, RUNDC3A, ARF6, MYO9B, ARF5, RAB40B, RAB40A, KRAS, CDC42EP1, RAC1, CDC42EP4, ABR, MAP2K1, MAP2K2, RASEF,…
GO:0006397~mRNA processing	217	1.88352	SCAF1, EIF2C2, LSM6, LSM7, SYNCRIP, WTAP, SART1, NONO, DHX38, RBM8A, WDR77, U2AF1, LSM3, LSM2, PTBP2, DHX35, LSM1, LUC7L3, CCAR1, PTBP1, MTPAP, PPARGC1A, WDR83, PCF11, AQR, FUS, FIP1L1, ZCRB1, NAA38, XAB2, MOV10, CDC40, PRPF40B, PRPF40A, SPOP, DHX8, DHX9, TSEN54, YTHDC1, DDX5, HNRNPA0, UPF3B, POP4, SNRNP27, SNRNP25, ADAR, CRNKL1, ZMAT5, MLH1, CPEB1, DGCR14, YBX1, RNGTT, RBM4B, QKI, TSEN2, CSDC2, …
GO:0051301~cell division	215	1.86616	KIFC1, AURKC, PTTG1, CD2AP, CDCA8, INCENP, VPS4B, CDCA2, VPS4A, NUP37, CCNA1, CCNA2, CDCA5, STAG1, ANAPC1, ANAPC2, ZC3HC1, ROCK1, PIK3CB, ROCK2, RAN, LIG1, ANAPC4, LIG3, ESPL1, DCTN3, NCAPD3, NCAPD2, DCLRE1A, MAD2L1, SPAG5, ZWINT, CNTROB, NEK9, BIN3, CDCA7L, MAD2L2, NEK6, RBP4, NEK3, NEK2, NEK1, KIAA1009, SAC3D1, CDC40, CDC123, SKA3, FBXO5, SSSCA1, NUF2, CDC23, CDC20, PMF1, CDC26, SEPT11, SEPT12,…
GO:0001501~skeletal system development	215	1.86616	CYP24A1, NOG, PDLIM7, PTGS2, LTBP3, EDN1, POSTN, CTNNB1, PGP, CTGF, COL12A1, WWOX, TWIST1, COL10A1, MATN3, SGPL1, NODAL, PRELP, MSX1, ROR2, STC1, EXT1, EXT2, EIF2AK3, ADAMTS4, TRAPPC2, IBSP, RBP4, OSTF1, PTH1R, ACP5, ZNRD1, ACP2, AHSG, ACD, SPP1, BMP4, BMP3, ESRRA, BMP2, BMP1, LGALS3, TGFBR1, KLF10, TGFBR2, SMAD3, SMAD1, PMF1, DLX2, DLX1, TULP3, DLX6, CSRNP1, ETS2, TRPS1, DLX5, BMP7, TCF15, BMP5,…
GO:0006281~DNA repair	214	1.85748	XRCC4, RAD51C, XRCC3, XRCC6, PTTG1, INTS3, XRCC1, NONO, EPC2, CRY2, CHRNA4, CRY1, POLL, ESCO1, POLK, POLI, POLH, POLG, C11ORF30, LIG1, LIG3, RAD9B, POLB, EEPD1, ESCO2, DCLRE1C, RFC5, RAD1, PNKP, RFC3, DCLRE1A, DCLRE1B, RFC4, RFC2, RAD23B, MRE11A, RAD23A, HUS1, CHEK1, OBFC2A, XAB2, HSPA1L, FBXO6, POLN, POLQ, NTHL1, RECQL5, TP53BP1, EME2, EME1, ATR, RAD54L, C1ORF124, ATM, RNF8, SUPT16H, PCNA, RAD54…
GO:0044057~regulation of system process	213	1.8488	EDN3, HRAS, ADORA3, STAR, PTGS2, FST, EDN1, PTGS1, BTC, ADORA1, AGTR1, BDNF, GRIN2B, GRIN2C, CHRNA3, S100A1, ARC, GRIN2A, MYLK2, MYH6, SSTR2, NPTN, RYR2, EIF2AK3, KCNMB4, GNAI3, GNAI2, ERBB4, ADRBK1, PXK, BDKRB2, ADA, KCNMB2, EPHB2, ACE, KRAS, ARG2, PLAT, MAP2K1, NTF3, SMAD7, SPHK1, MSTN, TNNI3, NPY5R, TNNI1, PTPN11, ABCG8, LAMA2, ABCG5, ATP2A2, NTRK2, AVPR1A, CHRNB2, LZTS1, CYP2J2, MYBPC3, KCNIP…
GO:0016568~chromatin modification	212	1.84012	HIRA, EPC1, EPC2, TAF5L, BRPF1, BRPF3, H2AFY, TLK1, SUPT5H, TADA2A, C11ORF30, RCOR1, HMG20A, HMG20B, TAF6L, CHRAC1, SUV420H2, BAZ1B, HUWE1, PRDM6, SMARCAL1, PRDM5, SUDS3, SUV420H1, SUPT6H, TADA3, TADA1, VPS72, LEO1, PBRM1, SUPT7L, BCOR, DNMT3B, DNMT3A, AEBP2, CREBBP, SMYD3, SMYD1, RNF8, SAP130, KLF1, RERE, ENY2, HNF1A, EZH1, EZH2, DMAP1, GFI1B, HSF4, USP16, BRD8, TTF1, MBD3, RBBP7, TAF10, TAF12, …
GO:0006917~induction of apoptosis	212	1.84012	ITGB3BP, CADM1, NELL1, ADORA1, SART1, BTK, CUL3, MAGED1, CUL2, MAP3K5, CUL5, HTRA2, FAS, CUL1, WWOX, RAB27A, CD3E, BCL2L13, BCL2L11, MAPK1, NME3, UNC13D, ALOX15B, RYR2, MAPK9, SIVA1, STK17B, AKAP13, STK17A, CHEK2, PLAGL1, SERINC3, RAC1, C16ORF5, PLAGL2, ABR, TM2D1, TP53BP2, TGFBR1, KLF10, CIDEB, SMAD3, ATM, CIDEC, EI24, ETS1, SH3RF1, HTATIP2, ZMAT3, FASTK, TP63, MLH1, DAXX, MCF2L, NOD1, AEN, TICA…
GO:0012502~induction of programmed cell death	212	1.84012	ITGB3BP, CADM1, NELL1, ADORA1, SART1, BTK, CUL3, MAGED1, CUL2, MAP3K5, CUL5, HTRA2, FAS, CUL1, WWOX, RAB27A, CD3E, BCL2L13, BCL2L11, MAPK1, NME3, UNC13D, ALOX15B, RYR2, MAPK9, SIVA1, STK17B, AKAP13, STK17A, CHEK2, PLAGL1, SERINC3, RAC1, C16ORF5, PLAGL2, ABR, TM2D1, TP53BP2, TGFBR1, KLF10, CIDEB, SMAD3, ATM, CIDEC, EI24, ETS1, SH3RF1, HTATIP2, ZMAT3, FASTK, TP63, MLH1, DAXX, MCF2L, NOD1, AEN, TICA…
GO:0009967~positive regulation of signal transduction	208	1.8054	HRAS, GDF7, LHCGR, LPAR3, LPAR2, LPAR1, CITED1, CTNNB1, CITED2, MAP3K7, MYD88, ILK, ABRA, SYK, F10, CD3E, PIM2, F7, ATP2C1, F3, TGFB1I1, CD226, NEK6, ERBB2, AFAP1L2, ADA, ADRB3, KRAS, RAC1, ZAP70, BMP4, FCER1A, BMP2, TAOK2, TGFBR1, LGALS1, TAOK3, SMAD4, NDFIP1, DUSP22, NDFIP2, ECM1, PTPN11, DVL1, BMP7, ENG, PPARD, ACVRL1, SLC20A1, FGF9, SHOC2, TP63, ZEB2, CANT1, NOD2, NOD1, TICAM1, TGFA, TMEM101,…
GO:0048598~embryonic morphogenesis	206	1.78804	NOG, EDN1, GDF5, HIRA, CTNNB1, CUL3, MAP3K7, PGP, FOXF1, RAB23, DYNC2H1, CEP290, RARB, TWIST1, CDH23, RARG, TMIE, NODAL, VANGL2, EOMES, MECOM, PROX1, PTPRQ, VEGFC, LHFPL5, MSX1, FOXG1, DLD, TGIF1, ROR2, TGFB1I1, EXT1, EXT2, RBP4, HESX1, ACD, LHX1, MYO15A, DVL2, BMP4, TGFBR1, TGFBR2, FTO, SMAD4, SMAD3, SMAD2, SKI, SMAD1, CELSR1, DLX2, NOTCH1, TULP3, DLX6, DLX5, BMP7, MAB21L2, KLF4, FGF8, HNF1A, FG…
GO:0031399~regulation of protein modification process	201	1.74464	GDF7, EDN1, ADORA1, MAP3K6, MAP3K5, MAP3K9, GAB1, RAPGEF4, RAPGEF3, CUL1, SYK, IBTK, ANAPC1, ANAPC2, GTPBP4, CD3E, ANAPC4, PPARGC1A, VEGFC, MAD2L1, PIAS4, PIAS3, JUN, F2, PIAS1, PTPLAD1, BDKRB2, PIN1, FBXO5, FBXO4, DNMT3B, MDFI, BMP4, FCER1A, BMP2, SMAD7, TGFBR1, SMAD6, SMAD4, NDFIP1, CDC23, NDFIP2, CDC20, CDC26, CDC27, SMURF1, BMP7, ENG, ZEB2, DAXX, EDNRA, EDNRB, NOD2, FAM129A, FGF2, GHR, LYN, I…
GO:0046903~secretion	199	1.72728	EDN3, SYT1, SYT4, LTBP2, AQP9, LTBP4, EDN1, LHCGR, USE1, AQP5, SYT6, AQP6, AQP1, VPS33B, ADORA1, AQP3, BDNF, RAPGEF4, CHRNA3, SYK, RAB27A, VPS45, PCLO, DOC2A, UNC13D, CD40LG, BACE2, RAB14, UNC13C, DOC2B, EIF2AK3, UNC13A, ACR, RABEPK, CACNB4, BDKRB2, PEX5L, ARFGEF1, RIMS4, RIMS3, KCNJ1, ACE, CKLF, TMED10, NPHP1, FCER1A, TRPC1, SMAD2, DVL1, ABCG8, CEL, ABCG5, NTRK2, SYTL4, SYTL5, SYTL2, CHRNB2, SYT…
GO:0002520~immune system development	197	1.70992	XRCC4, STAT5A, XRCC6, PTPN22, CTNNB1, PATZ1, FAS, SYK, POLL, SGPL1, CD3D, TTC7A, CD3E, LIG1, EOMES, LIG3, BCL2L11, DCLRE1C, PGM3, CD40LG, CACNB4, ADA, CD74, TAL1, ACE, ZAP70, POLM, TCF3, BLNK, BMP4, KLF6, IKZF1, TGFBR1, TGFBR2, ROGDI, NTRK1, NOTCH4, TGFBR3, KLF1, ZBTB32, TM7SF4, PPARG, MLH1, ZNF675, NFKB2, FLT3LG, TNFRSF11A, ASH2L, LYN, TP53, OSTM1, NFAM1, CD164, CARD11, INHBA, G6PD, PSEN1, PSEN2…
GO:0000122~negative regulation of transcription from RNA polymerase II promoter	196	1.70124	MEF2C, FST, CTNNB1, CITED2, EPC1, SIN3A, NKX6-2, RARB, SUPT5H, S100A1, TWIST1, RARG, RXRA, NODAL, STRN3, MECP2, ZHX2, PROX1, MSX1, HES5, PIAS4, ZNF238, TGIF1, ST18, PRDM1, TAF9B, VPS72, HEXIM2, ATN1, DRAP1, NKX2-1, TCF4, BCOR, MDFI, DNMT3A, KLF12, IKZF1, SMAD7, KLF10, KLF11, RYBP, SMAD3, SKI, DLX2, DLX1, BCL6B, JAZF1, HOPX, ZFHX3, ENG, NCOR2, ZBTB32, PPARA, PPARD, PPARG, SPI1, TP63, NFKB1, ZEB1, …
GO:0008380~RNA splicing	193	1.6752	SCAF1, LSM6, LSM7, SYNCRIP, RP9, ZNF638, WTAP, SART1, NONO, DHX38, RBM8A, WDR77, U2AF1, LSM3, DHX35, PTBP2, LSM2, LSM1, LUC7L3, CCAR1, PTBP1, PPARGC1A, WDR83, PCF11, AQR, FUS, ZCRB1, TRPT1, XAB2, NAA38, PPAN, CDC40, PRPF40B, PRPF40A, DHX8, DHX9, TSEN54, YTHDC1, DDX5, HNRNPA0, UPF3B, SNRNP27, SNRNP25, ZMAT5, CRNKL1, DGCR14, YBX1, RBM4B, QKI, TSEN2, TFIP11, SRPK2, PRPF31, SNUPN, SF1, PRPF39, SRPK1,…
GO:0051094~positive regulation of developmental process	190	1.64916	XRCC4, THRB, STAR, PDLIM7, STAT5A, GDF5, FST, XRCC6, BTC, MORF4L2, TGFB3, ITPKB, JAG1, SART1, TGFB1, CTNNB1, TGFB2, AGTR1, GATA2, BDNF, CDKN2B, GATA6, TIAM1, ROBO1, NKX6-2, ILK, IL1B, ERAP1, RARA, ROBO2, ACIN1, FNDC3B, IL1A, ADAM9, SYK, PTPRF, PLXNB1, RELA, DLL3, EOMES, SOCS5, VASH2, PROX1, JUNB, NUMBL, VEGFC, NDEL1, HIF1A, SERPINF1, F3, JUN, HOXD3, FOXG1, NPTN, TGIF1, MAPK9, CAMK1, TGIF2, TGFB1I…
GO:0001775~cell activation	189	1.64048	XRCC4, STAT5A, EDN1, TLR1, JAG2, TLR2, PTPN22, TLR3, TLR4, ITPKB, IL15, TLR6, CXCL12, TLR7, CBFB, TGFB1, IL10, CTNNB1, CD48, SHB, MLL5, NLRC3, GP6, CHRNA4, PATZ1, FAS, DDOST, RAB27A, ADAM9, KIF13B, SYK, EGFR, CD3D, BST2, CD3E, PIK3CB, RELB, EOMES, DCLRE1C, LAT2, WBP2NL, UNC13D, CD40LG, IGBP1, F2, RIPK2, ITGAL, TMX1, BLM, ADORA2A, KLRK1, SOX4, CD74, ADA, SLC11A1, DOCK2, IL23A, ZAP70, POLM, ENTPD1,…
GO:0043086~negative regulation of catalytic activity	188	1.6318	CAST, ADCY3, ADCY4, OXA1L, ADCY1, ADCY7, ADCY8, HMGCR, ADCY5, ADCY6, MBIP, ADORA1, TGFB2, ZGPAT, HTR1A, S1PR1, GALR1, CDKN2D, GALR3, ILK, SPRED2, SPRED3, IL1B, SPRED1, ANAPC1, ANAPC2, ANAPC4, NEIL1, PKIB, PKIA, THY1, TNNT2, SSTR2, MAD2L1, PSMA6, PSMA5, PSMA4, PSMA3, ATPIF1, CSTA, CAV3, FZR1, CAV1, DRD1, GNAI3, GNAI2, SNX6, DRD3, ADORA2A, GNAI1, DRD2, ANAPC10, ANAPC11, PXK, PSMA7, NPRL2, PSMB5, IR…
GO:0051347~positive regulation of transferase activity	187	1.62312	ADCY3, EDN3, ADCY4, ADCY1, PDGFB, ADCY7, ADCY8, EFNA1, ADCY5, EDN1, ADCY6, TGFB3, LPAR3, TLR3, LPAR2, LPAR1, TLR6, ADORA1, TGFB1, TGFB2, PRKACG, MAP3K7, PRKAR2B, MAP3K6, MAP3K5, DAB1, MDFIC, MAP3K9, ILK, TDGF1, GAB1, IL1B, PRKACA, PDGFC, PRKACB, FRS2, CHRNA3, MAP2K6, ADAM9, SYK, EGFR, C5AR1, PIK3CB, MADD, PICK1, PIM1, IRS1, SPAG9, PLCE1, MAP4K5, CARTPT, TRAF2, GNAI2, ADORA2A, PKHD1, PTPLAD1, PFKF…
GO:0051056~regulation of small GTPase mediated signal transduction	185	1.60576	HRAS, IQGAP3, RGL3, RASGEF1B, RASGEF1A, ITPKB, LPAR2, ITSN2, LPAR1, RASGEF1C, TBC1D19, RGL1, IQGAP1, RGL2, TBC1D16, TBC1D15, TBC1D17, S1PR1, TBC1D12, GBF1, TIAM2, TIAM1, TBC1D14, TBC1D13, GIT2, RAPGEF6, ABRA, RAPGEF5, RAPGEF4, RAPGEF3, MLST8, RAPGEF2, RAPGEF1, NET1, DAB2IP, BCR, STMN3, SIPA1L3, PSD4, TBC1D22B, FARP1, TBC1D22A, FARP2, RALGAPA2, RALGAPA1, PLCE1, NDEL1, SGSM2, ACAP3, SGSM3, RASGRF1,…
GO:0032535~regulation of cellular component size	185	1.60576	PLXNA3, PDGFB, CCDC85B, CAPZA2, EDN1, CAPZA1, TGFB3, OSGIN1, SGMS1, CXCL12, TGFB1, TGFB2, DAB2, CDKN2C, CDKN2D, ILK, MLST8, GNG4, DNAJC2, MAP2K5, CGRRF1, RARG, CDHR2, TMSB10, SOCS5, FGF20, NEBL, ARPC1A, ARPC1B, EP300, PRDM4, WFDC1, BIN3, EMP3, EMP1, XRN2, NGF, DCBLD2, CAV3, FGFR2, FGFR1, EXTL3, DERL2, FGFR3, ACTR3B, TNFRSF12A, SIPA1, TAF9B, ELN, ARF6, PPT1, ARPC5, CCNG1, GREM1, TP53TG5, RRAGC, PF…
GO:0048534~hemopoietic or lymphoid organ development	183	1.5884	XRCC4, MAEA, LMO2, MMP9, STAT5A, TIRAP, JAG2, FGF10, PTPN22, ITPKB, IL15, JAG1, CBFB, TGFB1, IL10, CTNNB1, TGFB2, MLL5, PATZ1, ACIN1, FAS, MB, FLVCR1, SYK, SGPL1, CD3D, TTC7A, CD3E, TAZ, RELB, FUT10, IL25, EOMES, DLL1, SIX4, TACC3, BCL2L11, DCLRE1C, PGM3, CD40LG, TWSG1, BLM, SOX4, CACNB4, SOX6, CD74, ADA, TAL1, ACE, DOCK2, ZAP70, RTKN2, POLM, DYRK3, TRAF6, RUNX1, TCF3, BLNK, BMP4, KLF6, EPAS1, IK…
GO:0033674~positive regulation of kinase activity	181	1.57104	ADCY3, EDN3, ADCY4, ADCY1, PDGFB, ADCY7, ADCY8, EFNA1, ADCY5, EDN1, ADCY6, TGFB3, LPAR3, TLR3, LPAR2, LPAR1, TLR6, ADORA1, TGFB1, TGFB2, PRKACG, MAP3K7, PRKAR2B, MAP3K6, MAP3K5, DAB1, MDFIC, MAP3K9, ILK, TDGF1, GAB1, IL1B, PRKACA, PDGFC, PRKACB, FRS2, CHRNA3, MAP2K6, ADAM9, SYK, EGFR, C5AR1, PIK3CB, MADD, PICK1, PIM1, IRS1, SPAG9, PLCE1, MAP4K5, CARTPT, TRAF2, GNAI2, ADORA2A, PKHD1, PTPLAD1, PFKF…
GO:0010648~negative regulation of cell communication	181	1.57104	NOG, PTGS2, GRIK1, GRIK3, FSTL3, TGFB3, LEMD3, PDE3B, ADORA1, CITED1, ZGPAT, WNT4, HTRA1, SOSTDC1, IL1B, WWOX, PLD2, SOCS2, PTPRF, STMN3, CD3E, STRN3, RELA, DLL3, SOCS6, SOCS7, SOCS5, NR0B1, IRS1, BRAP, DDIT4, THY1, HHEX, NPC1, GRB10, TRIM33, TGIF1, TGFB1I1, TNFAIP3, GRB14, CAV3, TWSG1, CAV1, DRD1, ACHE, GNAI3, GNAI2, SNX6, DRD3, DRD2, SOX2, ONECUT2, NFKBIA, CXXC4, ADRBK1, GREM1, ADA, AHSG, PIN1,…
GO:0010627~regulation of protein kinase cascade	179	1.55368	SLC44A2, TBK1, EDN1, TSPAN6, LPAR3, TLR3, TLR4, LPAR2, LPAR1, TLR6, TGFB1, CTNNB1, TGFB2, MAP3K7, MAP3K6, MAP3K5, TMEM9B, MYD88, GRIN2B, MDFIC, MIER1, MAP3K9, ILK, GAB1, IL1B, SYK, BCL10, F10, BST2, GOLT1B, RELA, MYLK2, PIM2, F7, TRIM38, MAP4K5, ATP2C1, F3, RIPK2, TNFAIP3, NEK6, MAVS, CAV3, CAV1, LITAF, DRD3, DRD2, PTPLAD1, ERBB2, MAP4K1, TIMP2, KCNRG, ADRB3, OTUD7B, TRAF7, TRAF6, TRAF5, FGD4, AX…
GO:0001944~vasculature development	179	1.55368	FGF18, LMO2, PGF, IL18, EDN1, CSPG4, NAA15, FGF10, JAG1, ENPEP, CXCL12, MMP2, CITED1, CTNNB1, TGFB2, CITED2, MAP3K7, SHB, S1PR1, CUL7, MYOCD, ATG5, CD44, CTGF, ROBO1, FOXF1, TDGF1, CCBE1, ROBO4, IL1B, ERAP1, LOX, RECK, PTPRJ, SGPL1, PDPN, NODAL, EFNB2, PROX1, JUNB, PNPLA6, THY1, VEGFC, MIB1, HIF1A, JUN, DLL4, ATPIF1, COL1A1, TNFAIP2, SMARCA4, CAV1, TNFRSF12A, WARS2, ELK3, SRF, WT1, SEMA5A, ACE, P…
GO:0001568~blood vessel development	176	1.52765	FGF18, LMO2, PGF, IL18, EDN1, CSPG4, NAA15, FGF10, JAG1, ENPEP, CXCL12, MMP2, CITED1, CTNNB1, TGFB2, CITED2, MAP3K7, SHB, S1PR1, CUL7, MYOCD, ATG5, CD44, ROBO1, CTGF, FOXF1, TDGF1, CCBE1, ROBO4, IL1B, ERAP1, LOX, RECK, PTPRJ, SGPL1, PROX1, PNPLA6, JUNB, THY1, VEGFC, MIB1, HIF1A, JUN, DLL4, ATPIF1, COL1A1, TNFAIP2, SMARCA4, CAV1, TNFRSF12A, WARS2, ELK3, SRF, WT1, SEMA5A, ACE, PTK2, AGGF1, ITGAV, V…
GO:0032990~cell part morphogenesis	175	1.51897	PLXNA3, S100A6, GDF7, DYNC2LI1, CNP, CXCL12, NR2E1, BDNF, UNC5B, ANK3, ROBO1, UNC5A, COL4A3BP, ILK, DYNC2H1, ROBO2, UNC5C, ROBO3, SPON2, DSCAM, EGFR, C2CD3, PTPRM, RXRA, EFNB1, BAIAP2, VANGL2, LIFR, VAX2, VAX1, PCM1, TBR1, NUMBL, SLITRK1, SLITRK3, NDEL1, FOXG1, OPHN1, EFNA5, SLITRK6, SLITRK5, DST, C1ORF187, KALRN, BBS4, BBS7, ADORA2A, DRD2, PKHD1, ERBB2, ONECUT2, DSCAML1, ARPC4, TTC8, EPHB3, EPHB…
GO:0045860~positive regulation of protein kinase activity	174	1.51029	ADCY3, EDN3, ADCY4, ADCY1, PDGFB, ADCY7, ADCY8, EFNA1, ADCY5, EDN1, ADCY6, TGFB3, LPAR3, TLR3, LPAR2, LPAR1, TLR6, ADORA1, TGFB1, TGFB2, PRKACG, MAP3K7, PRKAR2B, MAP3K6, MAP3K5, DAB1, MDFIC, MAP3K9, ILK, TDGF1, GAB1, IL1B, PRKACA, PDGFC, PRKACB, FRS2, CHRNA3, MAP2K6, ADAM9, SYK, EGFR, C5AR1, PIK3CB, MADD, PICK1, PIM1, SPAG9, PLCE1, MAP4K5, CARTPT, TRAF2, GNAI2, ADORA2A, PKHD1, PTPLAD1, ERBB2, MAP…
GO:0006511~ubiquitin-dependent protein catabolic process	173	1.50161	BTRC, RNF217, CD2AP, USP50, ERLEC1, LNX1, CUL3, CUL2, CUL5, USP53, USP54, CUL7, CUL9, ITCH, FBXO21, FBXO22, CUL1, ANAPC1, ANAPC2, USP1, ANAPC4, SKP2, UBR2, UBR1, UHRF2, MAD2L1, PSMA6, PSMA5, UBR5, PSMA4, TRIM32, PSMA3, FBXL4, FBXL7, TGFB1I1, AMFR, RNF20, FBXO11, RAD23B, DERL2, FZR1, DERL1, SYVN1, RAD23A, ANAPC10, ANAPC11, PSMA7, PSMB5, PSMB7, UBE2D2, PSMB1, PSMB2, FBXO6, RNF11, FBXO4, UBE2D1, FBX…
GO:0051247~positive regulation of protein metabolic process	172	1.49293	AURKAIP1, GDF7, BTRC, TGFB3, TTK, TLR4, ADORA1, TGFB1, AGTR1, PACSIN3, ATG7, WIBG, TDGF1, IL1B, MLST8, ITCH, CUL1, SAMD4A, EIF2B5, SYK, ADAM9, ANAPC1, F12, BCL10, ANAPC2, CD3E, ANAPC4, NRD1, TNFRSF14, PPARGC1A, VEGFC, MAPK1, EP300, PIAS4, PSMA6, PSMA5, SGSM3, PIAS3, PSMA4, TRIM32, F2, PSMA3, PIAS1, FZR1, CAV1, GCLC, BMPR2, NFKBIA, ANAPC10, ANAPC11, PSMA7, IL34, PIN1, PSMB5, NR1H2, PSMB7, PSMB1, P…
GO:0031175~neuron projection development	172	1.49293	GPRIN1, PLXNA3, S100A6, SEPT2, GDF7, STRN, CNP, GRIN3A, PRKG1, GDNF, CXCL12, NR2E1, KLHL1, BDNF, UNC5B, CD44, ANK3, ROBO1, UNC5A, ATXN10, ILK, GALR2, ROBO2, UNC5C, ROBO3, SPON2, SS18L1, DSCAM, EGFR, PTPRM, MYO6, STMN3, RXRA, EFNB1, BAIAP2, LIFR, VAX2, VAX1, TBR1, NUMBL, SLITRK1, SLITRK3, NDEL1, RASGRF1, FOXG1, TRAPPC4, OPHN1, EFNA5, SLITRK6, SLITRK5, IGSF9, DST, C1ORF187, KALRN, NGF, BBS4, FGFR1,…
GO:0007169~transmembrane receptor protein tyrosine kinase signaling pathway	171	1.48425	FGF18, MTSS1, MPZL1, PDGFB, EFNA1, ATP6AP1, FGF17, STAT5A, FGF10, RPE65, FOXO4, TGFB1, SLC2A8, EIF4EBP1, TIAM1, CTGF, TDGF1, GAB1, PDGFC, FRS3, RAPGEF1, FRS2, ROS1, CHRNA3, EGFR, PTPRJ, SGPL1, RET, SOCS2, STAP1, CD3E, PTPRG, BAIAP2, PICK1, SOCS7, FGF22, SOCS5, FGF20, IRS1, VEGFC, GRB10, PLCE1, ROR1, ROR2, MST1R, EIF2AK3, NGF, FGFR2, FGFR1, FGFR4, CCL2, FGFR3, ERBB4, ADORA2A, GRB2, ADCYAP1R1, ERBB…
GO:0006366~transcription from RNA polymerase II promoter	171	1.48425	SCAF1, THRA, LMO4, MED23, TBP, PTTG1, FOXO4, CBFB, TAF7L, GTF2E1, GTF2E2, TAF5L, MED27, SUPT5H, TBPL1, PHRF1, POU2AF1, TADA2A, RREB1, TAF4B, GABPA, MED12, MED14, HNF4G, MED13, ELL3, PPARGC1A, AHR, DDIT3, ADRM1, HIF1A, TCFL5, PRDM4, ABT1, MED16, MED17, MNT, NFE2L1, TGFB1I1, NFE2L2, NFE2L3, DEAF1, CCRN4L, ELL, SOX5, BMPR2, MYEF2, ARNT, TCERG1, PIR, BTF3, SKIL, TAF2, MAFF, TAF4, TRIP4, EPAS1, TAF6, …
GO:0051240~positive regulation of multicellular organismal process	170	1.47557	EDN3, PTGS2, GRIK1, IL18, STAT5A, FST, EDN1, PTGS1, BTC, TLR2, TGFB3, TLR3, TLR4, TLR7, GHRHR, TGFB1, TGFB2, MAP3K7, MYD88, MYOCD, IL1B, RARA, LGI1, AKIRIN2, IL1A, EGFR, F12, BCL10, MYLK2, HIF1A, SERPINF2, CD40LG, F3, F2, RIPK2, CARTPT, MAVS, TRAF2, CAV1, DRD1, CCL2, PANX1, ERBB4, ADORA2A, DRD2, KLRK1, BMPR2, AFAP1L2, SRF, ADA, AHSG, ARNT, SLC11A1, ADRB3, FCER1G, TRAF6, SPP1, B4GALT1, BMP4, UCN, …
GO:0048285~organelle fission	168	1.45821	KIFC1, SEPT2, TUBB2B, KNTC1, PKMYT1, AURKA, PTTG1, CD2AP, CDCA8, RAD21, OIP5, INCENP, CDCA2, NUP37, CCNA1, CDCA5, CCNA2, ASPM, STAG1, ANAPC1, ANAPC2, ZC3HC1, RAN, SGOL1, ANAPC4, ESPL1, DCTN3, WEE1, NCAPD3, NCAPD2, DCLRE1A, MAD2L1, TIMELESS, SPAG5, ZWINT, NEK9, CLIP1, AKAP8, MAD2L2, SEPT7, NEK6, DSCC1, FZR1, CCDC99, NEK3, NEK2, ANAPC13, NEK1, LRRCC1, KATNB1, TIPIN, NEDD9, ANAPC10, ANLN, ANAPC11, C…
GO:0030097~hemopoiesis	167	1.44953	XRCC4, MAEA, LMO2, MMP9, STAT5A, TIRAP, JAG2, PTPN22, ITPKB, JAG1, IL15, CBFB, TGFB1, IL10, CTNNB1, TGFB2, MLL5, PATZ1, ACIN1, FAS, MB, FLVCR1, SYK, SGPL1, CD3D, TTC7A, CD3E, TAZ, RELB, FUT10, EOMES, IL25, DLL1, TACC3, DCLRE1C, PGM3, CD40LG, TWSG1, BLM, SOX4, SOX6, CD74, ADA, TAL1, ACE, DOCK2, ZAP70, RTKN2, POLM, DYRK3, TRAF6, RUNX1, TCF3, BLNK, BMP4, KLF6, EPAS1, IKZF1, EPB42, MYO1E, TGFBR2, BRC…
GO:0060341~regulation of cellular localization	167	1.44953	NCBP2, SEPT5, SYT1, EDN3, SNCAIP, CADM1, TNNC1, FST, EDN1, PTGS1, TGFB3, IL13, PDE3B, MXI1, GDNF, ADORA1, GHRHR, TGFB1, IL10, TGFB2, GRIN2B, IL1B, CHRNA4, RAPGEF4, PRKACA, RAB26, CHRNA6, RAB27B, DNAJC1, CHRNA3, IL1A, SCAMP5, SYK, ADAM9, NUDT4, CRYAA, MYLK2, TACC3, PKIA, PCLO, VEGFC, UNC13D, DOC2A, AAAS, CD40LG, PRAM1, RYR2, CARTPT, EDA, NGF, ZC3H3, KCNMB4, RBP4, ACHE, PANX1, DRD3, ADORA2A, DRD2, …
GO:0048858~cell projection morphogenesis	166	1.44085	PLXNA3, S100A6, GDF7, DYNC2LI1, CNP, CXCL12, NR2E1, BDNF, UNC5B, ANK3, ROBO1, UNC5A, ILK, DYNC2H1, ROBO2, UNC5C, ROBO3, SPON2, DSCAM, EGFR, C2CD3, PTPRM, RXRA, EFNB1, BAIAP2, VANGL2, LIFR, VAX2, VAX1, PCM1, TBR1, NUMBL, SLITRK1, SLITRK3, NDEL1, FOXG1, OPHN1, EFNA5, SLITRK6, SLITRK5, DST, C1ORF187, KALRN, BBS4, BBS7, ADORA2A, DRD2, PKHD1, ERBB2, ONECUT2, DSCAML1, ARPC4, TTC8, EPHB3, EPHB1, EPHB2, …
GO:0009968~negative regulation of signal transduction	165	1.43217	NOG, FSTL3, TGFB3, LEMD3, PDE3B, CITED1, ZGPAT, WNT4, HTRA1, SOSTDC1, IL1B, WWOX, PLD2, SOCS2, PTPRF, STMN3, CD3E, STRN3, RELA, DLL3, SOCS6, SOCS7, SOCS5, NR0B1, IRS1, BRAP, DDIT4, THY1, HHEX, GRB10, TRIM33, TGIF1, TGFB1I1, TNFAIP3, GRB14, CAV3, TWSG1, CAV1, SNX6, DRD3, DRD2, SOX2, ONECUT2, NFKBIA, CXXC4, ADRBK1, GREM1, ADA, AHSG, PIN1, IRAK3, ADRB3, AKT1S1, OVOL2, OTUD7B, SKIL, AXIN2, RUNX2, AXI…
GO:0045321~leukocyte activation	165	1.43217	XRCC4, STAT5A, TLR1, EDN1, JAG2, TLR2, PTPN22, TLR3, TLR4, ITPKB, IL15, TLR6, CXCL12, TLR7, CBFB, TGFB1, IL10, CTNNB1, CD48, SHB, MLL5, NLRC3, CHRNA4, PATZ1, FAS, DDOST, RAB27A, KIF13B, SYK, ADAM9, CD3D, BST2, CD3E, RELB, EOMES, DCLRE1C, LAT2, UNC13D, CD40LG, IGBP1, RIPK2, ITGAL, TMX1, BLM, KLRK1, SOX4, CD74, ADA, SLC11A1, DOCK2, IL23A, ZAP70, POLM, TRAF6, TCF3, HELLS, BLNK, KLF6, IKZF1, CRIP3, T…
GO:0032270~positive regulation of cellular protein metabolic process	164	1.42349	AURKAIP1, GDF7, BTRC, TGFB3, TTK, TLR4, ADORA1, TGFB1, AGTR1, PACSIN3, ATG7, WIBG, TDGF1, IL1B, MLST8, CUL1, SAMD4A, EIF2B5, SYK, ADAM9, ANAPC1, F12, BCL10, ANAPC2, CD3E, ANAPC4, NRD1, TNFRSF14, PPARGC1A, VEGFC, MAPK1, EP300, PIAS4, PSMA6, PSMA5, PIAS3, PSMA4, F2, PSMA3, PIAS1, FZR1, CAV1, GCLC, BMPR2, NFKBIA, ANAPC10, ANAPC11, PSMA7, IL34, PIN1, PSMB5, NR1H2, PSMB7, PSMB1, PSMB2, PEMT, FBXO5, FB…
GO:0000087~M phase of mitotic cell cycle	163	1.41481	KIFC1, SEPT2, TUBB2B, KNTC1, PKMYT1, AURKA, PTTG1, CD2AP, CDCA8, RAD21, OIP5, INCENP, CDCA2, NUP37, CCNA1, CDCA5, CCNA2, ASPM, STAG1, ANAPC1, ANAPC2, ZC3HC1, RAN, SGOL1, ANAPC4, ESPL1, DCTN3, WEE1, NCAPD3, NCAPD2, DCLRE1A, MAD2L1, TIMELESS, SPAG5, ZWINT, NEK9, CLIP1, AKAP8, MAD2L2, SEPT7, NEK6, DSCC1, FZR1, CCDC99, NEK3, NEK2, ANAPC13, NEK1, LRRCC1, KATNB1, TIPIN, NEDD9, ANAPC10, ANLN, ANAPC11, C…
GO:0006605~protein targeting	162	1.40613	GNPTG, XPO1, SRP14, GRPEL1, TSPO, LTBP2, XPO6, XPO5, ATP6AP1, LHCGR, TGFB3, FGF10, MIPEP, SRP19, TGFB1, AIP, TGFB2, SSR1, CRY2, TRAK2, HOMER3, ABRA, RAB27A, KIF13B, MCM3AP, MYO6, RAN, PICK1, FUT10, OPTN, ARNTL, NUPL2, TIMM8A, MAPK1, RPAIN, JUN, F2, AKAP6, SEC61G, PACS1, DRD1, RTP4, MTX3, MTX2, MTX1, KATNB1, AKAP12, CACNB1, NFKBIA, GIPC1, SLC11A1, GCKR, CSE1L, DUSP16, NUP54, TRAM1, SEC61A1, RANBP1…
GO:0007507~heart development	162	1.40613	TNNC1, GNA11, EDN1, PDLIM3, FGF12, CTNNB1, CITED2, TGFB2, MYOCD, ATG5, GATA6, SMARCD3, COL4A3BP, TDGF1, RARB, CHRNA3, MB, MAP2K5, PTPRJ, C2CD3, RXRB, RXRA, NODAL, TAZ, VANGL2, MYLK2, MYH6, MECOM, PROX1, TNNT2, HHEX, MIB1, PLCE1, MSX1, EP300, ADAMTS1, SMARCA4, SRI, BBS4, RBP4, BBS7, ERBB4, MYL3, ERBB2, SOX4, ADRBK1, SOX6, SOX9, SRF, ECE2, ECE1, OVOL2, GYS1, PBRM1, NKX3-1, BCOR, DVL2, BMP4, DVL3, B…
GO:0019932~second-messenger-mediated signaling	162	1.40613	ADCY3, EDN3, ADCY4, ADCY1, ADCY7, ADCY8, ADCY5, GNA11, ADCY6, LHCGR, EDN1, LPAR3, AURKA, ADORA1, GHRHR, BTK, AGTR1, HTR1A, S1PR1, GALR1, BHLHA15, LTB4R, S1PR4, PIK3C3, GALR2, PIK3CA, RAPGEF4, GLP2R, PRKACB, RAPGEF2, HTR1D, HTR1E, EGFR, PIK3CG, NUDT4, PIK3CB, PIK3CD, HTR4, NTSR2, PCLO, CRHR1, PTHLH, SSTR4, CRHR2, SSTR2, PLCE1, LAT2, RFC4, SPAG5, SSTR1, ZWINT, HTR7, HTR6, EIF2AK3, GLP1R, DRD1, CCL2…
GO:0000904~cell morphogenesis involved in differentiation	162	1.40613	S100A4, PLXNA3, S100A6, NOG, GDF7, CNP, CXCL12, NR2E1, CITED1, TGFB1, CTNNB1, TGFB2, CUL3, DAB2, BDNF, UNC5B, ANK3, ROBO1, UNC5A, ILK, ROBO2, UNC5C, ROBO3, SPON2, CDH23, DSCAM, PTPRM, CRYAA, RXRA, EFNB1, NODAL, BAIAP2, EOMES, VAX2, VAX1, TBR1, PROX1, NUMBL, SLITRK1, LHFPL5, SLITRK3, NDEL1, HIF1A, FOXG1, OPHN1, EFNA5, LAMC1, SLITRK6, SLITRK5, DST, C1ORF187, KALRN, DRD2, PKHD1, ERBB2, DSCAML1, EPHB…
GO:0002684~positive regulation of immune system process	161	1.39745	PVR, EDN3, MASP1, CADM1, MASP2, IL18, STAT5A, TLR2, IL13, PTPN22, TLR3, TLR4, ITPKB, IL15, TLR6, CXCL12, TLR7, C1QC, SART1, AQP3, TGFB1, TLR8, TGFB2, B2M, MAP3K7, CFP, MYD88, CD46, IL1B, RARA, ITCH, CFD, EBI3, SYK, BCL10, CD3E, RELA, EFNB1, SOCS5, F7, PDCD1LG2, THY1, MAPK1, CD37, LAT2, SIRPG, RIPK2, VSIG4, CD226, TRAF2, C3AR1, BLM, KLRK1, NFKBIA, CACNB3, CACNB4, CD74, ADA, SLC11A1, IRAK3, PVRL2, …
GO:0007067~mitosis	160	1.38877	KIFC1, SEPT2, TUBB2B, KNTC1, PKMYT1, AURKA, PTTG1, CD2AP, CDCA8, RAD21, OIP5, INCENP, CDCA2, NUP37, CCNA1, CDCA5, CCNA2, ASPM, STAG1, ANAPC1, ANAPC2, ZC3HC1, RAN, SGOL1, ANAPC4, ESPL1, DCTN3, WEE1, NCAPD3, NCAPD2, DCLRE1A, MAD2L1, TIMELESS, SPAG5, ZWINT, NEK9, CLIP1, AKAP8, MAD2L2, SEPT7, NEK6, DSCC1, FZR1, CCDC99, NEK3, NEK2, ANAPC13, NEK1, LRRCC1, KATNB1, TIPIN, NEDD9, ANAPC10, ANLN, ANAPC11, C…
GO:0000280~nuclear division	160	1.38877	KIFC1, SEPT2, TUBB2B, KNTC1, PKMYT1, AURKA, PTTG1, CD2AP, CDCA8, RAD21, OIP5, INCENP, CDCA2, NUP37, CCNA1, CDCA5, CCNA2, ASPM, STAG1, ANAPC1, ANAPC2, ZC3HC1, RAN, SGOL1, ANAPC4, ESPL1, DCTN3, WEE1, NCAPD3, NCAPD2, DCLRE1A, MAD2L1, TIMELESS, SPAG5, ZWINT, NEK9, CLIP1, AKAP8, MAD2L2, SEPT7, NEK6, DSCC1, FZR1, CCDC99, NEK3, NEK2, ANAPC13, NEK1, LRRCC1, KATNB1, TIPIN, NEDD9, ANAPC10, ANLN, ANAPC11, C…
GO:0034660~ncRNA metabolic process	160	1.38877	RPP38, NAF1, RNASEL, TARS2, LSM6, TRMT2B, MAEL, INTS2, INTS3, INTS9, PUS7L, INTS8, IMP3, INTS5, INTS4, INTS7, INTS6, TFB2M, RPP30, IMP4, RPP25, KRR1, YARS, CARS, RRP1, GTPBP3, DARS, RPP21, RRP8, RRP9, SARS2, EARS2, NOP2, TRMT11, RARS, TRMT12, HARS, TFB1M, EIF2AK4, HSD17B10, ELAC1, PUS3, ELAC2, PUS1, FARS2, WARS2, TRPT1, LIN28B, KARS, PUS7, WDR55, METTL1, QTRTD1, HARS2, NPM3, UTP23, TSEN54, TBL3, …
GO:0048584~positive regulation of response to stimulus	160	1.38877	PVR, EDN3, MASP1, PDGFB, CADM1, IL16, MASP2, OSMR, STAT5A, TLR2, FGF10, PTPN22, TLR3, TLR4, IL15, TLR6, CXCL12, TLR7, C1QC, TGFB1, TLR8, TGFB2, B2M, MAP3K7, CFP, AGTR1, MYD88, S1PR1, CD46, IL1B, CFD, SYK, BCL10, CD3E, RELA, F7, IRS1, THY1, MAPK1, LAT2, NDEL1, F3, RIPK2, VSIG4, CD226, TRAF2, C3AR1, KLRK1, NFKBIA, CACNB3, CACNB4, ADA, SRC, SLC11A1, IRAK3, PVRL2, ZAP70, FCER1G, RNF168, TRAF6, AXIN1,…
GO:0045597~positive regulation of cell differentiation	159	1.38009	XRCC4, THRB, STAR, PDLIM7, STAT5A, GDF5, XRCC6, BTC, MORF4L2, TGFB3, ITPKB, JAG1, SART1, TGFB1, CTNNB1, TGFB2, AGTR1, BDNF, CDKN2B, ROBO1, GATA6, TIAM1, NKX6-2, ILK, ROBO2, RARA, ACIN1, FNDC3B, SYK, PTPRF, PLXNB1, RELA, DLL3, EOMES, SOCS5, JUNB, NUMBL, VEGFC, NDEL1, HIF1A, SERPINF1, JUN, HOXD3, FOXG1, NPTN, TGIF1, MAPK9, CAMK1, TGIF2, TGFB1I1, NGF, DRD2, TNFRSF12A, SOX2, BMPR2, SRF, CD74, ADA, AR…
GO:0035295~tube development	156	1.35405	FGF18, NOG, PGF, LMO4, EDN1, TGFB3, FGF10, GDNF, CXCL12, ZIC2, CTNNB1, WNT2, MAP3K7, CTTNBP2, WNT4, BDNF, CD44, GATA6, CTGF, FOXF1, ILK, ROBO2, RARB, LOX, TWIST1, BCL10, RET, C2CD3, PDPN, NODAL, VANGL2, PROX1, BCL2L11, PTHLH, HHEX, MIB1, TNS3, EP300, TIMELESS, HSD11B1, TGIF1, TFAP2A, ADAMTS2, WNT5A, CAV2, BBS4, RBP4, FGFR4, CLCN2, BBS7, PTK7, BMPR2, GREM1, SRF, ADA, SCRIB, SEMA5A, OVOL2, LHX1, NK…
GO:0009100~glycoprotein metabolic process	152	1.31933	GNPTG, TUSC3, B3GALT5, B3GALT4, IDE, TSPAN7, DSE, HS2ST1, ST3GAL3, ST3GAL2, TRAK2, ST3GAL5, ST3GAL4, B3GALNT1, ST3GAL6, B3GALNT2, RPN1, RPN2, DDOST, FUT11, FUT10, DPAGT1, MOGS, GLCE, MGAT1, CD37, ADAMTS9, MGAT3, HIF1A, EGFLAM, BACE1, MGAT5, UGGT2, EXT1, EXT2, UGGT1, HS3ST3B1, GAL3ST3, ACHE, GAL3ST4, MAMDC2, KEL, CYTL1, ST8SIA1, ST8SIA3, ST8SIA2, B3GNT8, B3GNT4, FBXO6, B3GNT1, B3GNT2, FKRP, B4GALT…
GO:0046578~regulation of Ras protein signal transduction	151	1.31065	HRAS, ITPKB, LPAR2, ITSN2, LPAR1, TBC1D19, TBC1D16, TBC1D15, S1PR1, TBC1D17, GBF1, TBC1D12, TIAM2, TIAM1, TBC1D14, TBC1D13, GIT2, ABRA, MLST8, NET1, BCR, STMN3, PSD4, TBC1D22B, FARP1, TBC1D22A, FARP2, PLCE1, NDEL1, SGSM2, ACAP3, SGSM3, RASGRF1, ACAP1, ACAP2, SPATA13, TBC1D8B, KALRN, FGD2, ARFGAP1, ARFGAP2, FGD1, AGFG1, ERBB2, ASAP2, ASAP1, AKAP13, RABGAP1L, ARF6, ARFGEF1, SCRIB, MCF2L2, FICD, KRA…
GO:0048514~blood vessel morphogenesis	151	1.31065	FGF18, PGF, IL18, EDN1, CSPG4, NAA15, FGF10, ENPEP, JAG1, CXCL12, CITED1, CITED2, TGFB2, CTNNB1, MAP3K7, SHB, S1PR1, CUL7, MYOCD, ATG5, ROBO1, CTGF, FOXF1, TDGF1, CCBE1, ROBO4, IL1B, ERAP1, PTPRJ, SGPL1, PROX1, PNPLA6, JUNB, THY1, VEGFC, HIF1A, JUN, DLL4, ATPIF1, TNFAIP2, SMARCA4, CAV1, TNFRSF12A, WARS2, ELK3, SRF, WT1, SEMA5A, ACE, PTK2, AGGF1, VEZF1, EGF, PLXND1, ANGPTL4, B4GALT1, BMP4, PLAT, C…
GO:0010324~membrane invagination	151	1.31065	HRAS, PDLIM7, AP1G1, SLC9A3, ITSN2, MEGF10, ADORA1, HOOK2, GATA2, DAB2, PICALM, PACSIN3, PACSIN2, CLEC4F, SH3GL3, PLD2, ARC, MYO6, LRP1B, COLEC12, NPC1, UNC13D, RAB18, ARRB2, LRP10, FNBP1L, LRP12, OPHN1, SH3GL2, CAV1, CALY, DRD3, ADORA2A, SNX2, CDC42SE1, SNX1, HFE, RABEPK, NOSTRIN, SNX4, PPT1, ABCA1, SNX3, AHSG, SLC11A1, ADRB3, DOCK1, KRAS, FOLR1, ITGAV, RAC1, FCER1G, SCARB1, CUBN, TGFBR2, MRC2, …
GO:0006897~endocytosis	151	1.31065	HRAS, PDLIM7, AP1G1, SLC9A3, ITSN2, MEGF10, ADORA1, HOOK2, GATA2, DAB2, PICALM, PACSIN3, PACSIN2, CLEC4F, SH3GL3, PLD2, ARC, MYO6, LRP1B, COLEC12, NPC1, UNC13D, RAB18, ARRB2, LRP10, FNBP1L, LRP12, OPHN1, SH3GL2, CAV1, CALY, DRD3, ADORA2A, SNX2, CDC42SE1, SNX1, HFE, RABEPK, NOSTRIN, SNX4, PPT1, ABCA1, SNX3, AHSG, SLC11A1, ADRB3, DOCK1, KRAS, FOLR1, ITGAV, RAC1, FCER1G, SCARB1, CUBN, TGFBR2, MRC2, …
GO:0008361~regulation of cell size	150	1.30197	PLXNA3, PDGFB, CCDC85B, EDN1, TGFB3, OSGIN1, SGMS1, TGFB1, TGFB2, DAB2, CDKN2C, CDKN2D, ILK, GNG4, DNAJC2, MAP2K5, CGRRF1, RARG, CDHR2, SOCS5, FGF20, EP300, PRDM4, WFDC1, BIN3, EMP3, EMP1, XRN2, NGF, DCBLD2, FGFR2, CAV3, FGFR1, EXTL3, DERL2, FGFR3, TNFRSF12A, SIPA1, TAF9B, PPT1, GREM1, CCNG1, TP53TG5, RRAGC, LAMB2, AKT1S1, NDRG3, NDRG4, MTPN, TMEM123, CDA, SPP1, UCN, TGFBR1, SPHK1, SMAD4, MUL1, S…
GO:0045596~negative regulation of cell differentiation	149	1.29329	PLXNA3, NOG, LMO2, CCDC85B, STAT5A, FST, FGF10, TLR3, TLR4, JAG1, FOXO4, C1QC, NR2E1, TGFB1, CTNNB1, WNT4, BDNF, NKX6-2, ASPM, RC3H1, TWIST1, NODAL, DLL3, DLL1, SOCS5, VAX1, NR0B1, THY1, PTHLH, MIB1, MAPK1, HES5, PRDM6, FOXG1, CARTPT, TGFB1I1, IQCB1, TWSG1, CAV1, HMGB3, DRD3, SOX2, NFKBIA, ABCA1, SOX9, CD74, TTC3, EPHB2, NR1H2, NPHP3, PTK2, OVOL2, ITGAV, MBNL3, AXIN2, RUNX1, ARHGDIA, NR1H3, SPP1,…
GO:0051050~positive regulation of transport	149	1.29329	NCBP2, SEPT5, EDN3, CADM1, GRIK1, ATP6AP1, BTC, LHCGR, EDN1, TGFB3, IL13, FGF10, LPAR3, GDNF, ADORA1, GHRHR, TGFB1, IL10, TGFB2, GATA2, GRIN2B, IL1B, PRKACA, IL1A, SCAMP5, SYK, ADAM9, ACTN4, STIM2, STIM1, IRS1, THY1, VEGFC, MIB1, UNC13D, F2, CARTPT, EDA, ORAI1, RBP4, DRD1, ACHE, CAV1, CALY, PANX1, ERBB4, ADORA2A, DRD2, PFKFB2, NFKBIA, PPT1, ADRBK1, AHSG, NR1H2, SLC11A1, P2RY1, NR1H3, FCER1A, BMP4…
GO:0042493~response to drug	147	1.27593	SRP14, PTGS2, STAR, PGF, CTPS, SRP68, LHCGR, TLR2, SRP19, XRCC1, TGFB1, WNT2, SLC2A8, CTTNBP2, TOP1, BDNF, ATG5, CPOX, PDE4A, IL1B, LOX, CHRNA3, MAP2K6, PTPRM, EMX1, RELA, TRPA1, EMX2, GRIN2A, DDIT3, JUNB, EP300, JUN, HSD11B2, WFDC1, RYR2, MVP, NGF, CAV2, CAV1, DRD1, CCL2, ERBB4, DRD3, DRD2, ERBB2, HMGCS1, TIMP4, ABCA3, GCLM, BCHE, PEMT, SRR, DNMT3B, GABRE, SRP54, CARD9, TGFBR2, GGH, ACACA, ITGA2…
GO:0019637~organophosphate metabolic process	146	1.26725	CDIPT, SGMS2, EPT1, SGMS1, PIP5KL1, GATA6, LCAT, GALR2, PIK3C3, PLA1A, PIK3CA, PIK3CG, CRLS1, PLD1, PIK3CB, TAZ, PIK3CD, PISD, LPCAT2, LPCAT3, CHPT1, LPCAT4, PNPLA6, PLAUR, PLCE1, NAPEPLD, LCLAT1, PLA2G2C, CHKA, DRD1, DRD2, CHKB, PLAA, SERINC2, ISYNA1, SERINC5, CEPT1, SERINC4, LPCAT1, PLCH2, SERINC1, PEMT, NKX2-1, PCYT1B, GPD2, GPD1, LPL, SPHK2, GALT, PLA2G4A, SEMA6D, PLCG1, PLCG2, PON1, PIP4K2A,…
GO:0033043~regulation of organelle organization	146	1.26725	EDN3, DYNC1LI1, XPO1, AURKAIP1, CEP76, CAPZA2, BTC, CAPZA1, EDN1, PKMYT1, TTK, CXCL12, CTNNB1, WNT2, CTTNBP2, S1PR1, CUL7, CUL9, ILK, IL1B, TLK1, MLST8, IL1A, STMN3, ROCK2, TMSB10, ESPL1, PPARGC1A, PROX1, TNKS2, NEBL, ARPC1A, ARPC1B, MAD2L1, MAD2L2, DST, NEK6, CAV3, CAV2, CAV1, DRD3, ACTR3B, NEK2, ELN, KATNB1, ANAPC10, ARF6, ARPC5, PIN1, CDC42EP2, PFN2, ACD, ARPC2, RAC1, HECTD3, SKA3, CLASP1, EGF…
GO:0009991~response to extracellular stimulus	146	1.26725	CYP24A1, PTGS2, STAR, AQP3, TGFB1, MLL5, MYOCD, ATG5, CDKN2B, CD44, CDKN2D, IL1B, RARA, APOM, SCAMP3, RARG, ATG9A, GATM, STC2, RELA, RXRA, PPARGC1A, DDIT3, SSTR2, SSTR1, JUN, HSD11B2, RYR2, CARTPT, STC1, COL1A1, EIF2AK4, RBP4, CAV1, CCL2, GNAI2, SOX2, PFKFB1, GSDMD, BMPR2, HFE, ENSA, TIMP3, BCHE, PEMT, SLC30A4, SPP1, MUC1, BMP4, BMP2, CUBN, BECN1, TGFBR2, NR4A2, BRCA2, ITGA2, PMF1, CPS1, USF1, US…
GO:0007517~muscle organ development	145	1.25857	MEF2C, MEF2B, MEF2A, TNNC1, UTRN, ANKRD2, FOXO4, TGFB2, CXCL10, ATG5, GATA6, TDGF1, RARB, CHRNA1, RXRB, RXRA, MYH3, TAZ, RXRG, CHODL, MYLK2, NRD1, SIX4, MYH6, PROX1, TNNT2, MSX1, EP300, TAGLN, VAMP5, SRI, CAV3, CAV2, RBP4, MYL4, ACHE, CAV1, MYL3, CHKB, ERBB2, MRAS, ELN, ITGA11, CACNB2, CACNB4, SOX6, TAGLN2, TRIM72, TAGLN3, FAM65B, MUSK, TEAD4, AGRN, EMD, FKTN, EVC, SMAD7, MET, MSTN, CSRP2, HOMER1…
GO:0010608~posttranscriptional regulation of gene expression	144	1.24989	NCBP2, NCBP1, SRP14, EIF2C2, EIF2C1, EIF5, EIF5B, SYNCRIP, AURKA, GDNF, EIF4EBP3, EIF4EBP1, RBM8A, TIA1, SND1, DDX25, WIBG, PUM1, PUM2, EIF2B2, EIF2B3, DNAJC1, EIF2B4, SAMD4A, EIF2B5, GTPBP4, MAGOH, PPARGC1A, HNRNPU, MAPK1, EIF2AK1, SERBP1, EIF2S1, TBRG1, EEFSEC, EIF2AK3, EIF2AK4, EIF2C4, EIF4E3, NAPG, IFI30, SOX4, GIPC1, MAPKAPK2, MTIF2, MTIF3, LIN28B, SLC11A1, MOV10, STX12, EIF3B, EIF3H, EIF3E,…
GO:0007601~visual perception	144	1.24989	RP1, PITPNA, RP2, RP9, RPE65, RORB, RCVRN, CNGB1, CNGB3, NR2E1, KIFC3, CRYGA, CRYGD, HMCN1, ELOVL4, TGFBI, RGR, CDH23, GJD2, CRYAA, MYO3A, CDHR1, MYO3B, KRT12, VAX2, CNGA3, CNGA1, SAG, LRAT, TACSTD2, COL1A1, IQCB1, BBS4, RBP4, CYP1B1, BBS7, BBS9, CACNB2, PPT1, TTC8, OPN1SW, ABCA4, TIMP3, MYO9A, RABGGTB, RABGGTA, PDE6A, NPHP3, PDE6C, PDE6D, CRB1, CRB2, IMPG1, IMPG2, RLBP1, GNAT1, UNC119, EPAS1, EF…
GO:0050953~sensory perception of light stimulus	144	1.24989	RP1, PITPNA, RP2, RP9, RPE65, RORB, RCVRN, CNGB1, CNGB3, NR2E1, KIFC3, CRYGA, CRYGD, HMCN1, ELOVL4, TGFBI, RGR, CDH23, GJD2, CRYAA, MYO3A, CDHR1, MYO3B, KRT12, VAX2, CNGA3, CNGA1, SAG, LRAT, TACSTD2, COL1A1, IQCB1, BBS4, RBP4, CYP1B1, BBS7, BBS9, CACNB2, PPT1, TTC8, OPN1SW, ABCA4, TIMP3, MYO9A, RABGGTB, RABGGTA, PDE6A, NPHP3, PDE6C, PDE6D, CRB1, CRB2, IMPG1, IMPG2, RLBP1, GNAT1, UNC119, EPAS1, EF…
GO:0006644~phospholipid metabolic process	141	1.22385	CDIPT, SGMS2, EPT1, SGMS1, PIP5KL1, GATA6, LCAT, GALR2, PIK3C3, PLA1A, PIK3CA, PIK3CG, CRLS1, PLD1, PIK3CB, PIK3CD, TAZ, PISD, LPCAT2, LPCAT3, CHPT1, LPCAT4, PNPLA6, PLAUR, PLCE1, NAPEPLD, LCLAT1, PLA2G2C, CHKA, DRD1, DRD2, CHKB, PLAA, SERINC2, ISYNA1, SERINC5, CEPT1, SERINC4, LPCAT1, PLCH2, SERINC1, PEMT, NKX2-1, PCYT1B, LPL, SPHK2, PLA2G4A, SEMA6D, PLCG1, PLCG2, PON1, PIP4K2A, PLA2G4C, ALG12, P…
GO:0009314~response to radiation	141	1.22385	RP1, XRCC4, HRAS, HMGCR, XRCC6, RCVRN, CNGB1, INTS3, TGFB1, CDKN2D, RGR, EGFR, FECH, POLH, USP1, RELA, GRIN2A, TOPBP1, XRRA1, JUNB, RIC8A, SAG, DCLRE1C, PNKP, PITPNM1, THBD, RPAIN, DYNLRB1, NGF, RBP4, DRD1, CAV1, CCL2, DRD3, BLM, DRD2, NEK1, HUS1, BCL2L1, OPN1SW, ABCA4, OBFC2A, PDE6C, KRAS, RNF168, DNMT3B, NPHP1, GNAT1, UNC119, TRPC3, HTT, GRIN1, BRCA2, WRN, USF1, RAD54L, RGS9BP, UIMC1, ATM, GNAT…
GO:0000165~MAPKKK cascade	140	1.21517	EFNA1, TGFB3, LPAR3, ITPKB, LPAR2, MBIP, LPAR1, ADORA1, MAP3K7, MAP3K6, MAP3K5, MDFIC, MAP3K9, TDGF1, GAB1, SPRED2, SPRED3, IL1B, SPRED1, RAPGEF2, FRS2, MAP2K7, MAP2K6, MAP2K5, SYK, ADAM9, EGFR, RET, TNIK, C5AR1, PIK3CB, MADD, MAP4K3, SPAG9, MAPK1, PLCE1, MAP4K5, MAPK9, CARTPT, ROR2, MAPK7, WNT5A, FGFR1, CAV1, FGFR3, GNAI2, GRB2, PTPLAD1, DUSP10, MAP4K1, MAPKAPK2, CD74, DUSP19, DUSP16, ADRA2A, AD…
GO:0006260~DNA replication	140	1.21517	FHIT, PDGFB, DBF4, RBM4, RNASEH1, C8ORF45, IGHMBP2, PRIM1, TOP1, CTGF, CDKN2D, DNAJC2, POLL, MCM3AP, POLK, POLI, POLH, POLG, DTL, LIG1, LIG3, RAD9B, POLB, RNASEH2A, RMI1, C10ORF2, RAD1, RFC5, PNKP, RFC3, RFC4, RPAIN, RFC2, TBRG1, TNFAIP1, RAD17, DSCC1, TMX1, ACHE, BLM, MRE11A, HUS1, TIPIN, CHEK1, RRM2B, CDC34, TK2, TK1, POLE2, POLE3, POLM, POLN, EGF, POLQ, ATRIP, GINS1, GINS3, CINP, GINS4, BRCA2,…
GO:0001558~regulation of cell growth	140	1.21517	PLXNA3, CCDC85B, LTBP4, MORF4L2, OSGIN1, TTL, TGFB1, CHAD, IL17RB, TGFB2, NOV, AGTR1, DAB2, MYOCD, CD44, CDKN2C, HTRA1, CTGF, CDKN2D, ILK, HTRA3, ITCH, GNG4, DNAJC2, MAP2K5, NET1, CGRRF1, SOCS2, CDHR2, CHPT1, VEGFB, PLCE1, EP300, PRDM4, CD320, WFDC1, NGF, DCBLD2, EXTL3, DERL2, TNFRSF12A, SIPA1, TAF9B, PPT1, ESM1, GREM1, TP53TG5, NDRG3, CDA, SPP1, TMEM97, UCN, TAOK2, TGFBR1, SPHK1, SMAD4, MUL1, SM…
GO:0006916~anti-apoptosis	140	1.21517	MEF2C, STAT5A, CBX4, GDNF, TNFSF18, IL10, CITED2, BDNF, MYD88, CDKN2D, IL1B, PIK3CA, FAS, API5, IL1A, ZC3HC1, SOCS2, CRYAA, RELA, BCL2A1, SKP2, POLB, PIM2, F7, NME6, BCL2L10, CD40LG, F3, TXNDC5, TNFAIP8, RIPK2, TNFAIP3, MYO18A, NGF, TMX1, CCL2, SYVN1, GCLC, MCL1, PAFAH2, NFKBIA, BCL2L2, BCL2L1, PEA15, AKT1S1, LHX4, TRAF6, HELLS, ARHGDIA, CFLAR, GNRH1, SPHK2, BECN1, HTT, EEF1A2, TGFBR1, SPHK1, MAL…
GO:0046649~lymphocyte activation	139	1.20649	XRCC4, STAT5A, JAG2, PTPN22, ITPKB, IL15, CXCL12, TGFB1, IL10, CBFB, CTNNB1, CD48, SHB, NLRC3, CHRNA4, PATZ1, FAS, DDOST, KIF13B, SYK, RAB27A, CD3D, BST2, CD3E, RELB, EOMES, DCLRE1C, LAT2, UNC13D, CD40LG, IGBP1, RIPK2, ITGAL, BLM, KLRK1, SOX4, ADA, CD74, SLC11A1, DOCK2, IL23A, ZAP70, POLM, TCF3, HELLS, BLNK, KLF6, IKZF1, CRIP3, CD276, SMAD3, MALT1, ITGA4, VAV1, SLAMF1, FOXP1, HDAC5, ATP7A, HDAC4,…
GO:0060284~regulation of cell development	139	1.20649	XRCC4, PLXNA3, NOG, STAR, EFNA1, XRCC6, EDN1, TGFB3, LRRC4C, NR2E1, TTL, TGFB1, TGFB2, BDNF, MYOCD, ROBO1, TIAM1, NKX6-2, ILK, ROBO2, ASPM, CHRNA3, PTPRF, PLXNB1, RELA, DLL3, DLL1, VAX1, PROX1, NUMBL, THY1, VEGFC, MIB1, NDEL1, SERPINF1, HES5, HOXD3, FOXG1, NPTN, TGIF1, TGIF2, TGFB1I1, KALRN, NGF, CAV3, DRD3, TNFRSF12A, DRD2, SOX2, SOX5, TIMP2, TTC3, EPHB2, MUSK, PTK2, ATN1, NUMB, AGRN, MBNL3, DNM…
GO:0032940~secretion by cell	139	1.20649	SEPT5, SYT1, EDN3, LTBP2, SYT4, SRCIN1, LTBP4, EDN1, USE1, ILDR2, SYT6, TXLNA, VPS33B, GHRHR, CXCL10, NLRC4, BDNF, ANK1, RAPGEF4, SCAMP5, SYK, RAB27A, MYO6, BAIAP3, VPS45, PCLO, LAT2, TRIM36, UNC13D, DOC2A, CD40LG, BACE2, RAB14, VAMP3, UNC13C, DOC2B, EIF2AK3, UNC13A, AKAP3, GLP1R, ACR, RABEPK, CCL8, GIPC1, ABCA1, TRIM72, PEX5L, ARFGEF1, RIMS4, LLGL2, RIMS3, CKLF, TMED10, SLC30A8, SEC61A2, FCER1A,…
GO:0051270~regulation of cell motion	138	1.19781	EDN3, PLXNA3, PDGFB, MMP9, EDN1, JAG2, JAG1, CXCL12, ADORA1, TGFB1, TGFB2, CITED2, CXCL10, S1PR1, SERPINE2, ILK, TDGF1, GAB1, ROBO4, RRAS, UNC5C, ADAM9, EGFR, GTPBP4, PLD1, F10, PTPRM, ACTN4, PDPN, ACTN1, MYLK2, F7, PTPRU, IRS1, VASH1, THY1, SPAG9, MAPK1, VEGFC, HIF1A, ALOX15B, F3, DLL4, RNF20, BBS4, DRD1, ERBB4, ENPP2, PKHD1, DRD2, ONECUT2, GREM1, ADA, ACE, PRR5, TEK, RAC1, SCARB1, B4GALT1, MAP2…
GO:0040012~regulation of locomotion	135	1.17177	EDN3, PDGFB, IL16, MMP9, EDN1, JAG2, FGF10, JAG1, CXCL12, ADORA1, TGFB1, CITED2, TGFB2, CXCL10, S1PR1, SERPINE2, ILK, TDGF1, GAB1, ROBO4, RRAS, UNC5C, ADAM9, EGFR, GTPBP4, PLD1, F10, PTPRM, PDPN, F7, PTPRU, IRS1, VASH1, THY1, SPAG9, MAPK1, VEGFC, HIF1A, ALOX15B, F3, DLL4, RNF20, BBS4, DRD1, ERBB4, DRD3, ADORA2A, ENPP2, DRD2, ONECUT2, GREM1, ADA, PRR5, ACE, TEK, RAC1, SCARB1, MAP2K1, SMAD7, SPHK1,…
GO:0006631~fatty acid metabolic process	135	1.17177	PTGS2, ALOXE3, EHHADH, STAT5A, PTGS1, EDN1, ELOVL1, PRKAR2B, PECR, PTGIS, ELOVL5, ELOVL4, CH25H, ELOVL3, ELOVL2, ELOVL7, ELOVL6, SCD5, SYK, ACAA2, PDPN, FA2H, PRKAB2, PRKAB1, PPARGC1A, PNPLA8, ALOX15B, CROT, ACAA1, ACADSB, CHKB, ACSBG2, CD74, ACSBG1, FCER1A, LPL, MCAT, ACACA, EPHX2, CRAT, CEL, PLA2G4A, BAAT, UCP3, MLYCD, FAAH, FABP4, PLA2G4C, PTGES3, ACOX2, SLC27A1, PPARA, ACOX1, PPARD, PTGES2, H…
GO:0001701~in utero embryonic development	132	1.14573	XRCC4, ARNT2, EDN1, GNA12, TGFB3, MED21, CITED1, CITED2, CUL3, GATA2, KDM1A, G2E3, DAB2, GRIN2B, GATA6, COL4A3BP, FOXF1, TDGF1, MLL2, FLVCR1, C2CD3, NODAL, GABPA, EOMES, PTPRR, MYH6, MECOM, CSDA, BCL2L11, JUNB, RIC8A, MIB1, MSX1, HIF1A, NDEL1, NLE1, PYGO2, PRDM1, SMARCA4, SYVN1, ELL, TFEB, KEAP1, BCL2L1, SRF, SOX8, XAB2, ADA, ARNT, TEAD4, BTF3, HCN4, MAFG, GINS1, MAFF, CUBN, EPAS1, TAF8, ZNF830, …
GO:0051130~positive regulation of cellular component organization	131	1.13705	EDN3, ATP6AP1, BTC, EDN1, TGFB3, FGF10, TGFB1, TGFB2, WNT2, CTTNBP2, GATA2, ROBO1, TIAM1, ILK, RALA, IL1B, ROBO2, MLST8, IL1A, ADAM9, ACTN4, PTPRF, PLXNB1, ROCK2, ESPL1, PPARGC1A, PROX1, AHR, NUMBL, TNKS2, MIB1, NDEL1, TGFB1I1, NGF, CAV3, CAV2, BBS4, CAV1, CALY, DRD3, TNFRSF12A, KATNB1, ARF6, PPT1, SRF, AHSG, SLC11A1, CDC42EP2, CDC42EP1, ARPC2, RAC1, NUMB, EGF, CDC42EP4, DNMT3B, ARHGEF10L, ARHGDI…
GO:0034470~ncRNA processing	131	1.13705	RPP38, NAF1, RNASEL, EIF2C2, LSM6, TRMT2B, INTS2, INTS3, PUS7L, INTS9, INTS8, IMP3, INTS5, INTS4, INTS7, INTS6, RPP30, TFB2M, IMP4, RPP25, KRR1, RRP1, GTPBP3, RPP21, RRP8, RRP9, NOP2, TRMT11, TRMT12, TFB1M, HSD17B10, PUS3, ELAC1, ELAC2, PUS1, FARS2, TRPT1, LIN28B, PUS7, WDR55, METTL1, QTRTD1, NPM3, UTP23, TSEN54, TBL3, LCMT2, MPHOSPH10, SMAD3, SSB, HEATR1, INTS12, SMAD2, SMAD1, RPF1, NOP14, TRNT1…
GO:0031401~positive regulation of protein modification process	130	1.12837	GDF7, BTRC, TGFB3, TTK, TLR4, ADORA1, TGFB1, ATG7, TDGF1, IL1B, MLST8, CUL1, SYK, ANAPC1, ANAPC2, BCL10, CD3E, ANAPC4, TNFRSF14, PPARGC1A, VEGFC, PSMA6, PIAS4, PSMA5, PIAS3, PSMA4, F2, PSMA3, PIAS1, CAV1, FZR1, BMPR2, ANAPC10, ANAPC11, PSMA7, IL34, PIN1, PSMB5, PSMB7, PSMB1, PSMB2, FBXO5, FBXO4, UBE2D1, DNMT3B, AXIN1, BMP4, FCER1A, BMP2, SMAD7, TGFBR1, NDFIP1, SMAD4, CDC23, NDFIP2, DOCK7, CDC20, …
GO:0040007~growth	128	1.11101	PDGFB, PTGS2, GDF7, VPS54, GDF5, TGFB3, FGF10, SGMS1, TGFB1, TGFB2, SERPINE1, CHRNA1, FLVCR1, GATM, RXRB, RXRA, SOCS5, FGF20, PLAUR, NDEL1, PYGO2, BIN3, EMP3, XRN2, EMP1, SMARCA4, FGFR2, CAV3, FGFR1, SERPINA10, FGFR3, NINJ2, NINJ1, BCL2L1, CCNG1, TIMP3, RRAGC, TAL2, LAMB2, NDRG4, MTPN, GINS1, BMP4, BMP2, ST6GAL2, ZNF830, TAF8, MSTN, ALMS1, BRCA2, SMAD2, CSRP2, DDX5, PTPN11, FOXP2, NOTCH3, NOTCH1,…
GO:0051259~protein oligomerization	124	1.0763	SYT1, HRAS, IDE, LNX2, LNX1, CTNNB1, IGHMBP2, AQP11, ILK, FAS, DCTPP1, BCL10, CRYAA, PCBD2, SCUBE3, PCBD1, PRKAB1, DPAGT1, COLEC12, IRS1, C10ORF2, JUP, SPAG9, ADSL, ATPIF1, AMFR, EIF2AK3, SEPT7, CAV2, HSD17B10, CAV1, BLM, GRB2, KCNA2, KCNA5, TRIM72, PDSS1, PDSS2, UPK1A, NPM2, SRR, CDA, SKIL, GNMT, OLFM1, ANGPTL4, MAP2K1, GABRA6, SKI, MALT1, SEPT11, P2RX4, P2RX7, P2RX6, TSC1, VCP, P2RX1, TSC2, ATG…
GO:0070647~protein modification by small protein conjugation or removal	123	1.06762	DZIP3, LMO7, RNF217, SAE1, MYLIP, CBX8, LNX1, G2E3, WWP2, WWP1, FBXO25, ITCH, USP1, SOCS7, SUZ12, MIB1, UHRF2, TRIM33, PIAS4, HUWE1, PIAS3, TRIM32, FBXL5, AMFR, RNF20, FBXO10, FBXL3, FBXO11, PPIL2, UBE2V2, ANAPC11, CDC34, TRRAP, RBX1, FBXW7, UBE2D2, OTUD7B, LEO1, RNF11, RNF168, FBXO4, FBXO3, RNF167, TRAF7, UBE2D1, TRAF6, FBXO9, RNF14, HECTD1, MUL1, PCNP, ATG3, UIMC1, CTR9, RNF8, NOSIP, VCP, NEDD4…
GO:0010740~positive regulation of protein kinase cascade	122	1.05894	SLC44A2, TBK1, TSPAN6, TLR3, LPAR3, LPAR2, TLR4, LPAR1, TLR6, TGFB1, TGFB2, CTNNB1, MAP3K7, MYD88, TMEM9B, MIER1, ILK, IL1B, BCL10, F10, BST2, GOLT1B, RELA, PIM2, F7, TRIM38, ATP2C1, F3, RIPK2, NEK6, MAVS, LITAF, ERBB2, KCNRG, ADRB3, TRAF7, TRAF6, TRAF5, AXIN1, CFLAR, CARD9, TAOK2, LGALS1, TGFBR1, TAOK3, NDFIP1, DUSP22, MUL1, NDFIP2, MALT1, ECM1, NFKBIL1, TRADD, TRAF3IP2, IKBKE, P2RX7, TNFSF10, P…
GO:0048729~tissue morphogenesis	122	1.05894	PGF, TNNC1, LMO4, FST, JAG2, JAG1, ZIC2, TGFB2, CTNNB1, MAP3K7, PGP, WNT4, WNT3, CD44, FOXF1, ILK, TDGF1, PRKACA, TWIST1, BCL10, RET, C2CD3, NODAL, RXRA, VANGL2, EOMES, MYLK2, MYH6, PROX1, TNNT2, MIB1, VEGFC, TIMELESS, TGIF1, TFAP2A, COL1A1, TGFB1I1, EXT2, SMARCA4, FRAS1, TWSG1, BBS4, MYL3, PTK7, DAG1, BMPR2, GREM1, SCRIB, OVOL2, TRAF6, HECTD1, DVL2, BMP4, BMP2, SMAD7, HTT, SMAD4, SMAD3, SMAD2, N…
GO:0001817~regulation of cytokine production	122	1.05894	CADM1, STAT5A, IL18, TLR1, TLR2, TLR3, TLR4, TLR6, TLR7, TLR8, IL10, TGFB1, TGFB2, MAP3K7, MYD88, TIA1, IL1B, RARA, AKIRIN2, IL1A, EBI3, SCAMP5, SYK, BCL10, CD3E, RELA, HIF1A, CD40LG, ASB1, RIPK2, VSIG4, MAVS, TRAF2, PANX1, KLRK1, AFAP1L2, ARNT, IRAK3, SLC11A1, FCER1G, TRAF6, SRGN, FCER1A, UCN, CARD8, CARD9, MAP2K3, TNFRSF13C, CD276, NDFIP1, SMAD4, SMAD3, MALT1, KAT5, DDX58, P2RX7, GLMN, CLEC7A, …
GO:0051169~nuclear transport	121	1.05026	NCBP2, NCBP1, XPO1, XPO6, XPO5, RBM15B, ATP6AP1, TGFB3, FGF10, TGFB1, TGFB2, CRY2, RAE1, DDX25, ABRA, GLE1, MCM3AP, NUP133, RAN, ARNTL, NUPL2, HHEX, MAPK1, AAAS, RPAIN, CAMK4, JUN, F2, TBRG1, ZNF384, CAMK1, MYBBP1A, ZC3H3, DRD1, AGFG1, NFKBIA, SLC11A1, GCKR, CSE1L, DUSP16, NUP54, XPOT, RANBP17, SMG5, HTT, SMG7, MALT1, NXF1, PPIH, CBLB, TSC1, PRICKLE1, MLX, TRPS1, TSC2, PTTG1IP, SPTBN1, NUTF2, SMU…
GO:0006913~nucleocytoplasmic transport	120	1.04158	NCBP2, NCBP1, XPO1, XPO6, XPO5, RBM15B, ATP6AP1, TGFB3, FGF10, TGFB1, TGFB2, CRY2, RAE1, DDX25, ABRA, GLE1, MCM3AP, NUP133, RAN, ARNTL, NUPL2, HHEX, MAPK1, AAAS, RPAIN, CAMK4, JUN, F2, ZNF384, CAMK1, MYBBP1A, ZC3H3, DRD1, AGFG1, NFKBIA, SLC11A1, GCKR, CSE1L, DUSP16, NUP54, XPOT, RANBP17, SMG5, HTT, SMG7, MALT1, NXF1, PPIH, CBLB, TSC1, PRICKLE1, MLX, TRPS1, TSC2, PTTG1IP, SPTBN1, NUTF2, SMURF1, XP…
GO:0030334~regulation of cell migration	119	1.0329	EDN3, PDGFB, MMP9, EDN1, JAG2, JAG1, CXCL12, ADORA1, TGFB1, CITED2, TGFB2, CXCL10, S1PR1, SERPINE2, ILK, TDGF1, GAB1, ROBO4, RRAS, UNC5C, ADAM9, EGFR, GTPBP4, PLD1, PTPRM, F10, PDPN, F7, PTPRU, IRS1, VASH1, THY1, SPAG9, MAPK1, VEGFC, HIF1A, ALOX15B, F3, DLL4, RNF20, DRD1, ERBB4, DRD2, ENPP2, ONECUT2, GREM1, ADA, PRR5, ACE, TEK, RAC1, SCARB1, MAP2K1, SMAD7, SPHK1, MYO1F, SMAD3, ITGA2, NTN1, HDAC5,…
GO:0051098~regulation of binding	118	1.02422	NOG, THRA, STK36, TLR2, TLR3, TLR4, TGFB1, IL10, KDM1A, MYD88, NLRC3, SMARCD3, ABRA, IL1B, BCL10, GTPBP4, PCBD1, RELA, PIM1, TAF6L, NR0B1, PROX1, DDIT3, PTHLH, EP300, RIPK2, ERC1, EDA, EIF2AK3, SMARCA4, SIVA1, BLM, CYTL1, NFKBIA, ADRB3, IRAK3, KRAS, ACD, RHEBL1, MDFI, EPB41, CREBZF, TAF6, SMAD7, SMAD4, SMAD3, ITGA2, SMAD2, MALT1, SKI, ATR, HDAC5, HDAC4, HDAC2, PON1, TGFBR3, IKBKB, RSF1, HR, PRDX2…
GO:0009101~glycoprotein biosynthetic process	118	1.02422	GNPTG, TUSC3, B3GALT5, B3GALT4, TSPAN7, DSE, HS2ST1, ST3GAL3, ST3GAL2, ST3GAL5, TRAK2, ST3GAL4, B3GALNT1, ST3GAL6, B3GALNT2, RPN1, RPN2, DDOST, FUT11, FUT10, DPAGT1, MOGS, GLCE, MGAT1, MGAT3, CD37, UGGT2, EXT1, MGAT5, UGGT1, EXT2, HS3ST3B1, GAL3ST3, GAL3ST4, KEL, CYTL1, ST8SIA1, ST8SIA3, ST8SIA2, B3GNT8, B3GNT4, B3GNT1, B3GNT2, FKRP, GAL3ST1, SDF2, MGAT4B, B4GALT1, MGAT4A, ST6GAL1, ST6GAL2, ATP7A…
GO:0001932~regulation of protein amino acid phosphorylation	118	1.02422	PDGFB, GDF7, EDN1, TGFB3, TTK, TLR4, TLR6, TGFB1, PRKAR2B, MAP3K6, MAP3K5, MDFIC, MAP3K9, TDGF1, GAB1, IL1B, RAPGEF4, PDGFC, RAPGEF3, PDGFD, MLST8, SYK, IBTK, EGFR, CD3E, TNFRSF14, VEGFC, MAP4K5, JUN, F2, CAV1, PTPLAD1, BMPR2, MAP4K1, ITGB2, BDKRB2, IL34, PIN1, EGF, FGD4, AXIN1, BMP4, FCER1A, MDFI, BMP2, SMAD7, SMAD6, TGFBR1, SMAD4, MUL1, DOCK7, P2RX7, PRKAR1A, MTOR, BMP7, ENG, PRKAG2, ZEB2, PDCD…
GO:0015674~di-, tri-valent inorganic cation transport	118	1.02422	SLC8A3, CALHM1, GRIN3A, ATP2B4, GRIN2B, BHLHA15, SLC25A28, CHRNA4, MCOLN1, IBTK, MFI2, TRPA1, STIM2, GRIN2A, STIM1, TCN2, ATP2C2, CATSPER3, ATP2C1, F2, RYR2, SLC25A37, SLC40A1, SRI, ORAI1, CAV1, DRD2, SFXN3, CACNB1, HFE, SFXN4, CCL8, CACNB2, CACNB3, CACNB4, SFXN2, SFXN5, SLC11A2, SLC11A1, TTYH1, SLC30A5, TRPC1, TRPC3, TRPC6, TRPC5, GRIN1, CACNA1I, TRPC7, CACNA2D2, CACNA1S, CACNA2D4, P2RX4, P2RX7,…
GO:0003012~muscle system process	117	1.01554	EDN3, TNNC2, TNNC1, GNA11, UTRN, EDN1, ANKRD2, GDNF, DYSF, LTB4R, COL4A3BP, GALR2, IL1B, ASPH, CHRNA1, MAP2K6, MB, MYH3, TAZ, MYLK2, PDE4D, MYH6, SSPN, TNNT2, TNNT3, SSTR2, TNNT1, FLII, SMPX, RYR2, CLCN1, ALDOA, MYL7, CAMTA2, MYL4, DRD1, MYL3, DRD2, DAG1, ADRBK1, BDKRB2, TRIM72, ARG2, HCN4, EMD, MAP2K3, MSTN, HOMER1, TRIM63, TNNI3, CACNA1S, HDAC5, P2RX4, HDAC4, P2RX6, CACNA1G, ADRA1A, CACNA1H, CH…
GO:0046486~glycerolipid metabolic process	114	0.989497	CDIPT, PIP5KL1, LCAT, GALR2, PIK3C3, PLA1A, PIK3CA, PIK3CG, PLD1, PIK3CB, PIK3CD, TAZ, PNPLA2, LPCAT2, PNPLA3, CHPT1, PNPLA6, PLAUR, PLCE1, CAV3, CHKA, DRD1, CAV1, DRD2, CHKB, NR1H2, SERINC2, SERINC5, PLCH2, SERINC1, PEMT, PCYT1B, NR1H3, GPD1, LPL, ALMS1, CPS1, PTPN11, CEL, PLA2G4A, SEMA6D, PON1, PLA2G4C, PIP4K2A, ALG12, PIP4K2B, IMPA1, GPLD1, PIP5K1B, PIP5K1C, PIP5K1A, ALG9, PEX7, PIGK, AGPAT6, …
GO:0043062~extracellular structure organization	114	0.989497	MPZL3, CADM1, MMP9, UTRN, VTN, POSTN, TGFB2, CTNNB1, ANK3, FOXF1, ILK, FOXF2, TGFBI, COL12A1, LOX, CHRNA1, RECK, MYO6, OLFML2A, NRD1, EGFLAM, COL1A1, LAMC1, ADAMTS3, ADAMTS2, SMARCA4, IBSP, ACHE, DRD1, ERBB4, DRD2, ERBB2, ADAMTSL4, ELN, HSD17B12, CACNB2, CACNB4, SERPINH1, MUSK, PTK2, AGRN, B4GALT7, B4GALT1, LGALS3, TGFBR1, CCDC80, AFG3L2, CACNA1S, EMILIN1, DVL1, ATP7A, COL14A1, TSC1, ENG, CACNA1A…
GO:0030900~forebrain development	113	0.980818	PLXNA3, NOG, SLC6A4, PRKG1, NR2E1, GHRHR, CTNNB1, GATA2, KDM1A, WNT1, DAB1, HTRA2, DYNC2H1, FRS2, ASPM, EMX1, EMX2, MECOM, TACC3, NR0B1, NUMBL, HHEX, MSX1, FOXG1, C1ORF187, SMARCA4, TWSG1, BBS4, DRD1, ERBB4, DRD2, SOX2, SRC, AHSG, HESX1, TAL2, LHX1, LHX2, RAC1, NUMB, NKX2-1, LHX6, BMP4, IKZF1, RFX4, GSX2, HTT, GRIN1, RPGRIP1L, NEUROG2, FOXP2, NOTCH3, ATP7A, FEZF1, SALL3, FEZF2, DLX2, NOTCH1, DLX1…
GO:0050767~regulation of neurogenesis	113	0.980818	XRCC4, PLXNA3, NOG, STAR, EFNA1, XRCC6, LRRC4C, NR2E1, TTL, TGFB1, BDNF, ROBO1, TIAM1, NKX6-2, ILK, ROBO2, ASPM, CHRNA3, PTPRF, PLXNB1, RELA, DLL3, DLL1, VAX1, NUMBL, THY1, MIB1, VEGFC, NDEL1, SERPINF1, HES5, HOXD3, FOXG1, NPTN, TGIF1, TGIF2, NGF, KALRN, DRD3, TNFRSF12A, DRD2, SOX2, SOX5, TIMP2, TTC3, EPHB2, PTK2, ATN1, NUMB, DNMT3B, ARHGDIA, SPP1, BMP4, BMP2, NTF3, GRIN1, FOXA1, SMAD1, NTN1, NOT…
GO:0033365~protein localization in organelle	112	0.972138	SRP14, XPO1, TSPO, GRPEL1, XPO6, ATP6AP1, TGFB3, FGF10, MIPEP, SRP19, TGFB1, AIP, TGFB2, CRY2, ABRA, MCM3AP, RAN, OPTN, ARNTL, TIMM8A, MAPK1, RPAIN, JUN, F2, SEC61G, PACS1, BBS4, DRD1, MTX3, MTX2, MTX1, NFKBIA, SLC11A1, GCKR, CSE1L, SUPT7L, SEC61A1, SRGN, RANBP17, SRP54, TAF3, HTT, DVL1, TRNT1, PPIH, CBLB, PRICKLE1, TRPS1, TSC2, PTTG1IP, SPTBN1, NUTF2, XPO7, RERE, PDIA3, FGF9, TIMM17A, TIMM17B, P…
GO:0007346~regulation of mitotic cell cycle	112	0.972138	EDN3, ILKAP, MAEA, AURKAIP1, STAT5A, BTC, EDN1, KNTC1, PKMYT1, TTK, FOXO4, TGFB1, CUL7, CDKN2B, CUL9, IL1B, CCNA2, IL1A, EGFR, ESPL1, PROX1, PKIA, TRIM35, MAD2L1, MAD2L1BP, ZWINT, FOXG1, MAD2L2, RAD17, NEK6, SMARCA4, CAV2, DRD3, NEK2, HUS1, AFAP1L2, ANLN, ANAPC10, TRRAP, SCRIB, PIN1, NPM2, CDC123, HECTD3, FBXO5, EGF, SMAD6, SPHK1, BRCA2, SMAD3, CDC23, NFKBIL1, ATM, TMEM8B, MYO16, FBXO31, MAD1L1, …
GO:0043405~regulation of MAP kinase activity	109	0.946098	EDN3, PDGFB, EFNA1, HMGCR, EDN1, TGFB3, LPAR3, LPAR2, LPAR1, MBIP, TLR6, TGFB1, MAP3K6, MAP3K5, MDFIC, MAP3K9, ILK, GAB1, TDGF1, SPRED2, SPRED3, IL1B, SPRED1, FRS2, MAP2K6, SYK, EGFR, C5AR1, MADD, PIK3CB, SPAG9, MAP4K5, PLCE1, CAV3, CAV1, PTPLAD1, ERBB2, MAP4K1, CD74, IRAK3, DUSP19, KRAS, DUSP16, ADRA2A, ADRA2C, EGF, FGD4, FCER1A, MDFI, MAP2K1, MAP2K3, MET, ITGA1, DUSP22, MUL1, HGF, PDE6H, PTPN11…
GO:0010876~lipid localization	109	0.946098	RFT1, STAR, PITPNA, STAT5A, LHCGR, STARD3, SLC25A20, STARD5, STARD4, LPA, STARD6, LCAT, COL4A3BP, APOF, VPS4B, IL1B, PITPNC1, GLTPD2, GLTPD1, APOM, OSBP2, PCTP, NPC1, NPC2, LRP10, ATP9B, ATP9A, CROT, CHKA, RBP4, HDLBP, CAV1, DRD3, DRD2, CHKB, BDKRB2, ABCA1, ABCA4, SLCO2A1, ACE, STX12, OSBPL1A, SCARB1, PLTP, OSBPL2, SPNS2, OSBPL3, SPNS3, OSBPL8, OSBPL9, OSBPL6, OSBPL7, ATP11A, ATP11C, ABCG4, ABCG1…
GO:0016055~Wnt receptor signaling pathway	107	0.928739	BTRC, STRN, CTNNB1, WNT2, CSNK2A2, WNT1, WNT4, WNT3, CSNK2A1, SOSTDC1, WNT10A, WNT10B, RARG, CSNK1G1, CSNK1G2, PTPRU, MARK4, HHEX, PIAS4, PYGO2, ROR2, TGFB1I1, CSNK1G3, WNT5A, WNT5B, SOX4, CXXC4, AXIN2, AXIN1, DVL2, DIXDC1, DVL3, TCF7, CELSR2, TAX1BP3, DVL1, SFRP1, NXN, SFRP2, SFRP4, WIF1, ZBTB33, LZTS2, MITF, RSPO4, WISP1, AES, RSPO1, RSPO3, RSPO2, FRAT1, BRD7, LRRFIP2, TBL1XR1, CCDC88C, LDB1, T…
GO:0016311~dephosphorylation	107	0.928739	PDP1, ILKAP, PDP2, STYX, PTPN23, PTPN22, PTPN21, PTPRJ, PTPRM, PTPRF, PTPRG, PTPRH, PTPRR, PTPRS, PTPRU, PPP1CC, PTPDC1, PTPRQ, PNKP, STYXL1, PPP2R3A, SSH3, SSH2, DUSP10, ACP5, DUSP12, DUSP11, ACP1, DUSP18, DUSP19, DUSP13, DUSP14, DUSP15, PTPLA, DUSP16, PTPN7, PTPN6, PTPN9, PTPN3, PTPN18, PTPN4, EPM2A, PTPN14, DUSP23, DUSP22, PTPN13, PTPN12, PTPN11, DUSP28, DUSP26, DUSP27, PTPN1, PHPT1, CDC14A, C…
GO:0043434~response to peptide hormone stimulus	106	0.920059	STAR, STAT5A, PDE3B, RPE65, FOXO4, IL10, GHRHR, WNT2, SLC2A8, CTTNBP2, EIF4EBP1, GOT1, GAB1, EIF2B2, CCNA2, EIF2B3, EIF2B4, EIF2B5, PLD1, GATM, SOCS2, BAIAP2, RXRA, RELA, FBP1, SOCS7, CDO1, NR0B1, IRS1, JUNB, GRB10, HSD11B2, COL1A1, NGF, CAV2, RBP4, DRD1, GRB2, PFKFB1, TIMP4, BCL2L1, AHSG, AANAT, GGH, NR4A3, CPS1, USF1, HDAC5, TSC1, MTOR, PTPN1, PARP1, HDAC9, BMP7, PPARA, BCAR1, PPARG, AP3S1, ACV…
GO:0046942~carboxylic acid transport	105	0.911379	SLC36A1, SLC22A16, SLC13A5, AQP9, SLC6A20, AQP8, LHCGR, SLC7A8, SLC7A9, SLC7A4, SLC7A5, SLC7A6, SLC7A7, SLC25A20, SLC16A1, SLC25A26, PDPN, SLC25A32, SLC38A1, CROT, SLC38A5, SLC38A2, DRD3, SLC38A9, SLC38A8, NFKBIE, DRD2, CHKB, SLC38A7, SLC38A6, XK, SLC38A11, CACNB4, BDKRB2, SLCO2A1, SLC11A1, ACE, FOLR2, FOLR1, SERINC1, ARL6IP5, HTT, SLC6A12, CELSR3, SLC25A13, SLC7A3, SLC7A2, SLC7A1, SLC13A3, SLC36…
GO:0015849~organic acid transport	105	0.911379	SLC36A1, SLC22A16, SLC13A5, AQP9, SLC6A20, AQP8, LHCGR, SLC7A8, SLC7A9, SLC7A4, SLC7A5, SLC7A6, SLC7A7, SLC25A20, SLC16A1, SLC25A26, PDPN, SLC25A32, SLC38A1, CROT, SLC38A5, SLC38A2, DRD3, SLC38A9, SLC38A8, NFKBIE, DRD2, CHKB, SLC38A7, SLC38A6, XK, SLC38A11, CACNB4, BDKRB2, SLCO2A1, SLC11A1, ACE, FOLR2, FOLR1, SERINC1, ARL6IP5, HTT, SLC6A12, CELSR3, SLC25A13, SLC7A3, SLC7A2, SLC7A1, SLC13A3, SLC36…
GO:0016053~organic acid biosynthetic process	105	0.911379	STAR, ALOXE3, PTGS2, PTGS1, EDN1, ELOVL1, PECR, PTGIS, GOT1, ELOVL5, ELOVL4, ELOVL3, CH25H, ELOVL2, ELOVL7, ELOVL6, SCD5, SYK, PLD1, FA2H, PRKAB2, PRKAB1, CDO1, PYCR1, GLUL, ALOX15B, BHMT, NAGS, ASNSD1, PAH, CD74, SRR, LIAS, FCER1A, LPL, BHMT2, HTT, MCAT, ACACA, CYP7B1, MLYCD, MTR, THNSL1, PTGES3, KYNU, PTGES2, HNF1A, PRKAG1, RNPEPL1, PRKAG2, LTC4S, FAR1, CYP39A1, SLC35D1, PIWIL2, ALOX12B, QKI, A…
GO:0046394~carboxylic acid biosynthetic process	105	0.911379	STAR, ALOXE3, PTGS2, PTGS1, EDN1, ELOVL1, PECR, PTGIS, GOT1, ELOVL5, ELOVL4, ELOVL3, CH25H, ELOVL2, ELOVL7, ELOVL6, SCD5, SYK, PLD1, FA2H, PRKAB2, PRKAB1, CDO1, PYCR1, GLUL, ALOX15B, BHMT, NAGS, ASNSD1, PAH, CD74, SRR, LIAS, FCER1A, LPL, BHMT2, HTT, MCAT, ACACA, CYP7B1, MLYCD, MTR, THNSL1, PTGES3, KYNU, PTGES2, HNF1A, PRKAG1, RNPEPL1, PRKAG2, LTC4S, FAR1, CYP39A1, SLC35D1, PIWIL2, ALOX12B, QKI, A…
GO:0006936~muscle contraction	104	0.902699	EDN3, TNNC2, TNNC1, GNA11, UTRN, EDN1, ANKRD2, GDNF, DYSF, LTB4R, COL4A3BP, GALR2, ASPH, CHRNA1, MAP2K6, MB, MYH3, TAZ, MYLK2, PDE4D, MYH6, SSPN, TNNT2, TNNT3, SSTR2, TNNT1, SMPX, RYR2, FLII, CLCN1, ALDOA, MYL7, MYL4, DRD1, MYL3, DRD2, DAG1, ADRBK1, BDKRB2, ARG2, HCN4, EMD, MAP2K3, TRIM63, TNNI3, HOMER1, CACNA1S, P2RX6, CACNA1G, ADRA1A, CACNA1H, CHRND, MYH13, CHRNB2, CHRNB1, IKBKB, CACNA1C, CHRNE…
GO:0016569~covalent chromatin modification	103	0.89402	MORF4L1, RBM4, CBX8, KDM1A, EPC1, TAF5L, MLL5, BRPF1, BRPF3, TADA2A, HDAC10, HDAC11, TAF6L, SUV420H2, SUZ12, EP300, BAZ1B, HUWE1, PRDM5, RNF20, EP400, SUV420H1, SMARCA4, MEAF6, TADA3, TADA1, TRRAP, LEO1, RNF168, SUPT7L, DNMT3B, HELLS, DNMT3A, EHMT1, CREBBP, KAT5, UIMC1, CTR9, RNF8, HDAC5, HDAC4, HDAC2, SAP130, HDAC9, UBE2E1, ENY2, EZH2, DMAP1, MEN1, PCGF2, PRMT7, PRMT8, PRMT5, PRMT6, RTF1, HSF4, …
GO:0009416~response to light stimulus	103	0.89402	RP1, HRAS, HMGCR, RCVRN, CNGB1, CDKN2D, RGR, EGFR, FECH, POLH, RELA, USP1, GRIN2A, JUNB, SAG, RIC8A, PITPNM1, RPAIN, DYNLRB1, RBP4, DRD1, DRD3, DRD2, HUS1, OPN1SW, ABCA4, PDE6C, KRAS, NPHP1, GNAT1, UNC119, TRPC3, HTT, GRIN1, BRCA2, WRN, USF1, RGS9BP, GNAT2, GNGT2, CDKN1A, UACA, NEDD4, POLD1, ADRA1B, CHRNB2, SCARA3, CACNA1F, CACNA1C, RRH, COPS3, AKT1, MEN1, FOS, SLC1A2, PLEKHB1, CASP9, CASP7, SLC2…
GO:0032446~protein modification by small protein conjugation	102	0.88534	DZIP3, LMO7, RNF217, SAE1, MYLIP, CBX8, LNX1, G2E3, WWP2, WWP1, FBXO25, ITCH, SOCS7, SUZ12, MIB1, UHRF2, TRIM33, PIAS4, HUWE1, PIAS3, TRIM32, FBXL5, AMFR, RNF20, FBXL3, FBXO10, FBXO11, PPIL2, UBE2V2, ANAPC11, CDC34, RBX1, FBXW7, UBE2D2, RNF11, LEO1, FBXO4, RNF168, RNF167, FBXO3, TRAF7, TRAF6, UBE2D1, FBXO9, RNF14, HECTD1, MUL1, PCNP, ATG3, CTR9, RNF8, NOSIP, VCP, NEDD4, UBA3, SMURF1, UBE2E1, TSG1…
GO:0006869~lipid transport	101	0.87666	RFT1, STAR, PITPNA, LHCGR, STARD3, SLC25A20, STARD5, STARD4, LPA, STARD6, APOF, LCAT, COL4A3BP, VPS4B, PITPNC1, GLTPD2, GLTPD1, APOM, OSBP2, PCTP, NPC1, NPC2, LRP10, ATP9B, ATP9A, CROT, CHKA, RBP4, HDLBP, CAV1, DRD3, DRD2, CHKB, BDKRB2, ABCA1, ABCA4, SLCO2A1, ACE, STX12, OSBPL1A, SCARB1, PLTP, OSBPL2, SPNS2, SPNS3, OSBPL3, OSBPL8, OSBPL9, OSBPL6, OSBPL7, ATP11A, ATP11C, ABCG4, ABCG1, APOL2, ABCG8…
GO:0030155~regulation of cell adhesion	100	0.86798	SRCIN1, STAT5A, IL18, JAG2, PDE3B, VTN, EDIL3, TGFB1, RELL2, CITED2, TGFB2, PGP, DAB1, S1PR1, KIFAP3, ILK, TGFBI, TDGF1, IL1B, ADAM9, GTPBP4, PIK3CB, DLL1, SIRPG, EGFLAM, RND1, COL1A1, ARHGDIG, ERBB2, ONECUT2, HSD17B12, SIPA1, FXYD5, SRC, ADA, ARHGDIA, SPP1, ARHGDIB, TESC, VAV3, MAP2K1, SMAD7, PODXL, CCDC80, SMAD3, ITGA2, MYO1F, CELSR2, SERPINI1, VAV1, EMILIN1, SERPINI2, LAMA2, LAMA4, LAMA3, ITGA…
GO:0001525~angiogenesis	100	0.86798	FGF18, PGF, IL18, EDN1, NAA15, CSPG4, FGF10, ENPEP, JAG1, CXCL12, TGFB2, CTNNB1, MAP3K7, SHB, S1PR1, ROBO1, CTGF, CCBE1, ROBO4, ERAP1, IL1B, PNPLA6, THY1, VEGFC, HIF1A, DLL4, JUN, ATPIF1, TNFAIP2, TNFRSF12A, ELK3, SRF, SEMA5A, PTK2, AGGF1, PLXND1, EGF, VEZF1, ANGPTL4, BMP4, B4GALT1, EPAS1, TGFBR2, UBP1, NOTCH1, NOTCH4, RBPJ, ENG, PLAU, NRP2, ACVRL1, HTATIP2, NRP1, FGF9, LEPR, DICER1, ANPEP, EDNRA…
GO:0051249~regulation of lymphocyte activation	100	0.86798	STAT5A, IL18, IL13, ITPKB, IL15, IL10, TGFB1, SART1, MAP3K7, IL1B, RARA, FAS, ITCH, RC3H1, EBI3, PAG1, SYK, BCL10, CD3E, EFNB1, TNFRSF14, SOCS5, PDCD1LG2, THY1, SIRPG, RIPK2, VSIG4, TRAF2, LST1, HMGB3, BLM, ADORA2A, ERBB2, KLRK1, ADA, CD74, ZAP70, HLA-DOA, TRAF6, TCF3, IKZF1, TGFBR2, NDFIP1, CD276, TNFRSF13C, MALT1, CBLB, CDKN1A, CD274, GLMN, CHRNB2, SASH3, IL27RA, TACR1, PRDX2, PAWR, ZEB1, HLA-D…
GO:0016570~histone modification	99	0.8593	MORF4L1, RBM4, CBX8, KDM1A, EPC1, TAF5L, MLL5, BRPF1, BRPF3, TADA2A, HDAC10, HDAC11, TAF6L, SUV420H2, SUZ12, EP300, BAZ1B, HUWE1, PRDM5, RNF20, EP400, SUV420H1, MEAF6, TADA3, TADA1, TRRAP, LEO1, SUPT7L, RNF168, EHMT1, CREBBP, KAT5, UIMC1, CTR9, RNF8, HDAC5, HDAC4, HDAC2, SAP130, HDAC9, UBE2E1, ENY2, EZH2, DMAP1, MEN1, PCGF2, PRMT7, PRMT8, PRMT5, PRMT6, RTF1, HSF4, USP16, BRD8, UBE2A, RING1, MBD3,…
GO:0017038~protein import	99	0.8593	XPO1, TSPO, GRPEL1, XPO6, ATP6AP1, TGFB3, FGF10, MIPEP, TGFB1, AIP, TGFB2, CRY2, ABRA, MCM3AP, RAN, ARNTL, TIMM8A, MAPK1, RPAIN, JUN, F2, DRD1, MTX3, MTX2, MTX1, NFKBIA, SLC11A1, GCKR, CSE1L, RANBP17, HTT, TRNT1, PPIH, CBLB, PRICKLE1, TRPS1, TSC2, PTTG1IP, SPTBN1, NUTF2, XPO7, RERE, PDIA3, FGF9, TIMM17A, TIMM17B, PEX6, PEX3, GLI3, PEX7, AKT1, IMMP2L, FXC1, RANBP2, NCKIPSD, FGF2, KPNB1, DNAJC19, T…
GO:0002521~leukocyte differentiation	99	0.8593	XRCC4, STAT5A, MMP9, JAG2, PTPN22, ITPKB, IL15, IL10, TGFB1, CBFB, CTNNB1, PATZ1, FAS, SYK, CD3D, CD3E, RELB, EOMES, IL25, DCLRE1C, CD40LG, BLM, SOX4, ADA, CD74, DOCK2, ZAP70, POLM, TRAF6, TCF3, BLNK, KLF6, IKZF1, TGFBR2, MALT1, ITGA4, FOXP1, ATP7A, HDAC5, HDAC4, NTRK1, PLCG2, HDAC9, TM7SF4, LRRC8A, CD8A, PPARG, HLA-DMA, FLT3LG, CASP8, CHUK, RHOH, TP53, MINK1, IFI16, NFAM1, OSTM1, CARD11, DHRS2, …
GO:0032880~regulation of protein localization	99	0.8593	SEPT2, CADM1, TGFB3, IL13, MXI1, IL10, TGFB1, TGFB2, WWP2, IL1B, PRKACA, IL1A, DNAJC1, SCAMP5, ADAM9, TACC3, PKIA, RSL1D1, VEGFC, CD40LG, RAB14, EDA, RBP4, ARHGDIG, ACHE, PANX1, DRD3, ADORA2A, NFKBIE, DRD2, NFKBIB, NFKBIA, UHMK1, TRAF6, EGF, ARHGDIA, SRGN, BMP4, MDFI, CARD8, TGFBR1, NDFIP1, SMAD4, SMAD3, NDFIP2, ARFIP1, DDX4, NFKBIL1, PTPN11, P2RX7, UACA, GLMN, TRIP6, DPH3, PRDX1, GLI3, AKT1, NOD…
GO:0050778~positive regulation of immune response	99	0.8593	PVR, CADM1, MASP1, MASP2, STAT5A, TLR2, TLR3, PTPN22, TLR4, IL15, TLR6, C1QC, TLR7, TLR8, B2M, TGFB2, CFP, MAP3K7, MYD88, CD46, IL1B, CFD, SYK, BCL10, CD3E, RELA, THY1, MAPK1, LAT2, RIPK2, VSIG4, CD226, C3AR1, TRAF2, KLRK1, NFKBIA, CACNB3, CACNB4, ADA, IRAK3, SLC11A1, PVRL2, ZAP70, FCER1G, TRAF6, FCER1A, CARD9, TNFRSF13C, MALT1, CD55, P2RX7, PLCG2, IKBKG, CLEC7A, SASH3, IL27RA, BCAR1, SKAP1, HLA-…
GO:0048511~rhythmic process	97	0.841941	HLF, ENOX2, SLC9A3, STAT5A, LEPR, LHCGR, TGFB3, GRIN3A, SOHLH1, TGFB2, PGR, CCNE1, CRY2, STRA8, GRIN2B, ANGPT1, FANCG, CRY1, NFIL3, EIF2B2, EIF2B4, EIF2B5, EGFR, DDC, EGR3, EGR2, GRIN2A, PROKR2, HES7, ARNTL, INHA, MMP14, CDK4, NRIP1, INHBB, INHBA, PROK2, TIMELESS, CCND2, JUN, HTR7, GHRL, CARTPT, ADAMTS1, DMC1, FSHB, CLOCK, PHLPP1, PRF1, ERMP1, DRD1, CCRN4L, DRD3, DRD2, HS3ST2, ERBB2, OXTR, TIMP4,…
GO:0006820~anion transport	97	0.841941	TSPO, SLC13A5, SLC20A1, SLC20A2, GLRA3, GLRA2, AQP6, SLC26A1, SLC26A11, WNT2, MARCO, CTTNBP2, SLC16A1, SLC1A2, WNK4, SLC1A6, SLC25A1, SLC4A2, SLC22A6, SLC4A3, SLC1A1, OCA2, GABRG1, SLC12A6, SLC12A7, CLCA2, PTGER3, SLC25A4, SLC22A8, CLIC2, SLC34A3, SLC34A2, SLC26A4, SLC26A3, SLC26A6, SLC26A8, CLIC3, PSEN1, SLC26A7, CLIC4, CLIC5, SLC26A9, CLIC6, PCYOX1, CLN8, MPST, CLCN1, CAV2, CLCN3, FXYD3, CLCN2,…
GO:0042391~regulation of membrane potential	96	0.833261	PRX, PPARD, GRIK1, HEXA, GNA11, TACR1, GRIK3, EDN1, HEXB, KCNJ11, ADORA1, TGFB1, GRIN2B, GRIN2C, SLC1A6, ILK, GRID2, CHRNA4, QKI, OLIG2, CHRNA6, CHRNA1, EIF2B2, CHRNA3, EIF2B4, EIF2B5, GJD2, EGR2, AIFM3, GRIN2A, CACNG2, NTSR2, AMIGO1, PSEN1, GNAQ, NAB2, JUN, DLD, CLDN1, MGEA5, GHRL, PMP22, KCNH2, SRI, KCNMB3, CAV3, KCNMB4, SCN1A, CAV1, DRD1, GCLC, CCK, ADORA2A, ERBB2, TAC1, BCL2L1, CACNB4, KCNA5,…
GO:0070482~response to oxygen levels	96	0.833261	PPARA, CYB5R4, PDGFB, PGF, IL18, EDN1, ARNT2, TGFB3, JAG2, PDLIM1, XRCC1, MMP2, TGFB1, TGFB2, CITED2, SLC2A8, EDNRA, HMOX2, LONP1, CXCR4, PLOD2, HMOX1, CHRNA4, SERPINA1, ANGPT1, NOS2, CASP1, DPP4, MB, MT3, ACTN4, PDPN, MMP14, UBE2B, DDIT4, PRKCQ, EP300, HIF1A, CA9, ADM, PSEN2, PDE5A, NPPC, RYR2, ADAM17, HSD11B2, LCT, CAV1, CCL2, PML, EGLN3, OXTR, EGLN2, EGLN1, BCL2L1, KCNA5, ADA, ARNT, SLC11A2, A…
GO:0006399~tRNA metabolic process	95	0.824581	RPP38, TARS2, VARS2, NARS, ZNFX1, LSM6, TRMT2B, RG9MTD1, QARS, TRMT1, FDXACB1, PUS7L, WARS, CTU1, NARS2, TRMT6, CTU2, TRMT5, RPP30, POLG2, CDK5RAP1, TSEN2, TARSL2, TSEN15, RPP25, CARS, YARS, GTPBP3, DARS, RPP21, SARS, DARS2, TRMT61A, SARS2, TRMT61B, EARS2, TARS, TRMT11, RARS, TRMT12, HARS, FARSA, TRUB1, AARS2, TRUB2, EIF2AK4, DUS2L, HSD17B10, PUS3, ELAC1, ELAC2, PUS1, FARS2, PUS10, TYW3, WARS2, T…
GO:0016567~protein ubiquitination	95	0.824581	DZIP3, TSG101, LMO7, RNF217, SAE1, MYLIP, CBX8, OS9, LNX1, AKT1, G2E3, WWP2, WWP1, FBXO25, ITCH, VCPIP1, UBE2A, DDB1, RING1, SOCS7, HERC2, UBE2H, UBE2B, RBBP6, UBE2N, SUZ12, MIB1, UHRF2, TRIM33, HUWE1, TRIM32, FBXL5, DDB2, MDM2, SIAH1, CAND1, AMFR, SIAH2, USP22, CHFR, RNF20, FBXO10, FBXL3, FBXO11, UBE3A, PPIL2, UBE2V2, CDC73, CDC34, ANAPC11, CBLL1, UBE3C, STUB1, PRPF19, ERCC8, FBXW7, UBE2D2, MAP3…
GO:0022604~regulation of cell morphogenesis	95	0.824581	RHOJ, PLXNA3, LZTS1, NRP1, EFNA1, FERMT2, ATP10A, GNA12, TGFB3, LRRC4C, RHOU, TGFB1, TTL, TGFB2, TIAM1, ROBO1, SEMA3F, ILK, RHOA, ROBO2, SEMA3A, CHRNA3, PTPRF, PLXNB1, PDPN, FBLIM1, SLIT2, THY1, NUMBL, AMIGO1, NDEL1, PSEN1, SEMA4F, NGFR, TGFB1I1, SEMA4D, NGF, FGD2, ALDOA, FGD1, SHROOM3, LST1, TNFRSF12A, CDC42SE1, ITGB2, PALMD, CDH2, CDH4, TTC3, EPHB2, LINGO1, CDC42EP2, PTK2, EZR, CDC42EP1, NUMB, …
GO:0032870~cellular response to hormone stimulus	95	0.824581	ADCY3, ADCY4, ADCY1, THRA, STAR, ADCY7, ADCY8, PGF, STAT5A, ADCY5, IGFBP7, BCAR1, LHCGR, PPARG, ADCY6, PDE3B, AP3S1, CUZD1, RPE65, FOXO4, LATS1, GHRHR, PRKACG, SLC2A8, AKT1, PRKAR2B, FOS, EIF4EBP1, PDPK1, GOT1, GAB1, SHC1, PRKACA, GNG2, PRKACB, ADCY10, GNG4, GNG5, SIK2, GHR, AKT2, SOCS2, BAIAP2, RXRA, ADIPOR2, PRKCI, FBP1, SOCS7, ADIPOR1, STXBP4, LPIN1, UBE2B, IRS1, JUNB, GRB10, CAPN10, GNB2, CCN…
GO:0006470~protein amino acid dephosphorylation	95	0.824581	PDP1, ILKAP, PDP2, CDC14A, CDC14B, STYX, PTPN23, PTPN22, PTPN21, RNGTT, PTPRJ, PPP2R1A, PTPRM, PTPRF, PTPRG, PTPRH, PTPRR, PTPRS, PTPRU, PPP1CC, PTPDC1, PTPRQ, PPM1F, SPDYA, EYA3, PPM1G, EYA1, PPM1E, EYA2, SBF1, PPM1J, PPM1K, PPEF1, PPM1L, PPM1M, CTDP1, PPP6C, STYXL1, PPP2R3A, SSH3, SSH2, PPM1A, DUSP10, DUSP12, DUSP11, PPM1B, ACP1, MTMR2, MTMR3, DUSP18, DUSP19, DAPP1, DUSP13, DUSP14, DUSP15, BCL2…
GO:0048193~Golgi vesicle transport	94	0.815901	COPA, SEC24B, SEC31A, SEC24A, NRBP1, RAB9B, ATL2, AP1G1, LMAN2L, ATL3, C16ORF70, USE1, CLTC, TAPBP, COPB2, AP1S1, GBF1, COPB1, GOPC, PUM1, VPS13A, GOLGA5, SEC24C, GOLGA3, ZW10, STX6, SEC23A, ARL1, SCAMP3, SCAMP2, PICK1, VPS41, OPTN, ERGIC1, KIF1C, COPG2, SCYL1, VAMP8, TXNDC5, ARCN1, RAB14, SORT1, TRAPPC4, VAMP2, TRAPPC1, COPG, CUX1, STEAP2, SEC23B, COPE, TRAPPC3, SH3GL2, SPAST, TRAPPC2, ARFGAP1, …
GO:0006417~regulation of translation	94	0.815901	NCBP2, NCBP1, SRP14, EIF2C2, METAP1, EIF2C1, CPEB2, EIF5, EIF5B, EIF2A, CPEB1, EIF4EBP3, AKT1, EIF4EBP1, RBM8A, WIBG, TRMT6, DDX25, TIA1, PUM1, PIWIL2, QKI, PUM2, PIWIL4, FAM129A, EIF2B2, EIF2B3, SAMD4A, EIF2B4, DNAJC1, EIF2B5, ACO1, MAGOH, EIF1B, CDK4, EIF4G1, MAPK1, EIF4G2, NCK2, TARBP2, TRNAU1AP, EIF2AK1, NCK1, EIF2S1, EEFSEC, PPP1R15B, PPP1R15A, EIF2AK3, EIF5A2, EIF2AK4, SRP9, EIF2C4, NANOS3,…
GO:0043413~biopolymer glycosylation	93	0.807222	GNPTG, GYPC, TUSC3, LDLR, B3GALT5, B3GALT4, ALG2, MAN1B1, TSPAN7, ALG5, ALG6, ALG8, ST6GALNAC5, POMT2, ST6GALNAC6, ST6GALNAC3, ST3GAL3, POMGNT1, ST6GALNAC4, ST3GAL2, ST3GAL5, TRAK2, ST3GAL4, B3GALNT1, POMT1, ST3GAL6, B3GALNT2, RPN1, RPN2, DDOST, MAN1A2, FUT11, FUT10, DPAGT1, MOGS, ALK, PMM2, ST6GALNAC2, ST6GALNAC1, MGAT1, MAN2A1, MAGT1, MGAT3, CD37, PSEN1, DOLPP1, MGAT5, UGGT2, UGGT1, SERP1, GALN…
GO:0006486~protein amino acid glycosylation	93	0.807222	GNPTG, GYPC, TUSC3, LDLR, B3GALT5, B3GALT4, ALG2, MAN1B1, TSPAN7, ALG5, ALG6, ALG8, ST6GALNAC5, POMT2, ST6GALNAC6, ST6GALNAC3, ST3GAL3, POMGNT1, ST6GALNAC4, ST3GAL2, ST3GAL5, TRAK2, ST3GAL4, B3GALNT1, POMT1, ST3GAL6, B3GALNT2, RPN1, RPN2, DDOST, MAN1A2, FUT11, FUT10, DPAGT1, MOGS, ALK, PMM2, ST6GALNAC2, ST6GALNAC1, MGAT1, MAN2A1, MAGT1, MGAT3, CD37, PSEN1, DOLPP1, MGAT5, UGGT2, UGGT1, SERP1, GALN…
GO:0070085~glycosylation	93	0.807222	GNPTG, GYPC, TUSC3, LDLR, B3GALT5, B3GALT4, ALG2, MAN1B1, TSPAN7, ALG5, ALG6, ALG8, ST6GALNAC5, POMT2, ST6GALNAC6, ST6GALNAC3, ST3GAL3, POMGNT1, ST6GALNAC4, ST3GAL2, ST3GAL5, TRAK2, ST3GAL4, B3GALNT1, POMT1, ST3GAL6, B3GALNT2, RPN1, RPN2, DDOST, MAN1A2, FUT11, FUT10, DPAGT1, MOGS, ALK, PMM2, ST6GALNAC2, ST6GALNAC1, MGAT1, MAN2A1, MAGT1, MGAT3, CD37, PSEN1, DOLPP1, MGAT5, UGGT2, UGGT1, SERP1, GALN…
GO:0032583~regulation of gene-specific transcription	93	0.807222	MEF2C, PPARA, HNF1A, THRA, PPARG, XRCC6, TGFB3, SPI1, NFKB1, RORB, GDNF, IL10, CTNNB1, CITED2, KDM1A, GATA2, AES, HEY1, MYOCD, GATA6, NKX6-2, GTF2A2, HEY2, NR2F2, CIITA, TBL1XR1, FOXJ1, RXRA, MLXIPL, TP53, ESR2, PROX1, PPARGC1A, SCAP, HHEX, HIF1A, BPTF, HES5, RNF20, MAPRE3, SMARCA4, TNF, TFE3, TAF9B, TFEB, PRKDC, NFKBIA, SRF, TCF7L2, ARNT, NR1H2, TAL1, MAP3K1, BCOR, TCF3, ARHGEF10L, HNRNPAB, NR1H…
GO:0050804~regulation of synaptic transmission	93	0.807222	EDN3, HRAS, LZTS1, SNCAIP, STAR, GRIK1, PTGS2, TACR1, GRIK3, EDN1, CSPG5, GDNF, CALB1, ADORA1, BDNF, KCNQ4, KISS1R, NISCH, GRIN2B, GRIN2C, SLC24A2, DLG4, PRKACA, LGI1, LTB, LTA, CHRNA3, EGFR, STX1A, ARC, MYO6, EGR2, GRIN2A, MYLK2, GRM1, GRM3, PSEN1, RASGRF1, PSEN2, NPTN, CNTN4, NGF, KCNMB4, RAB3A, PPFIA3, ACHE, DRD1, GNAI3, CCL2, TNF, DRD3, GNAI2, ERBB4, ADORA2A, DRD2, CTNND2, OXTR, TAC1, GIPC1, …
GO:0042110~T cell activation	92	0.798542	XRCC4, ZBTB32, CD8A, STAT5A, JAG2, PTPN22, PRDX2, ITPKB, IL15, CXCL12, HLA-DMA, TGFB1, CTNNB1, CD48, NLRC3, CXCR4, PATZ1, FAS, DDOST, DPP4, RHOH, SYK, RAB27A, KIF13B, ICAM1, CD3D, CD3E, SLA2, RELB, TP53, EOMES, MINK1, IFNAR1, CARD11, NCK2, CD86, PSEN1, CCND3, NCK1, PSEN2, ADAM17, RIPK2, IL12B, NHEJ1, ICOSLG, ITGAL, BLM, SOX4, PRKDC, FKBP1A, RAG2, IL7R, FKBP1B, ADA, CD74, SLC11A1, DOCK2, CHD7, IL2…
GO:0001666~response to hypoxia	92	0.798542	PPARA, PDGFB, PGF, IL18, EDN1, ARNT2, TGFB3, JAG2, PDLIM1, XRCC1, MMP2, TGFB1, TGFB2, CITED2, SLC2A8, EDNRA, HMOX2, LONP1, PLOD2, CXCR4, HMOX1, CHRNA4, SERPINA1, ANGPT1, NOS2, CASP1, DPP4, MB, MT3, ACTN4, MMP14, UBE2B, DDIT4, PRKCQ, EP300, HIF1A, CA9, ADM, PSEN2, PDE5A, NPPC, RYR2, ADAM17, HSD11B2, LCT, CAV1, CCL2, PML, EGLN3, EGLN2, EGLN1, BCL2L1, KCNA5, ADA, ARNT, SLC11A2, ACE, ECE1, PTK2B, BCL…
GO:0051101~regulation of DNA binding	91	0.789862	THRA, RSF1, STK36, HR, TLR2, TLR3, PRDX2, TLR4, TGFB1, IL10, MEN1, KDM1A, NOD2, NLRC3, MYD88, HMOX1, TICAM1, GTF2A2, IL1B, ABRA, CAT, BRD4, NR2F2, IRAK2, ICAM1, IRAK1, BCL10, FOXJ1, RELA, PIM1, RUNX1T1, NFAM1, TAF6L, NLRP3, NR0B1, PROX1, DDIT3, SIGIRR, UBE2N, PTHLH, CARD11, SMO, PRKCQ, EP300, NCOA3, RIPK1, HIPK2, RIPK2, ERC1, COMMD7, EDA, MAP3K13, SMARCA4, SIVA1, MTDH, TNF, CYTL1, NFKBIA, EGLN1, …
GO:0060348~bone development	90	0.781182	FGF18, CYP24A1, NOG, THRA, PDLIM7, PTGS2, FGF9, TUFT1, TGFB3, GLI2, MMP2, TGFB1, CBFB, GLI1, PEX7, MEN1, TNFRSF11A, CTGF, ANKRD11, WWOX, GHR, IHH, EGFR, MINPP1, SATB2, MMP14, PTHLH, SMO, CTSK, ALOX15, AMBN, CHRDL2, CHRDL1, NAB2, SORT1, RIPPLY2, STC1, COL1A1, EXT1, EXT2, EIF2AK3, IBSP, TWSG1, OSTF1, ACHE, PTH1R, FHL2, ACP5, COL2A1, ZNRD1, OSTN, SOX9, AHSG, IGSF10, CYP27B1, BCL2, PTN, GPNMB, TRAF6,…
GO:0043087~regulation of GTPase activity	90	0.781182	RAB3GAP2, RAB3GAP1, TBC1D19, TBC1D16, TBC1D15, ARHGAP6, SMAP2, TBC1D17, S1PR1, EVI5, TBC1D12, TBC1D14, TBC1D13, GIT2, RAPGEF6, ALS2CR12, MLST8, AGAP1, AGAP2, AGAP3, STMN3, RALBP1, FOXJ1, ARHGAP27, TBC1D22B, TBC1D22A, THY1, NDEL1, SGSM2, ACAP3, RASGRF1, SGSM3, ACAP1, ACAP2, TBC1D8B, FGD2, ARFGAP1, ARFGAP2, FGD1, RABGAP1, AGFG1, TBC1D8, TBC1D9, ASAP2, RABGAP1L, ASAP1, SCRIB, FICD, GMIP, PTK2B, CHM,…
GO:0001654~eye development	90	0.781182	MYO7A, MITF, PAX6, RORB, ZEB1, NR2E1, GLI3, TGFB2, CTNNB1, CRYGA, CEP290, RARB, HSF4, FRS2, CRYBB2, DSCAM, RARG, PTPRM, CRYAA, YY1, RING1, PRKCI, SIX5, VAX2, RPGRIP1, VAX1, PROX1, THY1, MFN2, NRL, TGIF1, PYGO2, TGIF2, CLN8, MED1, RBP4, TWSG1, BBS4, IRX5, SOX2, NFYC, ABI2, CABP4, NHS, EPHB1, WT1, EPHB2, MIP, ALDH1A2, MEIS2, CHD7, CRB1, MAP3K1, BCL11B, ALDH1A3, PVRL3, POU2F1, COL8A1, OLFM3, COL8A2,…
GO:0006650~glycerophospholipid metabolic process	89	0.772502	CDIPT, IMPA1, PIP5K1B, GPLD1, PIP5K1C, PIP5K1A, ALG9, PIGK, AGPAT6, PIP5KL1, PIGF, PIGG, LCAT, GALR2, PIK3C3, PIGB, PIK3CA, SYNJ2, PLA1A, PIGC, CETP, PTDSS1, PLCB1, IP6K1, AGPAT2, IP6K3, PTDSS2, IP6K2, PIGA, AGPAT1, PIK3CG, PGAP3, PGAP2, PLD1, PIK3C2G, PIGX, PIK3C2A, PIK3CB, PIGW, PIK3CD, TAZ, ADNP, PI4KA, PIGU, PIGT, PIGS, PI4KB, LPCAT2, PIGQ, PIGP, CHPT1, PNPLA6, PIGO, PLAUR, PIGN, SACM1L, CD81…
GO:0042692~muscle cell differentiation	87	0.755143	CAST, KCNH1, HRAS, UTRN, FGF10, JAG1, CXADR, CTNNB1, WNT4, BARX2, ATG5, SMARCD3, GATA6, FOXF1, TDGF1, QKI, RARB, MKL2, CHRNA1, NRG1, IFRD1, ACADM, RXRB, RXRA, NRD1, RB1, CACNG2, MBNL1, MYH6, PROX1, TNNT2, SEMA4C, SORT1, ADAM12, NEURL2, TBX18, ACVR1, CAV3, CAV2, TCAP, ERBB2, MYEF2, CACNB2, SOX6, CACNB4, NEO1, TCF7L2, MUSK, GPHN, KRAS, SPEG, DNER, AGT, MTPN, HINFP, PPP3CB, AGRN, BMP4, ACTC1, NOS1, …
GO:0035239~tube morphogenesis	87	0.755143	NRP1, PGF, LMO4, DICER1, EDN1, FGF10, TP63, ZEB2, GLI2, CXCL12, GLI3, LGR4, ZIC2, CTNNB1, EDNRA, MAP3K7, WNT4, GPC3, CD44, CXCR4, FOXF1, ILK, CASP8, MKKS, CYR61, IHH, TWIST1, BCL10, RET, C2CD3, PDPN, NODAL, VANGL2, MMP14, BCL2L11, GZF1, MYCN, MIB1, EYA1, TIMELESS, PSEN1, TGIF1, TFAP2A, ACVR1, BBS4, SHROOM3, BBS7, PTK7, GREM1, SRF, SCRIB, SEMA5A, RGMA, OVOL2, AGT, BCL2, GBX2, NKX3-1, EGF, PLXND1, …
GO:0032147~activation of protein kinase activity	86	0.746463	ADCY3, ADCY4, ADCY1, ADCY7, ADCY8, ADCY5, EDN1, ADCY6, TLR3, TLR6, ADORA1, TGFB2, PRKACG, EDNRA, MAP3K7, PRKAR2B, PDPK1, KISS1R, CERKL, PRKACA, PDGFC, PRKACB, ADCY10, NRG1, FGF2, CHRNA3, GHR, ADAM9, EGFR, IRAK1, CCDC88A, PICK1, GRM1, CARD10, TNFRSF10A, CARD14, PLCE1, ADRB2, ACVR2B, TNFRSF10B, PSEN1, CHRM1, GADD45G, CARTPT, GADD45B, MAP3K13, GAP43, PRKD3, MAP3K11, TRAF2, PARD3, CCK, GNAI2, ADORA2A…
GO:0001503~ossification	86	0.746463	FGF18, CYP24A1, NOG, THRA, PDLIM7, PTGS2, FGF9, TUFT1, TGFB3, GLI2, MMP2, TGFB1, CBFB, GLI1, PEX7, MEN1, TNFRSF11A, CTGF, WWOX, IHH, EGFR, MINPP1, SATB2, MMP14, PTHLH, SMO, CTSK, ALOX15, AMBN, CHRDL2, CHRDL1, NAB2, SORT1, RIPPLY2, STC1, COL1A1, EXT1, EXT2, EIF2AK3, IBSP, TWSG1, OSTF1, ACHE, PTH1R, FHL2, COL2A1, ZNRD1, OSTN, AHSG, IGSF10, CYP27B1, BCL2, PTN, GPNMB, TRAF6, AXIN2, RUNX2, SPP1, ERCC2…
GO:0043122~regulation of I-kappaB kinase/NF-kappaB cascade	85	0.737783	SLC44A2, SLC20A1, TBK1, TSPAN6, TLR3, TLR4, LPAR1, TLR6, CANT1, MAP3K7, NOD2, NOD1, MYD88, TMEM9B, MIER1, HMOX1, TICAM1, CASP8, RHOA, IL1B, TMEM101, CASP1, LTB, LTA, RHOH, BCL10, LTBR, BST2, GOLT1B, C9ORF89, RELA, PIM2, WLS, ECT2, UBE2N, CARD11, TRIM38, ZDHHC17, TNFRSF10B, ATP2C1, RIPK1, ZDHHC13, RIPK2, EEF1D, TNFAIP3, NEK6, MAVS, TNF, LITAF, PPM1A, TRIM13, TFG, FKBP1A, KCNRG, TNFRSF1A, MAP3K3, R…
GO:0070201~regulation of establishment of protein localization	85	0.737783	CADM1, TGFB3, IL13, DPH3, MXI1, PRDX1, GLI3, IL10, TGFB1, TGFB2, AKT1, PDPK1, NOD2, WWP2, GOPC, RHOA, IL1B, PRKACA, CASP1, LTB, IL1A, LTA, DNAJC1, ADAM9, SCAMP5, G3BP2, PRKCI, EDAR, NLRP3, TACC3, PKIA, SMO, VEGFC, PRKCQ, CD40LG, EDA, RBP4, ACHE, TNF, PANX1, DRD3, ADORA2A, NFKBIE, DRD2, NFKBIB, NFKBIA, CDH1, UHMK1, PCSK1, SORBS1, PYCARD, RAB11A, BCL3, EGF, TRAF6, SRGN, CD27, PIK3R1, BMP4, MDFI, SE…
GO:0008654~phospholipid biosynthetic process	83	0.720424	CDIPT, IMPA1, SGMS2, HEXB, SGMS1, EPT1, ALG9, CDS2, PIGK, AGPAT6, AGPAT5, PIGF, PIGG, LCAT, AGPAT9, PIGB, PIGC, PTDSS1, AGPAT4, PCYT2, AGPAT3, AGPAT2, PTDSS2, AGPAT1, PIGA, PGAP3, PGAP2, CRLS1, PLD1, LPGAT1, PIGX, PIK3C2A, PIGW, TAZ, ADNP, PI4KA, PIGU, PIGT, PISD, PIGS, PI4KB, LPCAT2, CDS1, PIGQ, PIGP, CHPT1, LPCAT3, LPCAT4, PIGO, PLAUR, PIGN, CD81, PLA2G6, LCLAT1, GPAM, CHKA, PGS1, CHKB, ABHD5, …
GO:0043406~positive regulation of MAP kinase activity	83	0.720424	EDN3, PDGFB, EFNA1, EDN1, TGFB3, LPAR3, PRDX2, LPAR2, ZEB2, LPAR1, TLR6, DAXX, TGFB1, MAP3K6, MAP3K5, MDFIC, CXCR4, MAP3K9, ILK, GAB1, TDGF1, TGFA, IL1B, SHC1, PAK1, FGF2, FRS2, MAP2K6, GHR, SYK, EGFR, C5AR1, PIK3CB, MADD, PKN1, GRM1, SPAG9, GRM4, PROK2, MAP4K5, PLCE1, PSEN1, PROK1, RIPK1, CD81, GHRL, MAP3K11, TNF, PTPLAD1, ERBB2, C5, FPR1, MAP4K1, KITLG, KIT, CD74, KRAS, PTK2B, MAP3K2, MAP3K1, C…
GO:0043408~regulation of MAPKKK cascade	83	0.720424	SH3RF1, FGF9, LEPR, EDN1, TLR3, ZNF675, LPAR3, LPAR2, ZEB2, TLR4, LPAR1, TLR6, DAXX, PDCD4, PRDX1, CTNNB1, TGFB2, AKT1, MAP3K7, MEN1, MAP3K6, MAP3K5, NOD2, NOD1, GRIN2B, MDFIC, MAP3K9, ILK, GAB1, IL1B, PAK1, SYK, AKT2, MYLK2, PKN1, IL6R, GRM1, OSM, GRM4, MAP4K5, ADRB2, RIPK1, HIPK3, HIPK2, SEMA4C, RIPK2, MAP3K11, CAV3, CAV1, TNF, PTPLAD1, ERBB2, MAP4K1, TIMP2, ADRB3, SORBS3, MAP3K2, PTK2B, AGT, M…
GO:0014070~response to organic cyclic substance	83	0.720424	TACR3, STAR, PTGS2, LEPR, TACR1, IGFBP7, PPARG, TGFB1, CTNNB1, EDNRA, FOS, CCNE1, LONP2, CD44, CDKN2B, HMOX1, CHRNA5, IL1B, CHRNA4, SLC22A6, SERPINA1, FOSL1, CHRNA3, GHR, STS, LYN, RXRA, RELA, LEF1, TAT, JUNB, PRKCQ, CD83, CCND1, GRM2, BTG2, CCND2, JUN, RYR2, NGF, DRD1, DRD3, ADORA2A, DRD2, TAF9B, OXTR, TAC1, FKBP1A, ADRBK1, BCL2L1, COMT, TIMP3, PCSK1, ACSL1, PLIN2, HRH3, PTK2B, BCL2, SRR, IDH1, …
GO:0015837~amine transport	82	0.711744	SLC22A16, SLC36A1, SLC44A2, AQP9, SLC6A20, SLC6A2, SLC16A10, SLC6A4, SLC7A8, SLC7A9, SLC7A4, SLC7A5, SLC7A6, SLC7A7, SLC1A4, SLC1A5, SLC25A20, SLC1A2, NISCH, SLC1A6, SLC22A4, SLC22A3, SLC25A26, SLC1A1, SLC43A2, SYK, LYN, SLC25A4, PDPN, PICK1, SLC7A10, SLC3A1, SLC7A14, SLC7A11, CHRM5, SLC25A32, PSEN1, RHCG, SLC38A1, CLN8, SLC38A5, DRD1, SLC38A2, SLC38A9, NFKBIE, SLC38A8, CHKB, SLC38A7, SLC38A6, XK…
GO:0007050~cell cycle arrest	81	0.703064	NBN, AIF1, TSG101, RPRM, FOXO4, TGFB1, SART1, TGFB2, CUL3, MEN1, CUL2, CGREF1, MLL5, CUL5, CDKN2B, CDKN2C, PCBP4, CDKN2D, ILK, MTBP, C11ORF82, MYC, CUL1, MAP2K6, DHCR24, KHDRBS1, CGRRF1, TP53, TBRG4, RB1, INHA, DDIT3, VASH1, MFN2, EIF4G2, INHBA, PPM1G, SGSM3, TBRG1, ERN1, IL12A, IL12B, DST, GADD45A, PPP1R15A, ING4, STK11, PML, SESN2, SESN1, TCF7L2, UHMK1, SESN3, MLF1, PLAGL1, CYP27B1, CDC123, PKD…
GO:0051325~interphase	81	0.703064	E2F1, E2F4, E2F6, DBF4, FOXO4, LATS1, RHOU, GTSE1, AKT1, CUL3, CUL2, ACVR1B, CCNE1, CUL5, GFI1B, CDKN2B, CDKN2C, CDKN2D, MTBP, CDK10, CDCA5, DNAJC2, CUL1, EGFR, KHDRBS1, CDC6, ANAPC4, PIM1, SKP2, TBRG4, CDK6, RB1, CDK4, MARK4, CDK2, FOXN3, RBBP8, SPDYA, INHBA, CCND1, CCND2, CDK2AP1, USH1C, ADAM17, MDM2, GADD45A, MAP3K11, ACVR1, BCAT1, PPP6C, BLM, POLA1, ANAPC10, CHEK1, CDC34, ZNF655, BCL2, KATNA1…
GO:0016051~carbohydrate biosynthetic process	81	0.703064	NDST1, ALG2, DSE, ACN9, HS2ST1, AKT1, GOT1, GLT25D2, CHST10, SLC35D1, XYLT1, B3GALNT1, CHST11, CHST14, CHST13, CHST15, NANP, CMAS, PHKG1, PHKG2, FBP1, DPAGT1, CERCAM, PMM2, PPARGC1A, GLCE, PMM1, PGM3, G6PD, HAS1, CHST6, CHST8, EXT1, EXT2, UGP2, PTAFR, RBP4, SORD, FUT8, GNE, PFKFB1, UGDH, ST8SIA2, G6PC3, G6PC2, B3GNT8, ISYNA1, PPP1R3C, MPDU1, GYS1, B3GNT1, GYS2, B3GNT2, TSTA3, B4GALT7, GPD2, B4GAL…
GO:0001655~urogenital system development	81	0.703064	NOG, HNF1B, PGF, SLC5A1, TP63, GLI2, GDNF, GLI3, CITED1, AGTR1, BDNF, SPRY1, GPC3, CD44, AQP11, ILK, PAX8, CEP290, ROBO2, RARB, SGPL1, RET, AR, ARID5B, SOX11, LEF1, PROX1, BCL2L11, SLIT2, GZF1, EYA1, PLCE1, ACVR2B, ALOX15B, PYGO2, ADAMTS1, ACVR1, RBP4, PKHD1, TIPARP, RRM2B, ZBTB16, GREM1, WT1, ALDH1A2, ACE, ACD, LHX1, ALDH1A3, AGT, BCL2, PKD2, NKX3-1, PCSK5, C1GALT1, HELLS, APC, BMP4, BMP2, KIF3A…
GO:0006730~one-carbon metabolic process	81	0.703064	EZH2, MAEL, CTCF, DMAP1, ALDH1L2, N6AMT2, MTHFD1L, PRMT3, MEN1, KDM1A, FOS, MLL5, PRMT2, PRMT7, MAT1A, PRMT8, PRMT5, PRMT6, PIWIL2, TFB2M, PIWIL4, HSF4, TGS1, FTSJ2, FTSJ3, HEMK1, ZCCHC4, ATF7IP, METTL5, METTL4, CA12, PICK1, TRMT61A, TRMT61B, SUV420H2, SUZ12, BTG2, CA9, TRMT11, CA8, CA7, BHMT, PRDM5, CA4, CA3, CARM1, NSD1, RNF20, KDM6B, SUV420H1, PPME1, HSD3B7, CA13, CA5B, C17ORF79, TRDMT1, KDM3A…
GO:0051606~detection of stimulus	81	0.703064	SYT1, RP1, CYB5R4, CADM1, LXN, TRPV1, RRH, TACR1, TGFB3, TLR3, RCVRN, TAS1R3, TLR4, CNGB1, KCNIP2, KCNIP1, TLR8, NLRC4, NOD2, NOD1, PLEKHB1, GRIN2B, NR2F6, MKKS, COL11A1, PLCB2, MYC, RGR, FECH, LY96, TRPA1, STIM1, NLRP3, GPR98, SAG, PITPNM1, PNKP, TAS2R14, TIMELESS, PPEF1, GRM6, RYR2, NGFR, KCNMB3, KCNMB4, RBP4, RTP4, TCAP, SOX2, TAC1, CABP4, OPN1SW, ABCA4, KCNMB2, SLC11A2, PDE6C, PKD2, SCARB1, G…
GO:0051329~interphase of mitotic cell cycle	80	0.694384	E2F1, E2F4, E2F6, DBF4, FOXO4, LATS1, RHOU, GTSE1, AKT1, CUL3, CUL2, ACVR1B, CCNE1, CUL5, GFI1B, CDKN2B, CDKN2C, CDKN2D, MTBP, CDK10, CDCA5, DNAJC2, CUL1, EGFR, KHDRBS1, CDC6, ANAPC4, PIM1, SKP2, TBRG4, CDK6, RB1, CDK4, MARK4, CDK2, FOXN3, RBBP8, SPDYA, INHBA, CCND1, CCND2, CDK2AP1, USH1C, ADAM17, MDM2, GADD45A, MAP3K11, ACVR1, BCAT1, PPP6C, BLM, POLA1, ANAPC10, CHEK1, CDC34, BCL2, KATNA1, CDC123…
GO:0051223~regulation of protein transport	80	0.694384	CADM1, TGFB3, IL13, DPH3, MXI1, PRDX1, GLI3, IL10, TGFB1, TGFB2, NOD2, WWP2, GOPC, RHOA, IL1B, PRKACA, CASP1, LTB, IL1A, LTA, DNAJC1, ADAM9, SCAMP5, G3BP2, EDAR, NLRP3, TACC3, PKIA, SMO, VEGFC, PRKCQ, CD40LG, EDA, RBP4, ACHE, TNF, PANX1, DRD3, ADORA2A, NFKBIE, DRD2, NFKBIB, NFKBIA, CDH1, UHMK1, PCSK1, PYCARD, RAB11A, BCL3, EGF, TRAF6, CD27, SRGN, BMP4, MDFI, SERGEF, CARD8, IL6, TNFSF4, TGFBR1, NF…
GO:0010564~regulation of cell cycle process	80	0.694384	DYNC1LI1, XPO1, EDN3, ILKAP, AURKAIP1, CEP76, BTC, EDN1, KNTC1, TTK, PKMYT1, CTCF, ZZEF1, TGFB1, GTSE1, CDT1, CUL7, PCBP4, CUL9, PRMT5, TGFA, IL1B, LTB, IL1A, LTA, ZW10, CDK13, ROCK2, NUSAP1, ESPL1, RB1, HERC2, PROX1, PKIA, OSM, PRKCQ, CHMP1A, MAD2L1, MAD2L1BP, TIMELESS, MAD2L2, NEK6, SMARCA4, CAV2, FZR1, TNF, DRD3, NEK2, TIPIN, PML, ANLN, ANAPC10, MYCBP2, GPR3, PIN1, NPM2, BUB1, CAMK2D, HECTD3, …
GO:0030098~lymphocyte differentiation	79	0.685704	XRCC4, LRRC8A, CD8A, STAT5A, JAG2, PTPN22, ITPKB, IL15, HLA-DMA, IL10, TGFB1, CBFB, FLT3LG, CTNNB1, PATZ1, FAS, RHOH, SYK, CD3D, CD3E, RELB, TP53, EOMES, MINK1, NFAM1, DCLRE1C, CARD11, CD40LG, ADAM17, IL12B, TSHR, NHEJ1, GPR183, BLM, SOX4, PRKDC, RAG2, IL7R, ADA, CD74, VCAM1, DOCK2, CHD7, BCL2, BCL11B, BCL11A, ZAP70, POLM, PPP3CB, BCL3, BCL6, CD4, TCF3, PIK3R1, APC, BLNK, PTPRC, KLF6, GIMAP5, IKZ…
GO:0030198~extracellular matrix organization	79	0.685704	MPZL3, ELF3, MMP9, POSTN, VTN, NFKB2, TGFB2, TNFRSF11B, P4HA1, SERAC1, POMT1, FOXF1, ILK, FOXF2, TGFBI, COL12A1, LOX, VWA1, COL11A2, COL11A1, GFOD2, CYR61, RECK, RXFP1, OLFML2A, EGFLAM, COL1A1, LAMC1, VMO1, ADAMTS3, ADAMTS2, SMARCA4, MIA, IBSP, ADAMTS14, SPOCK2, LUM, ADAMTSL4, ELN, COL3A1, HSD17B12, COL2A1, FKBP1A, DCN, SERPINH1, APLP2, APLP1, PTK2, CRISPLD2, AGT, SMOC1, ACAN, COL6A2, BCL3, B4GAL…
GO:0007568~aging	79	0.685704	HRAS, TACR3, ATP6AP1, PTGS1, TGFB3, TP63, ROMO1, IL15, PDCD4, TGFB1, GHRHR, FOS, SLC1A2, ILK, SERPINE1, IL1B, AGPAT1, PHOX2A, SOCS2, POLG, RXRA, RELA, TP53, PRKCD, DDIT3, SCAP, PRELP, PRKCQ, ADM, JUN, ZMIZ1, DLD, MGEA5, MNT, CTSC, CLN8, HSD17B10, GRB2, TPRA1, PTH1R, PML, ADRBK1, SRF, TIMP3, ADA, ERCC5, KRAS, MORC3, BCL2, SRR, INPP5D, TERF2, ERCC1, FKBPL, ERCC2, MSH6, GNAO1, TBX3, TBX2, HTT, KL, F…
GO:0045926~negative regulation of growth	79	0.685704	PLXNA3, NRP1, ACVRL1, CCDC85B, LGMN, PPARG, TP63, OSGIN1, TGFB1, TGFB2, MEN1, ACVR1B, DAB2, GPC3, CDKN2C, CDKN2D, SEMA3F, SERTAD3, SEMA3A, GNG4, FGF2, DNAJC2, SERTAD2, IP6K2, PPP2R1A, CGRRF1, CDHR2, TP53, ADIPOR2, ADIPOR1, RB1, ESR2, INHBA, BBS2, CTH, ADRB2, PRDM4, ALOX15B, SEMA4F, WFDC1, NPPA, ING5, DCBLD2, ING4, SIPA1, PML, PPT1, GREM1, TP53TG5, ADRB3, PTK2, CYP27B1, NDRG3, AGT, BCL2, CDA, BCL6…
GO:0007611~learning or memory	79	0.685704	ADCY1, HRAS, GM2A, PTGS2, ADCY8, HMGCR, CRHBP, TACR1, CALB1, PRKAR2B, FOS, BDNF, GRIN2B, CHST10, SLC24A2, GALR3, GALR2, DLG4, IL1B, SHC3, PLCB1, MAN2B1, FOSL1, STS, EGR2, GRIN2A, ESR2, RIC8A, GRM4, AAAS, PSEN1, RASGRF1, GRM7, JUN, PSEN2, CLN8, GLP1R, NGF, DRD1, DRD3, DRD2, CTNND2, OXTR, ABI2, NTAN1, TAC1, KIT, COMT, EPHB2, KRAS, HRH3, BCHE, PTN, ACSL4, IL1RAPL1, UCN, S100P, HTT, NF1, GABRA5, GRIN…
GO:0050867~positive regulation of cell activation	79	0.685704	STAT5A, IL18, TACR1, IL13, ITPKB, TLR4, IL15, HLA-DMA, TGFB1, SART1, MAP3K7, IL4R, HLX, TICAM1, IL1B, RARA, IL13RA1, EBI3, SYK, AP3B1, BCL10, CD3E, PDPN, EFNB1, SOCS5, PDCD1LG2, THY1, CARD11, CD83, PRKCQ, NCK2, SIRPG, CD86, TNFSF13B, NCK1, IL12A, RIPK2, IL12B, CD226, ICOSLG, TRAF2, PLDN, BLM, KLRK1, TAC1, IL7R, ADA, CD74, STAT6, VCAM1, PVRL2, ZAP70, CD2, AP3D1, BCL6, IL2RG, CD4, INPP5D, THBS1, TR…
GO:0008624~induction of apoptosis by extracellular signals	79	0.685704	ITGB3BP, DEDD, PREX1, FASTK, DAXX, ADORA1, MCF2L, CRADD, BTK, ARHGAP4, MAGED1, MAP3K5, TIAM2, TIAM1, TICAM1, CASP8, DAP, FAS, NET1, ARHGEF4, ARHGEF3, ARHGEF2, CD3E, ARHGEF18, ARHGEF6, ARHGEF16, ARHGEF9, ARHGEF12, ECT2, BCL2L11, DAPK1, TNFRSF10A, TNFRSF10B, PSEN1, RASGRF1, PSEN2, RIPK3, RYR2, MAPK9, SORT1, NGFR, NGF, KALRN, DPF2, BID, FGD2, FGD1, TNF, APH1A, ADORA2A, TNFRSF25, APH1B, AKAP13, TIMP3…
GO:0034504~protein localization in nucleus	78	0.677025	XPO1, PDIA3, XPO6, FGF9, ATP6AP1, TGFB3, FGF10, GLI3, TGFB1, TGFB2, AKT1, CRY2, ABRA, NCKIPSD, RANBP2, FGF2, KPNB1, MCM3AP, TMCO6, RAN, SNUPN, TP53, IPO9, ARNTL, TOPORS, IPO8, MAPK1, RPAIN, IPO7, IPO4, NUP205, JUN, IPO5, F2, KPNA6, KPNA4, KPNA3, KPNA1, BBS4, DRD1, NUP98, TNF, PML, NFKBIA, POLA2, SLC11A1, GCKR, CEP57, CSE1L, MORC3, PIKFYVE, PPP3CB, BCL3, BCL6, SUPT7L, TNPO2, TNPO1, RBM22, RANBP17,…
GO:0043123~positive regulation of I-kappaB kinase/NF-kappaB cascade	78	0.677025	SLC44A2, SLC20A1, TBK1, TSPAN6, TLR3, TLR4, LPAR1, TLR6, CANT1, MAP3K7, NOD2, NOD1, MYD88, TMEM9B, MIER1, HMOX1, TICAM1, CASP8, RHOA, IL1B, TMEM101, CASP1, LTB, LTA, BCL10, LTBR, BST2, GOLT1B, RELA, PIM2, WLS, ECT2, UBE2N, CARD11, TRIM38, ZDHHC17, TNFRSF10B, ATP2C1, RIPK1, ZDHHC13, RIPK2, EEF1D, NEK6, MAVS, TNF, LITAF, PPM1A, TFG, TRIM13, FKBP1A, KCNRG, TNFRSF1A, MAP3K3, REL, PLEKHG5, SHISA5, TGM…
GO:0051090~regulation of transcription factor activity	78	0.677025	THRA, STK36, HR, TLR2, TLR3, PRDX2, TLR4, TGFB1, IL10, MEN1, KDM1A, NOD2, NLRC3, MYD88, HMOX1, TICAM1, GTF2A2, ABRA, IL1B, CAT, NR2F2, IRAK2, ICAM1, IRAK1, BCL10, FOXJ1, RELA, PIM1, NFAM1, TAF6L, NLRP3, NR0B1, PROX1, DDIT3, SIGIRR, UBE2N, PTHLH, CARD11, PRKCQ, EP300, NCOA3, RIPK1, RIPK2, ERC1, COMMD7, EDA, MAP3K13, SMARCA4, SIVA1, MTDH, TNF, CYTL1, NFKBIA, EGLN1, TRIB1, IRAK3, KRAS, AGT, PYCARD, …
GO:0007178~transmembrane receptor protein serine/threonine kinase signaling pathway	77	0.668345	NOG, ACVRL1, LTBP2, PDGFB, LTBP3, GDF7, GDF5, FST, TGFB3, FSTL1, CITED1, TGFB1, TGFB2, MAP3K7, ACVR1B, FOS, ZFYVE16, ADAM9, IRAK1, ECSIT, ACVR2A, ACVR2B, MSX1, CHRDL1, ARRB2, JUN, HIPK2, PPM1L, TGFBRAP1, TGFB1I1, FSHB, AKAP3, ACVR1, CER1, TWSG1, FMOD, CCL2, FUT8, COL3A1, PML, BMPR2, FKBP1A, STUB1, MSX2, RGMB, MAP3K1, UBE2D1, BMP4, BMP2, SMAD9, SMAD7, SMAD6, KLF10, TGFBR1, CREB1, TGFBR2, SMAD4, SM…
GO:0032318~regulation of Ras GTPase activity	77	0.668345	TBC1D19, TBC1D16, TBC1D15, SMAP2, TBC1D17, S1PR1, EVI5, TBC1D12, TBC1D14, TBC1D13, GIT2, MLST8, AGAP1, AGAP2, AGAP3, STMN3, RALBP1, FOXJ1, ARHGAP27, TBC1D22B, TBC1D22A, NDEL1, SGSM2, ACAP3, RASGRF1, SGSM3, ACAP1, ACAP2, TBC1D8B, FGD2, ARFGAP1, ARFGAP2, FGD1, RABGAP1, AGFG1, TBC1D8, TBC1D9, ASAP2, RABGAP1L, ASAP1, SCRIB, FICD, GMIP, PTK2B, TBC1D5, TBC1D4, TBC1D7, BCL6, TBC1D1, FGD5, TBC1D30, FGD6,…
GO:0060541~respiratory system development	76	0.659665	FGF18, FGF9, DICER1, TGFB3, FGF10, GLI2, GLI3, GLI1, CTNNB1, WNT2, CTTNBP2, CTGF, GATA6, FOXF1, HHIP, LOX, FGF1, FGF2, MAN1A2, PDPN, NODAL, MMP14, PROX1, MYCN, PTHLH, MAN2A1, TNS3, ACVR2B, EP300, TIMELESS, PSEN2, HSD11B1, ZFPM2, CUX1, IFT88, ADAMTS2, C11ORF73, WNT5A, CAV2, RBP4, RAB3A, FGFR4, CLCN2, SOX2, BMPR2, ADA, HESX1, ALDH1A2, CHD7, CRISPLD2, ALDH1A3, DHCR7, POU2F1, NKX2-1, SIM2, BMP4, LIPA…
GO:0080135~regulation of cellular response to stress	75	0.650985	SH3RF1, EDN1, TLR3, ZNF675, ZEB2, TLR4, TLR6, DAXX, PDCD4, PRDX1, TGFB2, MAP3K7, AKT1, MEN1, MAP3K6, MAP3K5, NOD2, NOD1, MDFIC, MAP3K9, GAB1, IL1B, PAK1, AKT2, SYK, LYN, POLH, USP1, PKN1, UBE2N, EYA3, MAP4K5, NPC1, EYA1, NDEL1, RIPK1, HIPK3, HIPK2, SEMA4C, RIPK2, MAP3K11, TNF, PTPLAD1, MAP4K1, UBE2V2, ERCC8, MAP3K2, PTK2B, MAP3K1, RNF168, CD27, AXIN1, SPP1, FGD4, FCER1A, MDFI, CARD9, TAOK2, BECN1…
GO:0007265~Ras protein signal transduction	75	0.650985	RHOJ, HRAS, GNA12, SHOC2, RHOU, RFXANK, RGL2, ARHGAP4, ARHGAP6, ARHGAP5, NISCH, RHOA, RAPGEF6, RALB, RRAS, RALA, SHC1, RHOD, SHC3, FGF2, SHC2, RHOG, DHCR24, ARHGEF3, RSU1, PLD1, ROCK1, RREB1, G3BP1, G3BP2, ARHGAP29, ELMO1, FARP2, MAPK1, DOK1, PLCE1, CRKL, SGSM3, RRAS2, MAPK3, GRAP2, NGF, ARHGDIG, USP8, GRB2, PTPLAD1, MRAS, MAPKAPK3, RTKN, MYO9B, MAPKAPK2, ABCA1, SRC, KRAS, CDC42EP1, RASGRP1, SOS1…
GO:0035023~regulation of Rho protein signal transduction	74	0.642305	PREX1, PREX2, LPAR2, PLEKHG4B, ITSN2, LPAR1, MCF2L, TIAM2, TIAM1, ABRA, MLST8, NET1, ARHGEF4, ARHGEF3, ARHGEF2, BCR, STMN3, RALBP1, FOXJ1, ARHGEF18, ARHGEF6, ARHGEF5, ARHGEF19, ARHGEF16, SCAI, ARHGAP27, ARHGEF9, ARHGEF15, ARHGEF12, ECT2, ARHGEF10, FARP1, FARP2, NDEL1, RASGRF1, SPATA13, KALRN, FGD2, FGD1, AKAP13, CDH2, SCRIB, MCF2L2, PLEKHG4, PLEKHG3, PLEKHG2, FICD, PLEKHG1, GMIP, PTK2B, SOS1, RAC…
GO:0032868~response to insulin stimulus	74	0.642305	PPARA, STAR, BCAR1, PPARG, PDE3B, AP3S1, RPE65, FOXO4, IL10, GHRHR, ACVR1C, SLC2A8, AKT1, EIF4EBP1, PDPK1, GOT1, GAB1, SHC1, SIK2, AKT2, GHR, AR, EGR2, LYN, BAIAP2, RXRA, RELA, FBP1, PRKCI, SOCS7, STXBP4, GAL, LPIN1, UBE2B, IRS1, PRKCQ, GRB10, CAPN10, ADM, CCND2, SORT1, HSD11B2, RBP4, DRD1, GRB2, PFKFB1, PRKDC, AHSG, PHIP, IGF1R, SORBS1, AANAT, PIK3R3, PIK3R1, WDTC1, KAT2B, FADS1, PTPRA, GGH, STA…
GO:0002696~positive regulation of leukocyte activation	74	0.642305	STAT5A, TACR1, IL18, IL13, ITPKB, IL15, HLA-DMA, TGFB1, SART1, MAP3K7, IL4R, HLX, TICAM1, IL1B, RARA, IL13RA1, EBI3, SYK, AP3B1, BCL10, CD3E, EFNB1, SOCS5, PDCD1LG2, THY1, CARD11, PRKCQ, CD83, NCK2, SIRPG, CD86, TNFSF13B, NCK1, IL12A, RIPK2, IL12B, CD226, ICOSLG, TRAF2, PLDN, BLM, KLRK1, TAC1, IL7R, ADA, CD74, STAT6, VCAM1, PVRL2, ZAP70, CD2, AP3D1, BCL6, IL2RG, CD4, INPP5D, THBS1, TRAF6, TCF3, C…
GO:0031589~cell-substrate adhesion	73	0.633626	PPARD, C22ORF28, CUZD1, VTN, BCAM, CTNNB1, ARHGAP6, PDPK1, CD44, CTGF, FXC1, ILK, RHOA, ADAM9, PARVG, TRPM7, ACTN1, BCL2L11, THY1, SIGLEC1, ITGB1BP1, CNTN2, TESK2, SGCE, LAMC1, EDA, ITGA2B, ADAM15, PPFIA2, MIA, TNFRSF12A, ADAMTS13, COL3A1, PPFIA1, ITGA11, ITGA10, ITGB5, ITGB2, ITGBL1, SORBS3, COL17A1, SORBS1, ITGB8, PTK2B, AGT, BCL2, ITGB7, ITGAV, TEK, PKD2, TNN, THBS3, FN1, TECTA, TAOK2, COL13A1…
GO:0045792~negative regulation of cell size	73	0.633626	PLXNA3, NRP1, ACVRL1, CCDC85B, PPARG, TP63, OSGIN1, TGFB1, TGFB2, AKT1, ACVR1B, DAB2, CDKN2C, CDKN2D, SEMA3F, SERTAD3, SEMA3A, GNG4, DNAJC2, FGF2, SERTAD2, IP6K2, PPP2R1A, CGRRF1, CDHR2, TP53, ADIPOR2, ADIPOR1, RB1, ESR2, INHBA, CTH, PRDM4, SEMA4F, WFDC1, NPPA, CAV3, DCBLD2, SIPA1, PML, PPT1, GREM1, TP53TG5, CYP27B1, AKT1S1, NDRG3, AGT, BCL2, CDA, BCL6, ING1, SPP1, IL7, PSRC1, SMAD4, SMAD3, MUL1,…
GO:0021700~developmental maturation	73	0.633626	PPARD, MAEA, PTGS2, TRPV1, PPARG, KCNIP2, MMP2, GHRHR, CBFB, BTK, TGFB2, CTNNB1, AKT1, PGR, WNT1, GATA2, AGPAT6, BARX2, CD44, BHLHA15, DLG4, IHH, RECK, SOX10, RET, PICK1, FARP2, ZDHHC15, REC8, G6PD, RND1, HES5, GNAQ, PSEN1, PSEN2, DLD, DMC1, CLN5, RAB3A, IRX5, ERBB4, PTH1R, MREG, SOX8, CDH5, PTK2B, MTCH1, KCNE1, FBXO5, LHX6, AGRN, RUNX2, PCSK4, AXIN1, TRIP13, ERCC2, SCLT1, PLP1, EPAS1, EPB42, GRI…
GO:0043161~proteasomal ubiquitin-dependent protein catabolic process	73	0.633626	KIAA0368, UBE2G2, CD2AP, ERLEC1, OS9, CUL3, USP19, PSMD1, PSMD2, PSMD3, PSMD6, PSMD7, ANAPC1, TBL1XR1, CDK1, ANAPC2, ANAPC4, ERLIN2, ERLIN1, MAD2L1, PSMA6, PSME1, PSMA5, PSME2, PSMA4, PSMA3, BUB1B, PSME3, AMFR, PSMB10, RAD23B, DERL2, DERL1, SYVN1, RAD23A, ANAPC10, ANAPC11, EDEM3, PSMA7, EDEM1, STUB1, PSMB5, PSMF1, PSMB7, PSMB1, PSMB2, FBXO6, UBE2D1, UBXN1, NPLOC4, FOXRED2, CDC23, CDC20, PCNP, CDC…
GO:0010498~proteasomal protein catabolic process	73	0.633626	KIAA0368, UBE2G2, CD2AP, ERLEC1, OS9, CUL3, USP19, PSMD1, PSMD2, PSMD3, PSMD6, PSMD7, ANAPC1, TBL1XR1, CDK1, ANAPC2, ANAPC4, ERLIN2, ERLIN1, MAD2L1, PSMA6, PSME1, PSMA5, PSME2, PSMA4, PSMA3, BUB1B, PSME3, AMFR, PSMB10, RAD23B, DERL2, DERL1, SYVN1, RAD23A, ANAPC10, ANAPC11, EDEM3, PSMA7, EDEM1, STUB1, PSMB5, PSMF1, PSMB7, PSMB1, PSMB2, FBXO6, UBE2D1, UBXN1, NPLOC4, FOXRED2, CDC23, CDC20, PCNP, CDC…
GO:0051170~nuclear import	72	0.624946	XPO1, HTATIP2, XPO6, PDIA3, FGF9, ATP6AP1, TGFB3, FGF10, GLI3, TGFB1, TGFB2, AKT1, CRY2, ABRA, NCKIPSD, RANBP2, FGF2, KPNB1, MCM3AP, TMCO6, RAN, SNUPN, TP53, IPO9, ARNTL, IPO8, MAPK1, RPAIN, IPO7, IPO4, NUP205, JUN, IPO5, F2, KPNA6, KPNA4, KPNA3, KPNA1, DRD1, NUP98, TNF, PML, NFKBIA, POLA2, SLC11A1, GCKR, CEP57, CSE1L, PPP3CB, BCL3, BCL6, TNPO2, TNPO1, RBM22, RANBP17, HTT, IPO13, IPO11, PPP1R10, …
GO:0030323~respiratory tube development	72	0.624946	FGF18, FGF9, DICER1, TGFB3, FGF10, GLI2, GLI3, GLI1, CTNNB1, WNT2, CTTNBP2, CTGF, GATA6, FOXF1, HHIP, LOX, FGF1, FGF2, MAN1A2, PDPN, NODAL, MMP14, PROX1, MYCN, PTHLH, MAN2A1, TNS3, ACVR2B, EP300, TIMELESS, PSEN2, HSD11B1, ZFPM2, CUX1, IFT88, ADAMTS2, C11ORF73, WNT5A, CAV2, RBP4, RAB3A, FGFR4, CLCN2, BMPR2, HECA, ADA, ALDH1A2, CRISPLD2, DHCR7, NKX2-1, PCSK5, TRAF4, SIM2, BMP4, LIPA, EPAS1, TGFBR1,…
GO:0030814~regulation of cAMP metabolic process	72	0.624946	GNAZ, ADCY3, OPRM1, MCHR1, ADCY4, ADCY1, ADORA3, ADCY7, ADCY8, ADCY5, LHCGR, EDN1, ADCY6, GABBR2, ADORA1, GHRHR, EDNRA, EDNRB, HTR1A, S1PR1, GALR1, OXER1, GALR3, S1PR4, GALR2, CALCRL, ADCY10, CRHR1, PTHLH, GRM4, GRM3, CHRM5, SSTR2, ADRB2, GRM2, GNAQ, GRM7, HTR7, GRM6, TSHR, GLP1R, CALCR, ACR, AVPR2, DRD1, GNAI3, DRD3, GNAI2, ADORA2A, DRD2, GNAI1, ADCYAP1R1, OPRK1, NPY2R, PTH1R, ABCA1, TIMP2, ADCY…
GO:0006606~protein import into nucleus	71	0.616266	XPO1, XPO6, PDIA3, FGF9, ATP6AP1, TGFB3, FGF10, GLI3, TGFB1, TGFB2, AKT1, CRY2, ABRA, NCKIPSD, RANBP2, FGF2, KPNB1, MCM3AP, TMCO6, RAN, SNUPN, TP53, IPO9, ARNTL, IPO8, MAPK1, RPAIN, IPO7, IPO4, NUP205, JUN, IPO5, F2, KPNA6, KPNA4, KPNA3, KPNA1, DRD1, NUP98, TNF, PML, NFKBIA, POLA2, SLC11A1, GCKR, CEP57, CSE1L, PPP3CB, BCL3, BCL6, TNPO2, TNPO1, RBM22, RANBP17, HTT, IPO13, IPO11, PPP1R10, PPIH, CBL…
GO:0001822~kidney development	71	0.616266	NOG, HNF1B, PGF, SLC5A1, GLI2, GDNF, GLI3, CITED1, AGTR1, BDNF, SPRY1, GPC3, CD44, AQP11, ILK, PAX8, CEP290, ROBO2, RARB, SGPL1, RET, ARID5B, SOX11, LEF1, PROX1, BCL2L11, SLIT2, GZF1, EYA1, PLCE1, ACVR2B, PYGO2, ADAMTS1, PKHD1, TIPARP, RRM2B, ZBTB16, GREM1, WT1, ALDH1A2, ACE, LHX1, ALDH1A3, BCL2, AGT, PKD2, PCSK5, C1GALT1, APC, BMP4, BMP2, KIF3A, TGFBR1, MYO1E, NF1, FBN1, RPGRIP1L, SMAD4, NID1, S…
GO:0040017~positive regulation of locomotion	70	0.607586	EDN3, PDGFB, IL16, TACR1, MMP9, BCAR1, EDN1, FGF10, CXCL12, TGFB1, CXCL10, TGFB2, ARHGAP5, S1PR1, ILK, TDGF1, FGF2, ADAM9, EGFR, ICAM1, PLD1, ADAM10, F10, PDPN, IL6R, F7, IRS1, SLIT2, MAPK1, SPAG9, VEGFC, HIF1A, F3, RRAS2, AAMP, ADAM17, DRD1, ERBB4, CSF1, ONECUT2, TAC1, CBLL1, KIT, AZU1, IGF1R, PRR5, PTK2B, AGT, BCL2, SCARB1, THBS1, PIK3R1, APC, IL6, CREB3, MAP2K1, IL8, SPHK1, SMAD3, IGF1, ITGA2,…
GO:0051272~positive regulation of cell motion	70	0.607586	EDN3, PDGFB, TACR1, MMP9, BCAR1, EDN1, CXCL12, TGFB1, CXCL10, TGFB2, ARHGAP5, S1PR1, ILK, TDGF1, FGF2, ADAM9, EGFR, ICAM1, PLD1, ADAM10, F10, LYN, ACTN4, PDPN, MYLK2, IL6R, F7, IRS1, MAPK1, SPAG9, VEGFC, HIF1A, F3, RRAS2, AAMP, ADAM17, DRD1, ERBB4, CSF1, ONECUT2, TAC1, KIT, CBLL1, IGF1R, PRR5, PTK2B, AGT, BCL2, BCL6, SCARB1, THBS1, PIK3R1, APC, IL6, CREB3, MAP2K1, TGFBR1, SPHK1, SMAD3, IGF1, ITGA…
GO:0031396~regulation of protein ubiquitination	70	0.607586	BTRC, ATG5, PSMD1, PSMD2, PSMD3, PSMD6, PSMD7, CUL1, ANAPC1, BCL10, CDK1, ANAPC2, GTPBP4, ANAPC4, UBE2N, MAD2L1, PSMA6, PSME1, PSMA5, PSME2, PSMA4, PSMA3, RNF139, BUB1B, PSME3, ZER1, PSMB10, FZR1, GCLC, ANAPC10, FKBP1A, NHLRC1, ANAPC11, FEM1B, PSMA7, STUB1, PIN1, PSMB5, PSMF1, PSMB7, PSMB1, PSMB2, FBXO5, FBXO4, UBE2D1, AXIN1, SMAD7, NDFIP1, CDC23, NDFIP2, CDC20, CDC26, CDC27, PSMB8, PSMB9, CCNB1,…
GO:0030817~regulation of cAMP biosynthetic process	70	0.607586	GNAZ, ADCY3, OPRM1, MCHR1, ADCY4, ADCY1, ADORA3, ADCY7, ADCY8, ADCY5, LHCGR, EDN1, ADCY6, GABBR2, ADORA1, GHRHR, EDNRA, EDNRB, HTR1A, S1PR1, GALR1, OXER1, GALR3, S1PR4, GALR2, CALCRL, ADCY10, CRHR1, PTHLH, GRM4, GRM3, CHRM5, SSTR2, ADRB2, GRM2, GNAQ, GRM7, HTR7, GRM6, TSHR, GLP1R, CALCR, ACR, AVPR2, DRD1, GNAI3, DRD3, GNAI2, ADORA2A, DRD2, GNAI1, ADCYAP1R1, OPRK1, NPY2R, PTH1R, ABCA1, ADCYAP1, GP…
GO:0019933~cAMP-mediated signaling	69	0.598906	GNAZ, ADCY3, OPRM1, MCHR1, ADCY4, ADCY1, ADCY7, ADCY8, ADCY5, LHCGR, ADCY6, ADORA1, GHRHR, HTR1A, S1PR1, NDUFS4, GALR1, S1PR4, GALR2, RAPGEF4, GLP2R, CALCRL, PRKACB, ADCY10, RAPGEF2, HTR5A, PTGER3, RXFP1, PTGER4, PCLO, PTHLH, CRHR1, GRM4, CRHR2, CHRM5, SSTR2, ADRB2, ADM, GNAQ, HTR7, GRM6, TSHR, GLP1R, CALCR, AVPR2, DRD1, DRD3, GNAI2, ADORA2A, DRD2, GNAI1, OPRK1, NPY2R, PTH1R, FPR1, GPR3, ADRB3, T…
GO:0051251~positive regulation of lymphocyte activation	69	0.598906	STAT5A, TACR1, IL18, IL13, ITPKB, IL15, HLA-DMA, TGFB1, SART1, MAP3K7, IL4R, HLX, TICAM1, IL1B, RARA, IL13RA1, EBI3, SYK, AP3B1, BCL10, CD3E, EFNB1, SOCS5, PDCD1LG2, THY1, CARD11, PRKCQ, CD83, NCK2, SIRPG, CD86, TNFSF13B, NCK1, IL12A, RIPK2, IL12B, ICOSLG, TRAF2, PLDN, BLM, KLRK1, TAC1, IL7R, ADA, CD74, STAT6, VCAM1, ZAP70, AP3D1, BCL6, IL2RG, CD4, INPP5D, TRAF6, TCF3, CD27, PTPRC, IL6, GIMAP5, I…
GO:0031279~regulation of cyclase activity	69	0.598906	GNAZ, ADCY3, OPRM1, MCHR1, ADCY4, ADCY1, ADORA3, ADCY7, ADCY8, ADCY5, LHCGR, ADCY6, GABBR2, ADORA1, GHRHR, EDNRA, EDNRB, HTR1A, S1PR1, GALR1, GALR3, S1PR4, GALR2, CALCRL, ADCY10, PTHLH, CRHR1, GRM4, GRM3, CHRM5, SSTR2, ADRB2, GRM2, GNAQ, GRM7, HTR7, GRM6, TSHR, GLP1R, CALCR, ACR, AVPR2, DRD1, GNAI3, DRD3, GNAI2, ADORA2A, DRD2, GNAI1, ADCYAP1R1, OPRK1, NPY2R, PTH1R, ADCYAP1, GPR3, ADRB3, HRH3, ADR…
GO:0043269~regulation of ion transport	69	0.598906	MCHR1, JPH3, SEPT2, PTGS2, SLC9A3, LHCGR, IL13, LPAR3, RCVRN, ADORA1, TGFB1, EDNRA, AKT1, SLN, JPH1, LTB, LTA, AKT2, LYN, ACTN4, STIM2, STIM1, THY1, ADRB2, F2, MGEA5, RYR2, CAV3, ORAI1, CAV1, DRD1, TNF, DRD3, GNAI2, ADORA2A, DRD2, FKBP1A, PXK, CACNB4, KCNA5, FKBP1B, BEST3, BCL2, P2RY1, PKD2, SLC30A5, NEDD4L, SCNN1B, KCNE3, TRPC1, SLC8A1, GNAO1, GIMAP5, NOS1, CREB3, HOMER1, NFKBIL1, P2RY12, P2RX4,…
GO:0030324~lung development	69	0.598906	FGF18, FGF9, DICER1, TGFB3, FGF10, GLI2, GLI3, GLI1, CTNNB1, WNT2, CTTNBP2, CTGF, GATA6, FOXF1, HHIP, LOX, FGF1, FGF2, MAN1A2, PDPN, NODAL, MMP14, PROX1, MYCN, PTHLH, MAN2A1, TNS3, ACVR2B, EP300, TIMELESS, PSEN2, HSD11B1, ZFPM2, CUX1, IFT88, ADAMTS2, C11ORF73, WNT5A, CAV2, RBP4, RAB3A, FGFR4, CLCN2, BMPR2, ADA, ALDH1A2, CRISPLD2, DHCR7, NKX2-1, SIM2, BMP4, LIPA, EPAS1, TGFBR1, FOXA1, TGFBR2, SMAD…
GO:0001819~positive regulation of cytokine production	68	0.590227	IL27RA, IL18, TLR2, TLR3, TLR4, TLR7, TGFB1, MAP3K7, NOD2, NOD1, MYD88, TICAM1, IL1B, RARA, CASP1, AKIRIN2, IL1A, AGPAT2, AGPAT1, BCL10, NFAM1, IL6R, NLRP3, IFNAR1, CARD11, CD83, HIF1A, IL20RB, CD40LG, IL12A, RIPK2, ADAM17, IL12B, MAVS, TRAF2, TNF, PANX1, KLRK1, AFAP1L2, ARNT, SLC11A1, AGT, PYCARD, BCL3, FCER1G, TRAF6, THBS1, POLR3G, POLR3F, CARD8, UCN, IL6, GIMAP5, CARD9, CREB1, SMAD3, MALT1, PO…
GO:0060627~regulation of vesicle-mediated transport	68	0.590227	SEPT5, SYT1, RAB5B, RAB5C, ATP6AP1, AP2S1, NCS1, FGF10, CD2AP, TGFB1, GATA2, PACSIN3, PACSIN2, HMOX1, ZFYVE16, GOPC, RAPGEF4, RAB26, RAB27B, FGF2, SCAMP5, SYK, STX1A, ACTN4, RAB4A, STXBP2, STXBP3, LDLRAP1, STX1B, PCLO, MIB1, DOC2A, UNC13D, PRAM1, EPN2, RAB3A, CAV1, STON1, CALY, RAB3C, SNX17, PPT1, ARF6, CBLL1, AHSG, AZU1, NR1H2, SLC11A1, RAC1, SCARB1, NEDD4L, TRAF7, PTX3, EHD4, NR1H3, FCER1A, B4G…
GO:0051188~cofactor biosynthetic process	68	0.590227	MOCOS, ASPDH, TSPO, ALAD, KYNU, HNF1A, COX10, PPOX, PDHB, MTHFD1L, TPK1, ACSS1, ALAS1, NUBP1, CPOX, NAPRT1, COX15, NMNAT3, NMNAT2, FECH, HMBS, NADSYN1, COQ5, COQ6, COQ4, PANK4, CIAO1, NFU1, COQ3, COQ2, PANK2, PANK3, ISCA2, DLD, NFE2L1, UROD, FLAD1, NMNAT1, ME1, COASY, GCLC, UROS, NFS1, KMO, RSAD1, PPCDC, C9ORF95, GCLM, PDSS1, SDHAF1, PDSS2, GCH1, GPHN, LIAS, MOCS1, DCAKD, DLST, MTHFD2L, MOCS2, IR…
GO:0000075~cell cycle checkpoint	67	0.581547	MAD1L1, NBN, KNTC1, TTK, INTS3, FOXO4, TGFB1, GTSE1, CDT1, CCNE2, CDC45, STRA8, CDKN2B, PCBP4, FANCG, CCNA2, ZW10, CDC6, CDK1, DDB1, RINT1, TP53, RB1, FOXN3, NEK11, RBBP8, RAD1, CCND1, XPC, MAD2L1, MAD2L1BP, ZWINT, BUB1B, MAD2L2, CHFR, RAD17, BLM, HUS1, TIPIN, PML, CHEK1, BRSK1, TRRAP, CHEK2, OBFC2A, CCNG2, MDC1, FBXO6, BUB1, HINFP, ZWILCH, ATRIP, APC, ERCC2, BRIP1, CENPF, CENPE, ATR, CEP63, UIMC…
GO:0030308~negative regulation of cell growth	67	0.581547	PLXNA3, NRP1, ACVRL1, CCDC85B, PPARG, TP63, OSGIN1, TGFB1, TGFB2, ACVR1B, DAB2, CDKN2C, CDKN2D, SEMA3F, SERTAD3, SEMA3A, GNG4, DNAJC2, FGF2, SERTAD2, IP6K2, PPP2R1A, CGRRF1, CDHR2, TP53, ADIPOR2, ADIPOR1, RB1, ESR2, INHBA, CTH, PRDM4, SEMA4F, WFDC1, NPPA, DCBLD2, SIPA1, PML, PPT1, GREM1, TP53TG5, CYP27B1, NDRG3, AGT, BCL2, CDA, BCL6, ING1, SPP1, IL7, PSRC1, SMAD4, SMAD3, MUL1, NPR1, NTN1, CAPRIN2…
GO:0015698~inorganic anion transport	67	0.581547	SLC20A1, SLC20A2, GLRA3, GLRA2, AQP6, SLC26A1, SLC26A11, WNT2, MARCO, CTTNBP2, WNK4, SLC12A6, GABRG1, SLC12A7, CLCA2, PTGER3, CLIC2, SLC34A3, SLC34A2, SLC26A4, SLC26A3, SLC26A6, CLIC3, SLC26A8, SLC26A7, CLIC4, CLIC5, CLIC6, SLC26A9, PCYOX1, MPST, CLCN1, CAV2, CLCN3, FXYD3, CLCN2, ENPP3, BEST3, COL9A1, SLC11A1, P2RY6, BEST1, C1QTNF3, SLC4A7, GABRE, GLRB, GABRA2, SLC12A1, GABRA1, GABRA4, SLC12A2, C…
GO:0045761~regulation of adenylate cyclase activity	67	0.581547	GNAZ, ADCY3, OPRM1, MCHR1, ADCY4, ADCY1, ADORA3, ADCY7, ADCY8, ADCY5, LHCGR, ADCY6, GABBR2, ADORA1, GHRHR, EDNRA, EDNRB, HTR1A, S1PR1, GALR1, GALR3, S1PR4, GALR2, CALCRL, ADCY10, PTHLH, CRHR1, GRM4, GRM3, CHRM5, SSTR2, ADRB2, GRM2, GNAQ, GRM7, HTR7, GRM6, TSHR, GLP1R, CALCR, ACR, AVPR2, DRD1, GNAI3, DRD3, GNAI2, ADORA2A, DRD2, GNAI1, ADCYAP1R1, OPRK1, NPY2R, PTH1R, ADCYAP1, GPR3, ADRB3, HRH3, ADR…
GO:0000187~activation of MAPK activity	66	0.572867	EFNA1, TGFB3, LPAR3, PRDX2, LPAR2, LPAR1, DAXX, MAP3K6, MAP3K5, MDFIC, CXCR4, MAP3K9, GAB1, TDGF1, TGFA, IL1B, SHC1, FGF2, FRS2, MAP2K6, SYK, GHR, C5AR1, MADD, PIK3CB, PKN1, GRM1, SPAG9, PROK2, GRM4, MAP4K5, PLCE1, PROK1, RIPK1, CD81, GHRL, MAP3K11, TNF, PTPLAD1, C5, FPR1, MAP4K1, CD74, MAP3K2, MAP3K1, C1QTNF2, ADRA2A, PRKAA1, ADRA2C, THBS1, FGD4, FCER1A, MDFI, PTPRC, MAP2K1, MAP2K3, MET, ITGA1, …
GO:0046777~protein amino acid autophosphorylation	66	0.572867	FER, CLK1, CAMKK2, INSRR, WNT2, AKT1, ACVR1B, CTTNBP2, CSNK2A1, CLK3, PAK2, MAP3K9, CLK4, CDK12, PRKACA, PAK1, SYK, EGFR, IRAK1, MYO3A, TRPM7, CSNK1G2, PIM1, STK4, CDKL5, EIF2AK1, RIPK1, EIF2S1, ERN1, MAPK7, MAP3K13, EIF2AK3, MAP3K12, MAP3K11, CAV2, NEK2, ERBB2, KIT, UHMK1, IGF1R, PTK2, VRK1, VRK2, MAP3K3, MAP3K1, LMTK2, ZAP70, CAMK2D, LMTK3, YES1, AATK, FLT3, TGFBR1, MEX3B, TRIM28, MET, TAOK3, T…
GO:0007160~cell-matrix adhesion	66	0.572867	C22ORF28, VTN, BCAM, CTNNB1, ARHGAP6, PDPK1, CD44, CTGF, FXC1, ILK, RHOA, ADAM9, PARVG, TRPM7, ACTN1, BCL2L11, THY1, SIGLEC1, ITGB1BP1, CNTN2, TESK2, SGCE, EDA, ADAM15, ITGA2B, PPFIA2, MIA, ADAMTS13, COL3A1, PPFIA1, ITGA11, ITGA10, ITGB5, ITGB2, ITGBL1, COL17A1, SORBS1, ITGB8, PTK2B, AGT, BCL2, ITGB7, ITGAV, TEK, PKD2, TNN, THBS3, FN1, TECTA, TAOK2, COL13A1, ITGA1, ITGA2, NID1, ITGA3, NID2, RAPH1…
GO:0010551~regulation of specific transcription from RNA polymerase II promoter	66	0.572867	MEF2C, PPARA, HNF1A, THRA, XRCC6, PPARG, NFKB1, GDNF, CITED2, CTNNB1, GATA2, KDM1A, AES, HEY1, MYOCD, GATA6, NKX6-2, HEY2, GTF2A2, CIITA, TBL1XR1, FOXJ1, RXRA, MLXIPL, TP53, SCAP, HHEX, HES5, SMARCA4, TFE3, TAF9B, TFEB, PRKDC, NFKBIA, SRF, TCF7L2, NR1H2, TAL1, MAP3K1, BCOR, TCF3, ARHGEF10L, NR1H3, TAF2, WDTC1, IKZF2, IKZF1, SMAD7, CREB1, TAF7, SMAD3, KAT5, SIRT1, USF1, USF2, HDAC5, DLX2, HDAC4, N…
GO:0051260~protein homooligomerization	66	0.572867	SYT1, ATL2, ATL3, IDE, LNX2, TP63, LNX1, IGHMBP2, LONP1, AQP11, GOPC, ANGPT1, FAS, HSF4, USP16, SLC1A1, DCTPP1, BCL10, PCBD2, SCUBE3, CRYAA, PCBD1, CCDC88C, COLEC12, CBR4, PFKM, C10ORF2, RAD51, STOM, SPAG9, TAF10, CTH, ATPIF1, EIF2AK3, SPAST, SMARCAD1, HSD17B10, CAV1, DPYS, CDH1, TRIM72, HPRT1, GCH1, C1QTNF7, DGKD, C1QTNF1, ALOX5AP, NPM2, C1QTNF2, TGM2, SRR, CDA, GNMT, SKIL, ANGPTL4, SHMT1, NACC2…
GO:0006352~transcription initiation	65	0.564187	E2F3, RSF1, TBP, MED23, TAF7L, GTF2E1, GTF2E2, MAZ, MED27, GTF2A2, RTF1, MYC, TBPL1, SNAPC5, BRF2, CCNH, TAF4B, MED12, GTF2H4, TTF1, CDK9, MED14, MED13, CDK7, TAF6L, GTF2B, PPARGC1A, GTF2H1, TAF10, MED7, MED4, TAF13, TAF12, PTRF, MED16, GTF2I, MED17, NCOA6, SMARCA5, MED1, POLR2G, POLR2F, STON1, POLR2E, POLR2L, POLR2I, TAF9B, POLR2D, POLR2C, POLR2B, POLR2A, GTF3C4, NAT14, ERCC2, TAF2, TAF4, TAF6, …
GO:0030099~myeloid cell differentiation	65	0.564187	TM7SF4, MAEA, MMP9, PPARG, TIRAP, TGFB1, CBFB, MLL5, CASP8, ACIN1, CHUK, MB, FLVCR1, LYN, RELB, IL25, RB1, OSTM1, IFI16, INHA, DHRS2, INHBA, G6PD, PSEN1, PSEN2, NCOA6, CALCR, CSF3, TNF, CSF1, PML, SOX6, KIT, ZBTB16, TRIM10, TAL1, SNRK, RASGRP4, BCL6, TCEA1, DYRK3, TRAF6, RUNX1, THPO, ERCC2, BMP4, GIMAP5, EPAS1, CEBPE, EPB42, HCLS1, CEBPG, TGFBR2, BPGM, DNASE2, PKNOX1, SP1, ID2, JMJD6, SP3, IRF8, …
GO:0030335~positive regulation of cell migration	64	0.555507	EDN3, PDGFB, TACR1, MMP9, BCAR1, EDN1, CXCL12, TGFB1, CXCL10, TGFB2, ARHGAP5, S1PR1, ILK, TDGF1, FGF2, ADAM9, EGFR, ICAM1, PLD1, ADAM10, F10, PDPN, IL6R, F7, IRS1, MAPK1, SPAG9, VEGFC, HIF1A, F3, RRAS2, AAMP, ADAM17, DRD1, ERBB4, CSF1, ONECUT2, TAC1, KIT, CBLL1, IGF1R, PRR5, PTK2B, AGT, BCL2, SCARB1, THBS1, PIK3R1, APC, IL6, CREB3, MAP2K1, SPHK1, SMAD3, IGF1, ITGA2, MYO1F, CXCL16, AMOT, HBEGF, JA…
GO:0043523~regulation of neuron apoptosis	64	0.555507	XRCC4, HRAS, SNCB, TGFB3, GDNF, TGFB2, KCNIP3, BDNF, CASP9, ILK, RHOA, GRID2, DNAJC5, LTB, LTA, ADAM9, DHCR24, GHR, NMNAT3, PTPRF, ROCK1, ESR1, ADNP, TP53, ESR2, GRM4, PSEN1, JUN, HIPK2, NGF, MAP3K11, NMNAT1, GCLC, TNF, ADORA2A, PPT1, BCL2L1, NR3C1, GCLM, KRAS, AKT1S1, AGT, BCL2, PCSK6, RASA1, UCN, NTF3, HTT, NF1, GRIN1, ITGA1, NR4A2, SOD1, NFKBIL1, ATM, ATP7A, NRAS, EPHA7, DLX1, NTRK1, BAX, CRH,…
GO:0051640~organelle localization	64	0.555507	SEPT5, COPA, PLXNA2, MLPH, MYO7A, MLH1, VPS33B, HOOK3, COPB2, NDE1, GBF1, SEH1L, BHLHA15, COPB1, MKKS, SYNJ2, CDCA5, ASPM, ZW10, RAB27A, STX5, NUSAP1, ESPL1, ARL6, TACC3, MFN2, BBS2, NDEL1, PSEN1, ARCN1, LRMP, COPG, LRPPRC, COPE, ARFGAP1, SNAP29, BBS4, CCDC99, CEP120, BBS7, COPZ1, PTK2, TMED10, PEX13, SNAP23, MYO1A, MSTO1, NIN, MAP2K1, NLGN1, KIF18A, SUN2, MUL1, CENPF, CDC23, CENPE, WIPI1, NTN1, …
GO:0030522~intracellular receptor-mediated signaling pathway	63	0.546828	CYP24A1, GRIP1, RBM4, DAXX, CTNNB1, PGR, CCNE1, MLL5, RARA, NOS2, AR, RARG, RAN, RXRA, SLA2, MED12, ESR1, ARID1A, MED14, RB1, ESR2, MED13, CDK7, PPARGC1A, PPARGC1B, NRIP1, MED4, NCOA1, NCOA2, NCOA3, MED16, NCOA4, MED17, UBR5, NCOA6, PIAS2, PIAS1, TGFB1I1, CARM1, PMEPA1, MED1, DCBLD2, CREM, PML, FHL2, EGLN2, NR3C1, CALCOCO1, NR1H2, ALDH1A2, CYP26B1, DNAJA1, KDM3A, RNF14, KLF9, TAF7, KAT5, YWHAH, M…
GO:0006865~amino acid transport	63	0.546828	SLC22A16, SLC36A1, SLC6A20, SLC16A10, SLC7A8, SLC7A9, SLC7A4, SLC7A5, SLC7A6, SLC7A7, SLC1A4, SLC1A5, SLC25A20, SLC1A2, SLC1A6, SLC22A4, SLC25A26, SLC1A1, SLC43A2, SLC25A4, PDPN, SLC7A10, SLC3A1, SLC7A14, SLC7A11, SLC25A32, PSEN1, SLC38A1, CLN8, SLC38A5, SLC38A2, SLC38A9, NFKBIE, SLC38A8, CHKB, SLC38A7, SLC38A6, XK, SLC38A11, CACNB4, SLC19A1, SLC11A1, FOLR2, FOLR1, SERINC1, ARL6IP5, APBA1, CPT1B,…
GO:0008033~tRNA processing	62	0.538148	RPP38, LSM6, TRMT2B, RG9MTD1, TRMT1, FDXACB1, PUS7L, CTU1, TRMT6, TRMT5, CTU2, RPP30, TSEN2, CDK5RAP1, TSEN15, RPP25, GTPBP3, RPP21, SARS, TRMT61A, TRMT61B, TRMT11, TRMT12, TRUB1, TRUB2, DUS2L, HSD17B10, ELAC1, PUS3, ELAC2, PUS1, FARS2, PUS10, TYW3, TRPT1, QTRT1, PUS7, ADAT1, TRDMT1, ADAT3, METTL1, QTRTD1, ADAT2, THG1L, NSUN2, TSEN34, TSEN54, TRMU, LCMT2, SSB, FBL, TRNT1, CCDC76, URM1, WDR4, POP1…
GO:0010638~positive regulation of organelle organization	62	0.538148	EDN3, TACR1, EDN1, BTC, DSTN, WNT2, MEN1, CTTNBP2, KISS1R, RHOA, TGFA, IL1B, MLST8, LTB, IL1A, LTA, ROCK2, NUSAP1, ESPL1, PROX1, PPARGC1A, TNKS2, UBE2N, NCK2, PRKCQ, NCK1, CAV3, CAV2, CAV1, TNF, DRD3, KATNB1, PML, TAC1, ARF6, POT1, SORBS3, CDC42EP2, ARPC2, MAP3K1, RAC1, EGF, TINF2, DNMT3B, TERF2, ARHGEF10L, APC, PLEK, NF2, PSRC1, SMAD3, IGF1, CENPE, RICTOR, NFKBIL1, PLA2G4A, P2RX7, PLK4, CDKN1B, …
GO:0003001~generation of a signal involved in cell-cell signaling	62	0.538148	SEPT5, CYB5R4, EDN3, SYT1, HNF1B, HNF1A, SYT4, LTBP4, EDN1, ILDR2, GHRHR, BDNF, SNPH, TRPV4, RAPGEF4, SYK, STX1A, MYO6, LYN, BAIAP3, GAL, PCLO, GRM4, ACVR2B, DOC2A, GRM2, DGAT1, PSEN1, RAB14, GHRL, EIF2AK3, GLP1R, PPFIA3, RAB3A, PLDN, FFAR1, GIPC1, CACNB4, FKBP1B, HRH3, SLC30A8, APBA1, FCER1A, IL6, TBX3, HTT, NLGN1, LIN7B, LIN7C, SMAD2, SNAPIN, LIN7A, DVL1, P2RX7, P2RX1, NTRK2, MC4R, NEUROD1, LRP…
GO:0002237~response to molecule of bacterial origin	62	0.538148	PTGS2, TLR2, PRDX2, TLR4, TLR6, IL10, B2M, FOS, NOD2, MYD88, TICAM1, IL1B, SERPINA1, AKIRIN2, LTA, IRAK1, BCL10, LY96, RELA, IL6R, MAPK1, THBD, ADM, JUN, IL12A, RIPK2, ADAM17, PTAFR, NGF, CCL2, NFKBIA, TAC1, TIMP4, COMT, TRIB1, GCH1, IL12RB2, TNFRSF1A, PCSK1, IRAK3, SLC11A1, CYP27B1, SRR, NKX2-1, SCARB1, THPO, SELP, IL6, CARD9, MALT1, STAT1, CPS1, EPHA3, PLA2G4A, P2RX7, KCNJ8, MAPK14, PLCG2, IRF3…
GO:0043193~positive regulation of gene-specific transcription	62	0.538148	MEF2C, XRCC6, PPARG, SPI1, TGFB3, RORB, GDNF, IL10, CTNNB1, CITED2, GATA2, MYOCD, GATA6, GTF2A2, NR2F2, MLXIPL, TP53, ESR2, PROX1, PPARGC1A, SCAP, HHEX, HIF1A, HES5, BPTF, MAPRE3, SMARCA4, TNF, TFE3, TFEB, PRKDC, NFKBIA, SRF, TCF7L2, ARNT, NR1H2, MAP3K1, TCF3, ARHGEF10L, NR1H3, HNRNPAB, TAF2, TESC, IL6, IKZF2, CREB1, TRIM28, PSRC1, SMAD3, IGF1, SMAD2, USF1, USF2, ATF6, HDAC5, HDAC4, NOTCH1, PSMC5…
GO:0048015~phosphoinositide-mediated signaling	62	0.538148	EDN3, TACR1, GNA11, LHCGR, EDN1, NCS1, LPAR3, AURKA, BUD31, EDNRA, EDNRB, AGTR1, S1PR1, LTB4R, NMUR2, PIK3C3, PIK3CA, TOP2A, PIK3CG, PIK3C2G, PTGER3, CCKBR, PIK3C2A, PIK3CB, PIK3CD, PI4KA, PI4KB, NTSR2, GRM5, PLCE1, RFC4, GNAQ, CA8, SPAG5, ZWINT, CHRM1, BUB1B, PTAFR, DRD1, DRD2, ERBB2, PTH1R, GNG13, HCRTR2, TYMS, IGF1R, HRH1, P2RY6, P2RY2, AGT, P2RY1, TGM2, FEN1, IGF1, NPR3, HOMER1, NPY, PCNA, HT…
GO:0035113~embryonic appendage morphogenesis	61	0.529468	NOG, HNF1A, FGF9, DICER1, GNA12, CRABP2, GDF5, PRRX1, TP63, PRRX2, GJA5, GLI3, CTNNB1, CHST11, DYNC2H1, RAB23, RARB, ALX4, ALX3, FLVCR1, TWIST1, C2CD3, RARG, LEF1, MBNL1, MECOM, MSX1, GNAQ, PSEN1, KIAA1715, PSEN2, IFT88, MED1, SMARCA4, WNT5A, LMBR1, ZBTB16, GREM1, MSX2, ALDH1A2, ACD, CHD7, ECE1, CYP26B1, FBN2, TBX3, FTO, RPGRIP1L, SKI, NOTCH1, SALL4, TULP3, DKK1, DLX6, DLX5, LRP6, PBX1, SP8, IFT5…
GO:0030326~embryonic limb morphogenesis	61	0.529468	NOG, HNF1A, FGF9, DICER1, GNA12, CRABP2, GDF5, PRRX1, TP63, PRRX2, GJA5, GLI3, CTNNB1, CHST11, DYNC2H1, RAB23, RARB, ALX4, ALX3, FLVCR1, TWIST1, C2CD3, RARG, LEF1, MBNL1, MECOM, MSX1, GNAQ, PSEN1, KIAA1715, PSEN2, IFT88, MED1, SMARCA4, WNT5A, LMBR1, ZBTB16, GREM1, MSX2, ALDH1A2, ACD, CHD7, ECE1, CYP26B1, FBN2, TBX3, FTO, RPGRIP1L, SKI, NOTCH1, SALL4, TULP3, DKK1, DLX6, DLX5, LRP6, PBX1, SP8, IFT5…
GO:0030278~regulation of ossification	60	0.520788	PDLIM7, THRB, NELL1, TGFB3, ZNF675, TGFB1, CTNNB1, TGFB2, HEMGN, MEN1, EGR2, PTGER4, CDK6, IL6R, MEPE, ACVR2A, ADRB2, ACVR2B, NPPC, ACVR1, CALCR, TWSG1, CSF1, SOX2, BMPR2, RSAD2, OSTN, SOX9, AHSG, CYP27B1, PTK2B, BCL2, AXIN2, RUNX2, SRGN, APC, BMP4, BMP2, BGLAP, IL6, ESRRA, KL, CD276, SMAD3, SKI, PMF1, SMAD1, ANKH, PLA2G4A, P2RX7, WNT7B, SFRP1, DLX5, PBX1, SMURF1, BMPR1B, BMP7, CHRD, HDAC7, TOB1,…
GO:0006633~fatty acid biosynthetic process	60	0.520788	PTGES3, PTGES2, HNF1A, ALOXE3, PTGS2, PRKAG1, RNPEPL1, PRKAG2, EDN1, PTGS1, LTC4S, FAR1, ELOVL1, PECR, PTGIS, ELOVL5, ELOVL4, ELOVL3, CH25H, ELOVL2, ALOX12B, QKI, ELOVL7, SCD5, ELOVL6, SYK, FA2H, PRKAB2, PRKAB1, ALOX15, C5ORF4, ALOX15B, MECR, RNPEP, SC5DL, ALOX12, DEGS1, CD74, ALOX5AP, FASN, PRKAA1, PRKAA2, ACSL3, HPGDS, FCER1A, LPL, PLP1, TBXAS1, FADS1, MCAT, FADS3, ACACA, FADS2, OXSM, C9ORF3, A…
GO:0042770~DNA damage response, signal transduction	60	0.520788	NBN, MLH1, TP63, FOXO4, GTSE1, PCBP4, AEN, HMOX1, CCNA2, CDK1, PGAP2, MYO6, AIFM1, RINT1, TP53, IFI16, NEK11, FOXN3, RAD1, XPA, CCND1, XPC, HIPK1, HIPK2, RAD17, ING4, BLM, HUS1, TIPIN, PML, CHEK1, BRSK1, CHEK2, SFN, MDC1, FBXO6, HINFP, BCL3, DYRK2, C16ORF5, PHLDA3, ATRIP, MSH6, CIDEB, BRIP1, BRCA2, ATR, KAT5, CEP63, UIMC1, ATM, PTPN11, NAE1, UACA, NUPR1, MAPK14, DGKZ, FBXO31, SMC1A, ABL1
GO:0045017~glycerolipid biosynthetic process	60	0.520788	IMPA1, ALG9, PEX7, PIGK, AGPAT6, PIGF, PIGG, LCAT, AGPAT9, PIGB, PIGC, PTDSS1, AGPAT2, PTDSS2, AGPAT1, PIGA, PGAP3, PGAP2, PLD1, PIGX, PIK3C2A, PIGW, TAZ, ADNP, PI4KA, PIGU, PIGT, PIGS, PI4KB, PIGQ, LPCAT2, PIGP, CHPT1, PNPLA3, PIGO, PLAUR, PIGN, PLCE1, DGAT1, DGAT2, CD81, PLA2G6, GPAM, CHKA, CHKB, ABHD5, GPAA1, SH3GLB1, PEMT, ETNK1, ETNK2, PCYT1B, CPT1B, LPL, PCK1, PLA2G4A, SEMA6D, DPM1, DPM2, D…
GO:0045786~negative regulation of cell cycle	60	0.520788	ILKAP, AURKAIP1, TTK, PDCD4, LATS1, TGFB1, MEN1, CDK5RAP1, EGFR, TP53, CDK6, RB1, INHA, INHBA, TRIM35, CHMP1A, MAD2L1, PRDM4, ALOX15B, BTG3, NGFR, MAD2L2, NGF, SMARCA4, SIPA1, PML, ZBTB17, SCRIB, ADCYAP1, HEXIM2, BCL2, FAM5C, BUB1, BCL6, RNF167, APC, BMP4, PLA2G16, BMP2, FAM5B, CREB3, TAF6, TP53BP2, GMNN, SMAD3, CENPF, DBC1, CENPE, ATM, CDKN1A, HDAC2, CDKN1B, ETS1, MYO16, DGKZ, PPP1R13B, APBB2, B…
GO:0030031~cell projection assembly	60	0.520788	MTSS1, NEURL, E2F4, PDGFB, DYNC2LI1, LPAR3, LPAR1, MTSS1L, CD2AP, OFD1, DYNC2H1, MKKS, C2CD3, CCDC88A, ROCK1, FOXJ1, BAIAP2, VANGL2, NUP85, ARL6, DNAI2, PCM1, BBS10, UBE2B, NCK2, BBS2, NCK1, OPHN1, FGD2, BBS4, FGD1, PKHD1, ONECUT2, ARPC4, RDX, TTC8, FXYD5, RAC1, SH2B1, FGD5, FGD6, FGD3, FGD4, THBS4, RAB8A, MYO1A, KIF3A, VAV3, BAIAP2L2, PCNT, RPGRIP1L, ARFIP2, ALMS1, VAV2, P2RX7, ITGA6, IFT172, CA…
GO:0031398~positive regulation of protein ubiquitination	60	0.520788	BTRC, PSMD1, PSMD2, PSMD3, PSMD6, PSMD7, CUL1, ANAPC1, BCL10, CDK1, ANAPC2, ANAPC4, UBE2N, PSMA6, PSME1, PSMA5, PSME2, PSMA4, PSMA3, PSME3, PSMB10, FZR1, FKBP1A, ANAPC10, NHLRC1, ANAPC11, PSMA7, STUB1, PIN1, PSMB5, PSMF1, PSMB7, PSMB1, PSMB2, FBXO5, FBXO4, UBE2D1, AXIN1, SMAD7, NDFIP1, NDFIP2, CDC23, CDC20, CDC26, CDC27, PSMB8, PSMB9, CCNB1, PSMD14, PSMC5, PSMD12, PSMC4, PSMD11, PLK1, PSMC2, PSMD…
GO:0007188~G-protein signaling, coupled to cAMP nucleotide second messenger	60	0.520788	GNAZ, OPRM1, ADCY3, ADCY4, MCHR1, ADCY1, ADCY7, ADCY8, ADCY5, LHCGR, ADCY6, ADORA1, GHRHR, HTR1A, S1PR1, GALR1, S1PR4, GALR2, CALCRL, PRKACB, GLP2R, ADCY10, PTGER3, PTGER4, RXFP1, PTHLH, CRHR1, CRHR2, GRM4, CHRM5, SSTR2, ADRB2, GNAQ, HTR7, GRM6, TSHR, CALCR, AVPR2, DRD1, DRD3, GNAI2, ADORA2A, DRD2, GNAI1, NPY2R, OPRK1, PTH1R, FPR1, GPR3, ADRB3, NPY1R, NPR3, P2RY12, RGS1, ADCY9, MC4R, ADRA1B, GRK5…
GO:0051099~positive regulation of binding	59	0.512108	TLR2, TLR3, TLR4, DPH3, TGFB1, IL10, NOD2, NLRC3, MYD88, TICAM1, GTF2A2, ABRA, IL1B, CAT, BRD4, IRAK2, ICAM1, BCL10, IRAK1, RELA, NFAM1, UBE2N, CARD11, PRKCQ, EP300, NCOA3, RIPK1, HIPK2, RIPK2, EDA, ERC1, MAP3K13, EIF2AK3, SMARCA4, TNF, MTDH, CALD1, CYTL1, FKBP1A, IRAK3, ACD, KRAS, AGT, PYCARD, RHEBL1, ERCC2, IL6, EPB41, CEBPG, ITGA2, MALT1, SKI, HDAC5, HDAC4, PON1, TGFBR3, JAK2, IKBKB, TSSK4
GO:0030384~phosphoinositide metabolic process	58	0.503429	IMPA1, PIP5K1B, GPLD1, PIP5K1C, PIP5K1A, ALG9, PIGK, PIP5KL1, PIGF, PIGG, PIK3C3, GALR2, PIGB, PIK3CA, SYNJ2, PIGC, PLCB1, IP6K1, IP6K3, IP6K2, PIGA, PGAP3, PIK3CG, PGAP2, PIK3C2G, PIGX, PIK3C2A, PIK3CB, PIGW, PIK3CD, ADNP, PI4KA, PIGU, PIGT, PIGS, PI4KB, PIGQ, PIGP, PIGO, PLAUR, SACM1L, PIGN, CD81, DRD1, DRD2, GPAA1, PLCH2, PIKFYVE, PIK3R1, PLEK, FIG4, SEMA6D, DPM1, DPM2, DPM3, PIP4K2A, ALG12, P…
GO:0034097~response to cytokine stimulus	58	0.503429	KYNU, PTGS2, OSMR, MMP3, CTNNB1, FOS, CCNE1, MYD88, AES, CDKN2B, CASP8, TMEM102, SERPINA1, FOSL1, DDOST, ADAM9, GHR, IRAK2, CIITA, IRAK1, ADAM10, RELA, LIFR, IL6R, JUNB, RIPK1, JUN, RIPK2, IL1R1, MCL1, COL3A1, PML, CALCOCO2, ACP5, OXTR, TIMP4, BCL2L1, SRF, SRC, GCH1, IL12RB2, STAT6, PCSK1, IRAK3, SLC11A1, ALDH1A2, CYP27B1, BCL2, PPP3CB, AANAT, GNAO1, STAT1, STAT3, EPHA3, HDAC4, CXCL16, ENDOG, SELE
GO:0007059~chromosome segregation	58	0.503429	KIFC1, RAD51C, MLH1, CTCF, PTTG1, LATS1, RAD21, STRA8, SEH1L, INCENP, NUP37, TOP2A, CDCA5, ZW10, STAG1, DSN1, SGOL2, SGOL1, PAPD7, NUSAP1, UBE2I, ESPL1, SRPK1, NCAPD3, NCAPD2, REC8, CHMP1A, NDEL1, MAD2L1, PSEN1, RIOK3, ZWINT, NSL1, ARL8A, AKAP8, NEK6, TOP3B, DSCC1, CCDC99, NEK2, SPC25, NCAPH, NIPBL, HJURP, NCAPG, SKA3, BGLAP, PDS5B, NUF2, KIF18A, CENPF, CDC23, CENPE, PMF1, SMC2, SMC3, CENPH, SMC4…
GO:0006643~membrane lipid metabolic process	58	0.503429	SGMS2, GM2A, SGPP1, GBGT1, HEXA, HEXB, SGMS1, ST6GALNAC6, ST6GALNAC4, SMPDL3B, ST3GAL5, SMPDL3A, COL4A3BP, ST3GAL6, NSMAF, SGPL1, PPP2R1A, SPTLC1, SPTLC2, SPTLC3, FA2H, UGCG, NEU3, CLN8, CLN6, ARV1, CREM, ST8SIA1, PPT1, ST8SIA3, KIT, ITGB8, SERINC1, GALC, CERK, B4GALT4, GAL3ST1, B4GALNT1, ACER3, A4GALT, PLA2G15, SPHK2, PSAP, SPHK1, SAMD8, CEL, GBA2, P2RX7, TEX2, P2RX1, GLA, ST8SIA6, LARGE, BAX, S…
GO:0051340~regulation of ligase activity	57	0.494749	XRCC4, BTRC, PSMD1, PSMD2, PSMD3, PSMD6, PSMD7, CUL1, ANAPC1, CDK1, ANAPC2, ANAPC4, UBE2N, MAD2L1, PSMA6, PSME1, PSMA5, PSME2, PSMA4, PSMA3, BUB1B, PSME3, NHEJ1, ZER1, PSMB10, FZR1, ANAPC10, ANAPC11, FEM1B, PSMA7, GCLM, PIN1, PSMB5, PSMF1, PSMB7, PSMB1, PSMB2, FBXO5, UBE2D1, SMAD7, CDC23, CDC20, CDC26, CDC27, PSMB8, PSMB9, CCNB1, PSMD14, PSMC5, PSMC4, PSMD12, PSMD11, PLK1, PSMC2, PSMD10, PSMC1, U…
GO:0032386~regulation of intracellular transport	56	0.486069	NCBP2, TNNC1, MYBPC3, TGFB3, MXI1, PRDX1, GLI3, TGFB1, IL10, GOPC, RHOA, IL1B, PRKACA, KHDRBS1, CRYAA, NUDT4, G3BP2, MYLK2, EDAR, TACC3, NLRP3, PKIA, SMO, PRKCQ, CAPN10, AAAS, RYR2, EDA, ZC3H3, TNF, NFKBIE, NFKBIB, NFKBIA, CDH1, FKBP1B, UHMK1, BCL3, CD27, BMP4, MDFI, TGFBR1, NF1, SMAD4, SMAD3, SIRT1, NFKBIL1, PTPN11, SCFD1, UACA, NEDD4, GSK3B, JAK2, FAF1, TRIP6, MBTPS1, BARD1
GO:0032259~methylation	56	0.486069	EZH2, MAEL, CTCF, DMAP1, N6AMT2, MEN1, PRMT3, FOS, MLL5, PRMT2, PRMT7, PRMT8, PRMT5, PRMT6, TFB2M, PIWIL2, PIWIL4, TGS1, FTSJ2, FTSJ3, HEMK1, ZCCHC4, ATF7IP, METTL5, METTL4, PICK1, TRMT61A, TRMT61B, SUV420H2, SUZ12, BTG2, TRMT11, PRDM5, BHMT, CARM1, NSD1, RNF20, SUV420H1, HSD3B7, C17ORF79, TRDMT1, BAZ2A, NSUN2, DNMT3B, HELLS, DNMT3A, LCMT1, EHMT1, ZFP57, ETF1, ATRX, METTL14, WHSC1L1, MTR, FTSJD2,…
GO:0010769~regulation of cell morphogenesis involved in differentiation	56	0.486069	PLXNA3, LZTS1, NRP1, EFNA1, TGFB3, LRRC4C, TGFB1, TTL, TGFB2, TIAM1, ROBO1, SEMA3F, ILK, RHOA, ROBO2, SEMA3A, CHRNA3, PTPRF, PLXNB1, SLIT2, NUMBL, THY1, AMIGO1, NDEL1, PSEN1, SEMA4F, NGFR, TGFB1I1, SEMA4D, NGF, TNFRSF12A, CDH2, CDH4, TTC3, EPHB2, LINGO1, PTK2, NUMB, TLX2, ARHGDIA, SPP1, SMAD7, GRIN1, RTN4R, SMAD4, SMAD3, SMAD2, SMAD1, NTN1, RUFY3, NTRK3, RNF6, YWHAH, TGFBR3, CHRNB2, CACNA1A
GO:0040029~regulation of gene expression, epigenetic	56	0.486069	EIF2C2, EIF2C1, DICER1, MAEL, CTCF, DMAP1, FOS, EPC1, MLL5, DGCR8, PRMT7, DIRAS3, SND1, SMARCD1, PIWIL2, H2AFY, PIWIL4, HEMK1, ATF7IP, ZCCHC11, PICK1, ARID1A, ARID1B, MBD3, TARBP2, EIF2C4, SMARCA4, HSD3B7, HAT1, LIN28B, SRRT, MOV10, TRDMT1, PRKRA, TNRC6A, BAZ2A, ASF1A, DNMT3B, HELLS, DNMT3A, CREBZF, ZFP57, TRIM27, SMAD3, SIRT5, SIRT6, SMAD2, SMAD1, SIRT7, SIRT1, SIRT2, ATRX, HDAC5, HDAC2, H2AFY2,…
GO:0007249~I-kappaB kinase/NF-kappaB cascade	55	0.477389	TBK1, TLR1, SNIP1, TLR2, TIRAP, TLR3, ZNF675, TLR4, TLR6, TLR7, IL10, TLR8, BTK, MAP3K7, NLRC3, TICAM1, TNIP2, CHUK, EDARADD, IRAK2, IRAK1, BCL10, IKBKAP, LY96, G3BP2, TIFA, TANK, CARD10, TNFRSF10A, CARD14, TNFRSF10B, RIPK1, RIPK3, ERC1, NKIRAS1, NKIRAS2, IRAK1BP1, TRAF2, PTPLAD1, NFKBIB, NFKBIA, AZI2, IRAK4, MAP3K1, BCL3, TRAF6, CD27, TLR10, MALT1, STAT1, IKBKG, IRF3, FAF1, IKBKB, TRIP6
GO:0009123~nucleoside monophosphate metabolic process	55	0.477389	ADCY3, ADCY4, ADCY1, ADCY7, ADCY8, ADCY5, ADCY6, PDE3B, CNP, RORA, PDE4A, GUCY1A2, GUCY1A3, PDE8B, PDE8A, ADCY10, NT5E, IMPDH1, IMPDH2, NUDT4, CECR1, PDE4D, GMPS, PTHLH, UMPS, ADM, ADK, PDE5A, NPPC, ADSL, GUCY1B3, C6ORF108, NPPA, PRPS2, PRPS1, ADSS, ADORA2A, CACNB4, ADA, PFAS, TYMS, ATIC, ENTPD8, DHODH, ADSSL1, ADAL, NPR1, NPR2, GUCY2C, AMPD2, AMPD3, GART, ADCY9, DPYD, PAICS
GO:0070302~regulation of stress-activated protein kinase signaling pathway	55	0.477389	SH3RF1, EDN1, TLR3, ZNF675, TLR4, ZEB2, TLR6, PRDX1, PDCD4, DAXX, TGFB2, MAP3K7, AKT1, MEN1, MAP3K6, NOD2, MAP3K5, NOD1, MDFIC, MAP3K9, GAB1, IL1B, PAK1, AKT2, SYK, LYN, PKN1, MAP4K5, HIPK3, RIPK1, HIPK2, SEMA4C, RIPK2, MAP3K11, TNF, PTPLAD1, MAP4K1, MAP3K2, PTK2B, MAP3K1, CD27, AXIN1, FGD4, FCER1A, MDFI, CARD9, TAOK2, TAOK3, BIRC7, MUL1, DUSP22, MAPK8IP2, MAPK8IP3, MAPK8IP1, CBS
GO:0050870~positive regulation of T cell activation	55	0.477389	STAT5A, IL18, ITPKB, IL15, HLA-DMA, SART1, MAP3K7, HLX, IL4R, IL1B, RARA, EBI3, SYK, AP3B1, BCL10, CD3E, EFNB1, SOCS5, PDCD1LG2, THY1, CARD11, PRKCQ, CD83, NCK2, CD86, SIRPG, TNFSF13B, NCK1, IL12A, RIPK2, IL12B, ICOSLG, TRAF2, BLM, KLRK1, IL7R, CD74, ADA, VCAM1, ZAP70, AP3D1, IL2RG, CD4, TRAF6, PTPRC, IL6, GIMAP5, IKZF1, IL7, TGFBR2, TNFRSF13C, CD276, MALT1, BAD, SASH3
GO:0032496~response to lipopolysaccharide	55	0.477389	PTGS2, PRDX2, TLR4, IL10, FOS, NOD2, MYD88, TICAM1, IL1B, SERPINA1, AKIRIN2, LTA, IRAK1, LY96, RELA, IL6R, MAPK1, THBD, ADM, JUN, IL12A, RIPK2, ADAM17, PTAFR, NGF, CCL2, NFKBIA, TAC1, TIMP4, COMT, GCH1, TRIB1, IL12RB2, TNFRSF1A, PCSK1, IRAK3, SLC11A1, CYP27B1, SRR, NKX2-1, SCARB1, THPO, SELP, CPS1, STAT1, EPHA3, PLA2G4A, P2RX7, KCNJ8, MAPK14, PLCG2, IRF3, SELE, CD14, VLDLR
GO:0007369~gastrulation	54	0.468709	FGF8, HNF1A, HIRA, CTNNB1, CUL3, WNT3, TDGF1, MKKS, PRKACA, FRS2, LDB1, NODAL, EOMES, TP53, LEF1, ECSIT, SLIT2, MIXL1, ACVR2A, FAM48A, ACVR2B, EYA2, DLD, EXT1, NSD1, EXT2, ACVR1, CER1, BBS4, TWSG1, ARFRP1, UGDH, BMPR2, ZBTB17, LHX1, PPAP2B, TLX2, BMP4, TBX6, NF2, HTT, SMAD4, SMAD3, SMAD2, SMAD1, NR4A3, PRKAR1A, LRP6, AMOT, MESP1, BMP7, CHRD, KLF4, LRP5
GO:0042113~B cell activation	54	0.468709	XRCC4, NBN, LRRC8A, MLH1, SKAP2, IL10, SHB, CHRNA4, BST2, TP53, NFAM1, PRKCD, DCLRE1C, LAT2, CD40LG, IGBP1, ADAM17, NHEJ1, TSHR, ICOSLG, GPR183, PRKDC, RAG2, IL7R, ADA, VCAM1, BCL2, BCL11A, POLM, BCL3, BCL6, TCF3, PIK3R1, ERCC1, BLNK, EXO1, MSH6, KLF6, PTPRC, IKZF1, SWAP70, CEBPG, MALT1, ITGA4, FOXP1, HDAC5, HDAC4, NTRK1, BAX, SP3, PLCG2, CHRNB2, BANK1, HDAC9
GO:0043388~positive regulation of DNA binding	53	0.46003	TLR2, TLR3, TLR4, TGFB1, IL10, NOD2, MYD88, NLRC3, GTF2A2, TICAM1, ABRA, IL1B, BRD4, CAT, IRAK2, BCL10, IRAK1, ICAM1, RELA, NFAM1, UBE2N, CARD11, PRKCQ, EP300, NCOA3, RIPK1, HIPK2, RIPK2, EDA, ERC1, MAP3K13, SMARCA4, TNF, MTDH, CYTL1, IRAK3, ACD, KRAS, AGT, PYCARD, RHEBL1, ERCC2, IL6, CEBPG, ITGA2, MALT1, SKI, HDAC5, HDAC4, TGFBR3, JAK2, TSSK4, IKBKB
GO:0000041~transition metal ion transport	53	0.46003	STEAP3, STEAP4, LTF, SLC25A28, CUTC, MFI2, TCN2, TRPM2, ATP2C1, SLC25A37, SLC30A10, STEAP2, SLC40A1, SLC39A14, MMGT1, SLC39A11, SLC39A10, TFR2, SLC39A13, SLC39A12, SFXN3, HFE, SFXN4, SFXN2, SFXN5, SLC11A2, SLC11A1, TTYH1, SLC39A9, SLC39A8, SLC30A4, SLC39A7, SLC30A5, SLC30A2, SLC39A6, CCS, SLC30A3, SLC39A5, SLC31A2, SLC30A8, SLC39A3, SLC31A1, SLC30A9, SLC39A2, SLC30A6, SCO2, SLC30A7, SCO1, TRPC7, …
GO:0007498~mesoderm development	53	0.46003	HNF1A, TP63, BTK, WNT3, FOXF1, TDGF1, PRKACA, TIE1, MATK, NUP133, NODAL, EOMES, DLL3, LEF1, MESDC2, HES7, ECSIT, SLIT2, ACVR2A, ACVR2B, EYA2, EPB41L5, EXT1, EXT2, ACVR1, TWSG1, BMPR2, TCF7L1, LHX2, OVOL1, TLX2, BMP4, SECTM1, TBX6, NF2, TBX3, IKZF1, HTT, HCK, BMX, SMAD3, TBX1, SMAD2, SMAD1, NR4A3, PRKAR1A, GDF11, JAK2, MESP1, BMP7, CHRD, TCF15, KLF4
GO:0006766~vitamin metabolic process	53	0.46003	SCPEP1, ALDH8A1, ASPDH, CYP24A1, KYNU, PPARD, CRABP2, RPE65, BBOX1, TPK1, SLC23A2, MCCC1, SLC22A4, NAPRT1, NMNAT3, NMNAT2, ACADM, RXRA, NADSYN1, DHRS9, DHRS3, LRAT, FLAD1, NMNAT1, GC, ME1, RBP4, GCLC, RBP1, KMO, SLC19A3, TKTL1, SLC19A2, C9ORF95, ALDH1A2, CBR1, CYP27B1, FOLR1, ALDH1A3, CYP26B1, PNPO, RLBP1, SHMT1, MMAB, RDH12, RDH11, TMLHE, CYP2R1, FPGS, LRP2, PSAT1, BCO2, RETSAT
GO:0006665~sphingolipid metabolic process	53	0.46003	SGMS2, GM2A, SGPP1, HEXA, HEXB, SGMS1, ST6GALNAC6, SMPDL3B, ST3GAL5, SMPDL3A, COL4A3BP, NSMAF, SGPL1, PPP2R1A, SPTLC1, SPTLC2, SPTLC3, FA2H, UGCG, NEU3, CLN8, CLN6, ARV1, CREM, ST8SIA1, ST8SIA3, PPT1, KIT, ITGB8, SERINC1, GALC, CERK, GAL3ST1, B4GALNT1, ACER3, PLA2G15, A4GALT, SPHK2, PSAP, SPHK1, SAMD8, CEL, GBA2, P2RX7, TEX2, P2RX1, GLA, LARGE, BAX, ST8SIA5, SMPD1, SMPD3, SMPD2
GO:0030217~T cell differentiation	52	0.45135	XRCC4, CD8A, STAT5A, JAG2, PTPN22, ITPKB, IL15, HLA-DMA, TGFB1, CTNNB1, PATZ1, FAS, SYK, RHOH, CD3D, CD3E, RELB, EOMES, TP53, MINK1, CARD11, ADAM17, IL12B, NHEJ1, BLM, SOX4, PRKDC, RAG2, IL7R, CD74, DOCK2, CHD7, BCL2, BCL11B, BCL11A, PPP3CB, ZAP70, BCL3, CD4, APC, PTPRC, GIMAP5, IKZF1, THEMIS, FLT3, IL7, CD1D, ATP7A, PKNOX1, JMJD6, SP3, IRF1
GO:0032869~cellular response to insulin stimulus	52	0.45135	STAR, BCAR1, PPARG, AP3S1, PDE3B, RPE65, FOXO4, GHRHR, AKT1, SLC2A8, PDPK1, EIF4EBP1, GOT1, GAB1, SHC1, SIK2, AKT2, GHR, BAIAP2, RXRA, FBP1, PRKCI, SOCS7, STXBP4, UBE2B, IRS1, LPIN1, GRB10, CAPN10, CCND2, DRD1, GRB2, PRKDC, AHSG, PHIP, IGF1R, SORBS1, PIK3R3, PIK3R1, WDTC1, KAT2B, PTPRA, STAT1, USF1, HDAC5, ZFP106, GSK3A, IGFBP1, PTPN1, HDAC9, PARP1, VLDLR
GO:0006367~transcription initiation from RNA polymerase II promoter	52	0.45135	E2F3, TBP, MED23, TAF7L, GTF2E1, GTF2E2, MAZ, GTF2A2, MED27, TBPL1, CCNH, TAF4B, GTF2H4, MED12, CDK9, MED14, MED13, CDK7, GTF2B, PPARGC1A, GTF2H1, TAF10, MED7, TAF13, MED4, TAF12, GTF2I, MED16, MED17, NCOA6, MED1, POLR2G, POLR2F, STON1, POLR2E, POLR2L, POLR2I, POLR2D, POLR2C, POLR2B, POLR2A, ERCC2, TAF2, TAF4, TAF6, TAF5, TAF7, MNAT1, MED30, IRF7, GTF2F1, THRAP3
GO:0034637~cellular carbohydrate biosynthetic process	52	0.45135	ACN9, HS2ST1, AKT1, GLT25D2, GOT1, CHST15, NANP, CMAS, PHKG1, PHKG2, FBP1, CERCAM, PPARGC1A, PMM2, PMM1, PGM3, G6PD, EXT1, EXT2, PTAFR, RBP4, SORD, GNE, PFKFB1, G6PC3, G6PC2, B3GNT8, ISYNA1, PPP1R3C, B3GNT1, GYS1, GYS2, B3GNT2, TSTA3, GPD2, B4GALT1, GPD1, GLT25D1, UAP1, GMDS, GYG1, PCK2, PCK1, CSGALNACT1, ATF4, ATF3, GBE1, PYGL, PLCG2, CSGALNACT2, GPT, MAT2B, PC
GO:0007229~integrin-mediated signaling pathway	52	0.45135	BCAR1, GAB2, CTGF, ILK, CIB2, SYK, ADAM9, ADAM11, ADAM10, ADAMTS7, PRAM1, ITGB1BP1, ADAMTS1, DST, ITGA2B, ADAMTS18, ITGAL, FUT8, ADAMTS13, ITGAE, COL3A1, ITGA11, ITGB5, NEDD9, ITGA10, ITGB2, ITGBL1, PTK2, DOCK1, ITGB8, ITGAV, ITGB7, ADAM32, ADAM33, ADAMTS10, PLP1, CCM2, VAV3, PLEK, ADAM23, ITGA1, ITGA2, ITGA3, ITGA4, COL16A1, VAV1, ITGA9, ERBB2IP, ITGA6, ITGA5, ITGA7, ADAM22
GO:0031349~positive regulation of defense response	52	0.45135	PVR, CADM1, OSMR, STAT5A, TLR2, TLR3, TLR4, TLR6, TLR7, TLR8, EDNRA, AGTR1, NOD2, MYD88, TICAM1, LAG3, IRAK2, BCL10, IRAK1, RELA, NCR3, OSM, IL12A, RIPK2, IL12B, CD226, KLRK1, NFKBIA, TAC1, TNFRSF1A, IRAK3, AGT, PVRL2, TGM2, FCER1G, FCER1A, POLR3G, POLR3F, IL6, CARD9, GIMAP5, ITGA2, POLR3C, POLR3B, NPY5R, POLR3D, CD1D, PLA2G4A, IRF7, FABP4, JAK2, CLEC7A
GO:0051351~positive regulation of ligase activity	52	0.45135	XRCC4, BTRC, PSMD1, PSMD2, PSMD3, PSMD6, PSMD7, CUL1, ANAPC1, CDK1, ANAPC2, ANAPC4, UBE2N, PSMA6, PSME1, PSME2, PSMA5, PSMA4, PSMA3, PSME3, NHEJ1, PSMB10, FZR1, ANAPC10, ANAPC11, PSMA7, GCLM, PIN1, PSMB5, PSMF1, PSMB7, PSMB1, PSMB2, FBXO5, UBE2D1, CDC23, CDC20, CDC26, CDC27, PSMB8, PSMB9, CCNB1, PSMD14, PSMC5, PSMD12, PSMC4, PLK1, PSMD11, PSMC2, PSMD10, PSMC1, UBE2E1
GO:0030518~steroid hormone receptor signaling pathway	51	0.44267	GRIP1, RBM4, DAXX, CTNNB1, PGR, CCNE1, RARA, AR, RAN, ESR1, MED12, ARID1A, MED14, RB1, MED13, CDK7, ESR2, PPARGC1A, PPARGC1B, NRIP1, NCOA1, MED4, NCOA2, NCOA3, NCOA4, MED16, MED17, UBR5, NCOA6, PIAS2, TGFB1I1, PIAS1, CARM1, PMEPA1, MED1, FHL2, EGLN2, NR3C1, CALCOCO1, DNAJA1, KDM3A, RNF14, KLF9, TAF7, KAT5, YWHAH, MED30, NEDD4, THRAP3, JAK2, DDX54, RBM14
GO:0009116~nucleoside metabolic process	51	0.44267	FHIT, OCLN, HMGCR, CTPS, RP2, DTYMK, DERA, NT5E, TBPL1, PRTFDC1, NUDT3, DGUOK, NME7, NME6, NME4, PANK4, PANK2, UMPS, PANK3, NME3, ADK, MTAP, PRPS2, PRPS1, COASY, NT5C1A, DCK, UPP1, UPP2, QTRT1, HPRT1, PPCDC, ADA, TYMP, QTRTD1, DHODH, PEMT, CDA, GNMT, ENTPD4, DNMT3B, DCAKD, ERH, MAT2A, PRPSAP1, PRPSAP2, APRT, MAT2B, DPYD, FPGS, DUT
GO:0046328~regulation of JNK cascade	51	0.44267	SH3RF1, EDN1, ZNF675, TLR3, TLR4, ZEB2, TLR6, PDCD4, DAXX, MAP3K7, AKT1, MEN1, MAP3K6, NOD2, MAP3K5, NOD1, MDFIC, MAP3K9, GAB1, IL1B, PAK1, AKT2, SYK, PKN1, MAP4K5, HIPK3, RIPK1, HIPK2, RIPK2, MAP3K11, TNF, PTPLAD1, MAP4K1, MAP3K2, PTK2B, MAP3K1, CD27, FGD4, AXIN1, MDFI, FCER1A, CARD9, TAOK2, TAOK3, BIRC7, MUL1, DUSP22, MAPK8IP2, MAPK8IP3, MAPK8IP1, CBS
GO:0001508~regulation of action potential	51	0.44267	SRI, PRX, KCNMB3, KCNMB4, PPARD, SCN1A, DRD1, HEXA, ERBB2, GNA11, TACR1, HEXB, TAC1, GJC3, TGFB1, ACSBG1, KCNMB2, SERINC5, GRIN2B, C11ORF9, ILK, QKI, CHRNA4, OLIG2, CHRNA1, EIF2B2, EIF2B4, GAL3ST1, EIF2B5, ERCC2, GJD2, PLP1, EGR2, MPZ, NTF3, NF1, GRIN2A, MAL, AFG3L2, SOD1, AMIGO1, P2RX4, P2RX7, P2RX1, TSC1, GNAQ, NAB2, CLDN1, CHRNB2, SCN8A, PMP22
GO:0046474~glycerophospholipid biosynthetic process	51	0.44267	IMPA1, ALG9, PIGK, AGPAT6, PIGF, PIGG, LCAT, PIGB, PIGC, PTDSS1, AGPAT2, AGPAT1, PIGA, PTDSS2, PGAP3, PGAP2, PLD1, PIK3C2A, PIGX, PIGW, TAZ, ADNP, PI4KA, PIGU, PIGT, PIGS, PI4KB, PIGQ, LPCAT2, CHPT1, PIGP, PIGO, PLAUR, PIGN, CD81, PLA2G6, CHKA, CHKB, ABHD5, GPAA1, SH3GLB1, PEMT, ETNK1, ETNK2, PCYT1B, CPT1B, PLA2G4A, SEMA6D, DPM1, DPM2, DPM3, ALG12
GO:0043414~biopolymer methylation	51	0.44267	EZH2, MAEL, CTCF, DMAP1, MEN1, PRMT3, FOS, MLL5, PRMT2, PRMT7, PRMT8, PRMT5, PRMT6, TFB2M, PIWIL2, PIWIL4, TGS1, FTSJ2, FTSJ3, HEMK1, ATF7IP, METTL5, PICK1, TRMT61A, TRMT61B, SUV420H2, SUZ12, BTG2, PRDM5, BHMT, CARM1, RNF20, NSD1, SUV420H1, HSD3B7, C17ORF79, TRDMT1, NSUN2, BAZ2A, DNMT3B, HELLS, DNMT3A, LCMT1, EHMT1, ZFP57, ETF1, ATRX, METTL14, WHSC1L1, MTR, DNMT1, SETD2
GO:0010720~positive regulation of cell development	51	0.44267	XRCC4, STAR, PPARG, XRCC6, PAX6, TGFB3, TGFB1, TGFB2, TIAM1, ROBO1, NKX6-2, ILK, RHOA, ROBO2, PTPRF, LYN, PLXNB1, RELA, DLL3, SLIT2, NUMBL, AMIGO1, VEGFC, SMO, NDEL1, SERPINF1, FOXG1, NPTN, NGFR, TGFB1I1, SEMA4D, NGF, DRD2, TNFRSF12A, SOX2, KIT, CDH4, EPHB2, PRPF19, BCL2, NUMB, ARHGDIA, BMP2, NTF3, SMAD4, SMAD3, SMAD2, SMAD1, NTN1, NTRK3, NOTCH1
GO:0048592~eye morphogenesis	50	0.43399	MYO7A, PAX6, RORB, ZEB1, GLI3, CTNNB1, CEP290, RARB, FRS2, DSCAM, PTPRM, RARG, CRYAA, YY1, RING1, PRKCI, RPGRIP1, VAX2, PROX1, THY1, MFN2, NRL, BBS4, RBP4, IRX5, SOX2, CABP4, EPHB1, EPHB2, CRB1, PVRL3, ALDH1A3, POU2F1, OLFM3, COL8A1, COL8A2, BMP4, GNAT1, NF1, ALMS1, COL5A2, VSX1, STAT3, GNAT2, SP1, BAX, SP3, NTRK2, GDF11, BMP7
GO:0042698~ovulation cycle	49	0.42531	ERMP1, STAT5A, LEPR, ERBB2, LHCGR, TGFB3, OXTR, TIMP4, BCL2L1, SOHLH1, TGFB2, PGR, CCNE1, STRA8, AGT, BCL2, NKX2-1, ANGPT1, PCYT1B, FANCG, EIF2B2, LFNG, EIF2B4, EIF2B5, EGFR, BMP4, TAF4, BMP2, GNRH1, MSH4, MSTN, INHA, MMP14, SOD1, SIRT1, CENPI, NPY5R, NRIP1, INHBB, INHBA, AFP, PLA2G4A, CCND2, BAX, NHLH2, ADAMTS1, BMPR1B, DMC1, FSHB
GO:0044270~nitrogen compound catabolic process	49	0.42531	ATP5D, ASPDH, FHIT, PDE3B, CNP, ALDH1L2, HMOX2, MUTYH, LONP1, NT5M, HMOX1, VPS4B, DERA, PDE8B, PDE8A, NT5E, CCNO, NT5C, NUDT1, NUDT3, NUDT5, OLA1, PDE4D, MYH6, PDE5A, C6ORF108, MPST, ENPP3, UPP1, UPP2, DPYS, MYO9B, SMUG1, ADA, GCH1, NUDT9, CDA, RAB11A, ENTPD3, ENTPD4, ENTPD1, ENTPD2, NTHL1, AMPD3, TST, MPG, DPYD, OGG1, ABCC6
GO:0043543~protein amino acid acylation	48	0.416631	MORF4L1, ING5, SUPT3H, ING4, MEAF6, ING3, TADA3, NAA15, HAT1, TADA1, DMAP1, TRRAP, EPC1, PCGF2, BRPF1, TAF5L, BRPF3, NAA10, SUPT7L, ACTL6A, BRD8, KAT2A, ZDHHC2, ZDHHC1, BRD1, CSRP2BP, KAT2B, TADA2A, CREBBP, MBD3, TAF6L, KAT5, ZDHHC15, NMT2, NMT1, TAF10, PHF17, ZDHHC17, EP300, TAF12, SAP130, PHF16, PHF15, RUVBL2, MBOAT4, RUVBL1, APBB1, EP400
GO:0002764~immune response-regulating signal transduction	47	0.407951	C3AR1, BCAR1, CD247, TLR2, KLRK1, NFKBIA, PTPN22, TLR3, CACNB3, TLR4, CACNB4, TLR6, SKAP1, TLR7, MAP3K7, IRAK3, NOD2, MYD88, TICAM1, ZAP70, SPG21, TRAF6, SYK, IRAK2, BCL10, IRAK1, PTPRC, LYN, CD3E, THEMIS, RELA, SLA2, MALT1, NFAM1, THY1, UBE2N, MAPK1, LAT2, CD19, IL20RB, PSEN1, FYN, PSEN2, PLCG2, IKBKG, RIPK2, CLEC7A
GO:0046822~regulation of nucleocytoplasmic transport	47	0.407951	NCBP2, ZC3H3, TNF, NFKBIE, NFKBIB, TGFB3, NFKBIA, CDH1, MXI1, GLI3, PRDX1, UHMK1, TGFB1, IL10, RHOA, BCL3, IL1B, PRKACA, CD27, KHDRBS1, MDFI, BMP4, NUDT4, TGFBR1, NF1, SMAD4, G3BP2, SMAD3, EDAR, NLRP3, TACC3, SIRT1, PKIA, NFKBIL1, PTPN11, SMO, PRKCQ, AAAS, UACA, NEDD4, GSK3B, JAK2, FAF1, EDA, TRIP6, MBTPS1, BARD1
GO:0051091~positive regulation of transcription factor activity	47	0.407951	TNF, MTDH, TLR2, CYTL1, TLR3, TLR4, TGFB1, IL10, IRAK3, NOD2, MYD88, KRAS, NLRC3, AGT, GTF2A2, TICAM1, PYCARD, ABRA, IL1B, CAT, RHEBL1, IRAK2, ICAM1, BCL10, IRAK1, IL6, RELA, CEBPG, MALT1, NFAM1, UBE2N, HDAC5, HDAC4, CARD11, PRKCQ, EP300, NCOA3, RIPK1, TGFBR3, RIPK2, JAK2, TSSK4, EDA, IKBKB, ERC1, MAP3K13, SMARCA4
GO:0031098~stress-activated protein kinase signaling pathway	47	0.407951	WNT5A, TNF, PTPLAD1, DUSP10, MAP4K1, DAXX, TRIB1, MAP3K6, DUSP19, MAP3K5, MAP3K2, MDFIC, MAP3K9, MAP3K1, RB1CC1, GAB1, TNFRSF19, MAP2K7, FGD4, SYK, MDFI, FCER1A, CCM2, TNIK, ARHGEF6, TAOK3, MAP2K4, BIRC7, PKN1, MINK1, MUL1, MAPK10, MAP4K3, SH2D3C, MAP4K5, CRKL, SH2D3A, RIPK1, MAPK8IP2, ROR2, MAPK9, MAPK8IP3, MAPK8IP1, DUSP9, MAP3K13, MAP3K12, MAP3K11
GO:0009582~detection of abiotic stimulus	47	0.407951	RP1, RBP4, TCAP, LXN, RRH, TACR1, SOX2, TAC1, CABP4, RCVRN, CNGB1, OPN1SW, ABCA4, PDE6C, PLEKHB1, GRIN2B, PKD2, NR2F6, MKKS, COL11A1, MYC, RGR, GUCA1B, GNAT1, GUCA1A, UNC119, FECH, TRPC3, SLC12A2, TRPA1, ITGA2, GPR98, RGS9BP, GNAT2, SAG, OPN5, PITPNM1, GNGT2, TIMELESS, FYN, GRM6, PDC, CACNA1F, NGFR, CHRNA10, OPN3, OPN4
GO:0021537~telencephalon development	47	0.407951	BBS4, PLXNA3, DRD1, CEP120, ERBB4, DRD2, SOX2, PAX6, OXTR, ZEB2, HPRT1, GLI3, NR2E1, AHSG, SLC1A2, NDE1, DAB1, LHX2, ALDH1A3, RAC1, MKKS, NKX2-1, LHX6, PEX13, BMP4, GSX2, EMX1, HTT, NF1, EMX2, GRIN1, RPGRIP1L, LEF1, TACC3, FOXP2, SALL3, DLX2, BBS2, DLX1, TSC1, PSEN1, BAX, AVPR1A, LRP8, ID4, IFT88, MYH10
GO:0002757~immune response-activating signal transduction	46	0.399271	C3AR1, BCAR1, CD247, TLR2, KLRK1, NFKBIA, PTPN22, TLR3, CACNB3, TLR4, CACNB4, TLR6, SKAP1, TLR7, MAP3K7, IRAK3, NOD2, MYD88, TICAM1, ZAP70, SPG21, TRAF6, SYK, IRAK2, BCL10, IRAK1, PTPRC, LYN, CD3E, THEMIS, RELA, SLA2, MALT1, NFAM1, THY1, UBE2N, MAPK1, LAT2, CD19, PSEN1, FYN, PSEN2, PLCG2, IKBKG, RIPK2, CLEC7A
GO:0016197~endosome transport	46	0.399271	RAB9B, CHMP5, VPS54, SNX17, CHMP7, SNX1, RASSF9, EEA1, ABCA1, ZFYVE20, HOOK3, HOOK1, HOOK2, SQSTM1, HMGXB4, ZFYVE16, PIKFYVE, VPS4B, VPS4A, VPS13A, VPS35, DOPEY2, DOPEY1, EHD1, DCLK1, RHOBTB3, STX5, FAM160A2, HTT, TINAGL1, WIPI1, M6PR, MON2, VTI1A, ANKRD27, ADRB2, AKTIP, RAB35, RAB14, HGS, BET1L, TOM1, SORT1, GOSR1, LRP2, ERC1
GO:0009411~response to UV	46	0.399271	HUS1, PML, SPRR2G, BRSK1, MEN1, AKT1, ERCC8, ERCC5, CASP9, CDKN2D, CASP7, BCL2, BCL3, CAT, SERPINB13, ERCC4, ERCC1, FEN1, ERCC2, EGFR, MSH6, UBE2A, REV1, FECH, POLH, USP1, RELA, UBE4B, TP53, BRCA2, WRN, USF1, UBE2B, XPA, CCND1, CDKN1A, RPAIN, UACA, XPC, NEDD4, POLD1, BAX, IL12A, DDB2, SCARA3, IL12B
GO:0007612~learning	46	0.399271	DRD1, HRAS, DRD3, HMGCR, DRD2, TACR1, CTNND2, TAC1, COMT, KIT, EPHB2, PRKAR2B, FOS, KRAS, CHST10, HRH3, GRIN2B, BCHE, SLC24A2, DLG4, PTN, PLCB1, FOSL1, HTT, NF1, GABRA5, GRIN1, GRIN2A, PARK2, DBH, VDAC3, FOXP2, RIC8A, ATXN1, NRAS, GRM4, AAAS, FYN, JUN, GRM7, ADRA1B, NEUROD2, CHRNB2, CACNA1C, APBB1, CLN8
GO:0031668~cellular response to extracellular stimulus	46	0.399271	CYP24A1, CAV1, ATG12, NUAK2, FOXA3, LEPR, GSDMD, BMPR2, HFE, ASNS, GLRX2, CCNE1, FOS, SLC1A2, AES, ATG5, CDKN2B, MAP1LC3A, MYOCD, HMOX1, HSPA5, TNRC6A, FOSL1, ATG9A, LYN, BECN1, FADS1, TP53, AXL, NR4A2, USF1, SIRT1, C12ORF44, USF2, CHMP1A, CDKN1A, P2RX7, ATG4C, ITGA6, PSEN1, SFRP2, JUN, AVPR1A, CARTPT, ATG16L1, EIF2AK4
GO:0007254~JNK cascade	45	0.390591	WNT5A, TNF, PTPLAD1, DUSP10, MAP4K1, DAXX, TRIB1, MAP3K6, DUSP19, MAP3K5, MAP3K2, MDFIC, MAP3K9, MAP3K1, RB1CC1, GAB1, TNFRSF19, FGD4, SYK, MDFI, FCER1A, TNIK, ARHGEF6, TAOK3, MAP2K4, BIRC7, PKN1, MINK1, MUL1, MAPK10, MAP4K3, SH2D3C, MAP4K5, CRKL, SH2D3A, RIPK1, MAPK8IP2, ROR2, MAPK9, MAPK8IP3, MAPK8IP1, DUSP9, MAP3K13, MAP3K12, MAP3K11
GO:0051100~negative regulation of binding	45	0.390591	SIVA1, NOG, RSF1, THRA, HR, NFKBIA, PRDX2, EGLN1, TRIB1, MEN1, ADRB3, IRAK3, KDM1A, NOD2, AES, HMOX1, CAT, MDFI, IRAK2, IRAK1, GTPBP4, TNFSF4, FOXJ1, SMAD7, CEBPG, PIM1, NR0B1, NLRP3, SIRT1, PROX1, PRKCD, DDIT3, SIGIRR, LRPAP1, PTHLH, HDAC4, SMO, ADRB2, HDAC2, ID2, PBX1, JAK2, ZNF462, ID3, COMMD7
GO:0016049~cell growth	45	0.390591	FGFR2, CAV3, FGFR1, ATP6V0E1, FGFR3, ENOX2, NDN, PDGFB, TGFB3, SGMS1, CCNG1, IL7R, TGFB1, RRAGC, TGFB2, LAMB2, NUBP1, DGKD, RASGRP4, NDRG4, BCL2, MTPN, TNN, DCLK1, SHBG, HPN, AR, SOCS5, CSRP2, FGF20, DDX5, ATP6V0E2, NUPR1, ERBB2IP, WHSC1L1, ADRA1B, NOP58, TGFBR3, CYFIP1, BIN3, MTOR, EMP3, CACNA1A, EMP1, XRN2
GO:0006302~double-strand break repair	45	0.390591	XRCC4, NBN, APLF, BLM, MRE11A, HUS1, XRCC6, SHFM1, POLA1, PRKDC, MLH1, UBE2V2, OBFC2A, SETX, RAD21, RNF168, ERCC4, ERCC1, FEN1, TRIP13, CIB1, RAD51AP1, TP53, PAPD7, BRIP1, APTX, BRCA2, KAT5, SOD1, RAD52, RAD54L, RAD50, UIMC1, XRCC6BP1, RAD51, UBE2N, EYA3, RNF8, DCLRE1C, RECQL, EYA1, VCP, TDP1, RAD54B, NHEJ1
GO:0016331~morphogenesis of embryonic epithelium	44	0.381911	BBS4, SHROOM3, LMO4, JAG2, PTK7, ZEB2, GLI2, CTNNB1, ZIC2, MAP3K7, RGMA, ALDH1A2, PGP, WNT4, OVOL2, ALDH1A3, CASP8, TRAF6, HECTD1, TWIST1, DVL2, BCL10, RET, C2CD3, HTT, NODAL, VANGL2, GRSF1, PCDH8, FZD3, CELSR1, FZD6, MIB1, VEGFC, TSC1, IFT172, ZIC5, TSC2, TGIF1, TFAP2A, APAF1, TGFB1I1, IFT52, TBX18
GO:0034656~nucleobase, nucleoside and nucleotide catabolic process	44	0.381911	ATP5D, ASPDH, FHIT, ENPP3, UPP1, DPYS, PDE3B, UPP2, CNP, MYO9B, SMUG1, ADA, GCH1, LONP1, MUTYH, NT5M, NUDT9, VPS4B, CDA, DERA, RAB11A, PDE8B, ENTPD3, ENTPD4, PDE8A, ENTPD1, NTHL1, NT5E, CCNO, ENTPD2, NT5C, NUDT1, NUDT3, NUDT5, OLA1, PDE4D, MYH6, AMPD3, MPG, PDE5A, DPYD, OGG1, C6ORF108, ABCC6
GO:0006261~DNA-dependent DNA replication	44	0.381911	BLM, POLA1, TIPIN, RNASEH1, CDC34, RRM2B, TK2, PRIM1, CCNE2, TOP1, TFAM, RPA2, CDC45, MCM7, POLE2, POLG2, FEN1, REV1, POLG, BRCA2, POLB, WRN, MCM2, TOP1MT, MCM3, MCM4, MCM5, C10ORF2, PURA, RAD51, MCM6, POLD3, PNKP, POLD4, CCDC111, RFC3, RFC4, RPAIN, HELB, POLD1, CDK2AP1, TOP3A, TOP3B, REV3L
GO:0034655~nucleobase, nucleoside, nucleotide and nucleic acid catabolic process	44	0.381911	ATP5D, ASPDH, FHIT, ENPP3, UPP1, DPYS, PDE3B, UPP2, CNP, MYO9B, SMUG1, ADA, GCH1, LONP1, MUTYH, NT5M, NUDT9, VPS4B, CDA, DERA, RAB11A, PDE8B, ENTPD3, ENTPD4, PDE8A, ENTPD1, NTHL1, NT5E, CCNO, ENTPD2, NT5C, NUDT1, NUDT3, NUDT5, OLA1, PDE4D, MYH6, AMPD3, MPG, PDE5A, DPYD, OGG1, C6ORF108, ABCC6
GO:0045785~positive regulation of cell adhesion	44	0.381911	TNF, CSF1, ERBB2, HSD17B12, VTN, EDIL3, CYTH3, SRC, CITED2, TGFB2, RELL2, AZU1, SMOC1, KIFAP3, ILK, TDGF1, TGM2, IL1B, COL8A1, NRG1, FGF1, THBS1, SPP1, ADAM9, CYR61, APC, VAV3, SMAD7, CCDC80, SMAD3, ITGA2, CDK6, NID1, VAV1, EMILIN1, SIRPG, EGFLAM, TSC1, ITGA6, FBLN2, IL12A, IL12B, CHRD, ALOX12
GO:0006821~chloride transport	44	0.381911	CLCN1, CAV2, CLCN3, FXYD3, CLCN2, GLRA3, GLRA2, SLC26A1, WNT2, CTTNBP2, P2RY6, BEST1, WNK4, GABRG1, SLC12A6, GABRE, SLC12A7, CLCA2, GLRB, GABRA2, SLC12A1, GABRA1, SLC12A2, GABRA4, CLCC1, GABRA3, GABRA6, SLC12A4, GABRA5, CELSR3, CLIC2, SLC4A10, SLC26A6, CLIC3, SLC26A8, SLC26A7, CLIC4, CLIC5, CLIC6, SLC26A9, PCYOX1, CLCN6, CLCN7, CLCN4, CLCN5
GO:0000082~G1/S transition of mitotic cell cycle	43	0.373231	BCAT1, PPP6C, E2F4, E2F6, DBF4, CDC34, RHOU, CUL3, AKT1, CCNE1, ACVR1B, CUL2, CUL5, CDKN2C, CDKN2D, BCL2, NPAT, PPP3CB, CAMK2D, HINFP, CDCA5, CUL1, NFATC1, EGFR, PIM1, SKP2, RB1, CDKN3, CDK4, MARK4, CDC25A, RBBP8, SPDYA, INHBA, MNAT1, CDKN1A, CCND1, CDKN1B, CUL4A, CCND2, ADAM17, ID4, ACVR1
GO:0050769~positive regulation of neurogenesis	43	0.373231	XRCC4, STAR, TNFRSF12A, DRD2, SOX2, XRCC6, PPARG, PAX6, KIT, CDH4, EPHB2, PRPF19, ROBO1, TIAM1, NKX6-2, ILK, NUMB, RHOA, ROBO2, ARHGDIA, BMP2, LYN, PTPRF, NTF3, PLXNB1, RELA, DLL3, SMAD1, NTN1, SLIT2, NUMBL, AMIGO1, NTRK3, SMO, VEGFC, NOTCH1, NDEL1, SERPINF1, FOXG1, NPTN, SEMA4D, NGFR, NGF
GO:0030111~regulation of Wnt receptor signaling pathway	42	0.364552	HNF1A, FGF9, SOX2, PPM1A, FGF10, SOX4, ZEB2, CXXC4, TCF7L1, CITED1, CHD8, BARX1, MDFIC, HMGXB4, SOX17, LECT2, AXIN2, PPAP2B, WWOX, AXIN1, APC, MDFI, PPP2R1A, LEF1, TLE1, CBY1, FRZB, TAX1BP3, MBD2, DVL1, DKK4, SENP2, DKK2, CTNNBIP1, DKK3, HHEX, CCND1, LRP1, DKK1, TSC2, LRP6, ZRANB1
GO:0009124~nucleoside monophosphate biosynthetic process	42	0.364552	ADCY3, ADCY4, ADSS, ADCY1, ADCY7, ADORA2A, ADCY8, ADCY5, ADCY6, PFAS, ADA, TYMS, ATIC, ENTPD8, GUCY1A2, DHODH, GUCY1A3, ADCY10, IMPDH1, IMPDH2, ADSSL1, ADAL, CECR1, NPR1, NPR2, GUCY2C, AMPD2, GMPS, AMPD3, GART, UMPS, ADCY9, ADM, ADK, NPPC, ADSL, GUCY1B3, DPYD, PAICS, NPPA, PRPS2, PRPS1
GO:0033157~regulation of intracellular protein transport	42	0.364552	TNF, NFKBIE, NFKBIB, TGFB3, NFKBIA, CDH1, MXI1, GLI3, PRDX1, UHMK1, TGFB1, IL10, GOPC, RHOA, IL1B, BCL3, PRKACA, CD27, MDFI, BMP4, TGFBR1, NF1, SMAD4, G3BP2, SMAD3, EDAR, TACC3, NLRP3, SIRT1, PKIA, NFKBIL1, PTPN11, SMO, PRKCQ, UACA, GSK3B, JAK2, FAF1, EDA, TRIP6, MBTPS1, BARD1
GO:0009612~response to mechanical stimulus	42	0.364552	CAV1, TNF, CCL2, TCAP, TACR1, SOX2, DNAH1, TIMP3, FOS, GRIN2B, PTK2B, PKD2, MKKS, TRPV4, STRBP, COL11A1, FOSL1, MYC, LTB, LTA, BMP4, BMP2, SLC12A2, RELA, TGFBR2, TRPA1, ITGA2, MMP14, STAT1, JUNB, GPR98, NFKBIL1, FOXP2, P2RX7, BTG2, FYN, JUN, COL1A1, IGFBP2, CHRNA10, SMPD2, NGF
GO:0042158~lipoprotein biosynthetic process	42	0.364552	ATG10, GPAA1, ABCA1, ALG9, RABGGTA, FNTB, PIGK, PIGF, PIGG, LCAT, ATG7, CHM, PIGB, PIGC, PIGA, PGAP3, ZDHHC2, ZDHHC1, PGAP2, PIGX, PIGW, PIGU, ADNP, PIGT, PIGS, PIGQ, PIGP, PIGO, PLAUR, MTTP, PIGN, ZDHHC15, NMT2, NMT1, ZDHHC17, SEMA6D, PTAR1, DPM1, DPM2, DPM3, MBOAT4, ALG12
GO:0006473~protein amino acid acetylation	41	0.355872	MORF4L1, ING5, SUPT3H, ING4, MEAF6, ING3, TADA3, NAA15, HAT1, TADA1, TRRAP, DMAP1, EPC1, PCGF2, BRPF1, TAF5L, BRPF3, NAA10, SUPT7L, ACTL6A, BRD8, KAT2A, BRD1, CSRP2BP, KAT2B, TADA2A, CREBBP, MBD3, TAF6L, KAT5, TAF10, PHF17, EP300, TAF12, SAP130, PHF16, PHF15, RUVBL2, RUVBL1, APBB1, EP400
GO:0001889~liver development	41	0.355872	HNF1A, CADM1, ERBB2, ONECUT2, ARF6, LSR, ADA, CITED2, CTNNB1, CCNE1, ALDH1A2, GATA6, RB1CC1, HLX, MKL2, ACADM, JARID2, RELA, CEBPG, RXRA, NODAL, NF1, RPGRIP1L, ITGA2, HGF, PROX1, AFP, VWF, HHEX, MAN2A1, CCND1, NOTCH1, EP300, SP1, CCND2, PTCD2, SP3, TGFBR3, AACS, KLF1, MED1
GO:0006497~protein amino acid lipidation	41	0.355872	ATG10, GPAA1, ABCA1, ALG9, RABGGTA, FNTB, PIGK, PIGF, PIGG, ATG7, CHM, PIGB, PIGC, PIGA, PGAP3, ZDHHC2, ZDHHC1, PGAP2, PIGX, PIGW, PIGU, ADNP, PIGT, PIGS, PIGQ, PIGP, PIGO, PLAUR, MTTP, PIGN, ZDHHC15, NMT2, NMT1, ZDHHC17, SEMA6D, PTAR1, DPM1, DPM2, DPM3, MBOAT4, ALG12
GO:0000079~regulation of cyclin-dependent protein kinase activity	41	0.355872	CCNT2, BLM, CCNT1, PKMYT1, CHEK1, BCCIP, SFN, CCNG1, LATS1, MEN1, CCNE2, AKT1, CDKN2B, HEXIM2, DIRAS3, CDKN2C, CDKN2D, CDK5RAP3, CDK5RAP1, APC, EGFR, CDC6, ANAPC2, GTPBP4, CCNK, PIM1, HERC5, CDK7, CDKN3, CDC25C, CDC25A, GTF2H1, SPDYA, MNAT1, CDKN1A, CCND1, CDKN1B, CCND3, CCND2, ADAM17, GADD45A
GO:0019228~regulation of action potential in neuron	41	0.355872	PRX, KCNMB3, KCNMB4, DRD1, PPARD, SCN1A, ERBB2, HEXA, HEXB, GJC3, TGFB1, KCNMB2, ACSBG1, SERINC5, C11ORF9, ILK, QKI, OLIG2, CHRNA1, EIF2B2, GAL3ST1, EIF2B4, EIF2B5, ERCC2, PLP1, MPZ, EGR2, NTF3, NF1, MAL, AFG3L2, SOD1, AMIGO1, P2RX4, P2RX7, P2RX1, TSC1, NAB2, CLDN1, SCN8A, PMP22
GO:0051783~regulation of nuclear division	41	0.355872	CAV2, EDN3, TNF, DRD3, AURKAIP1, NEK2, EDN1, BTC, TTK, PKMYT1, ANAPC10, ZZEF1, MYCBP2, PIN1, CUL7, PRMT5, CUL9, BUB1, HECTD3, TGFA, IL1B, EGF, LTB, LTA, IL1A, CDK13, APC, CENPF, IGF1, NUSAP1, CDC23, ESPL1, CENPE, HERC2, CDC25C, NFKBIL1, ATM, MAD2L1, KIF20B, MAD2L2, NEK6
GO:0006338~chromatin remodeling	41	0.355872	RSF1, HNF1A, INO80, MEN1, CHD8, CHD1L, HJURP, NPM2, SMARCD1, CHD1, PBRM1, ACTL6A, SUPT4H1, CHD6, SUPT5H, BAZ2A, HELLS, KAT2A, SATB2, KAT2B, NASP, TTF1, SMYD1, ARID1A, RB1, ARID1B, TAF6L, SIRT1, CHRAC1, HDAC5, HDAC4, HDAC2, BPTF, BAZ1B, SMARCC1, SMARCC2, SMARCA5, KLF1, RERE, SUPT6H, SMARCA4
GO:0007088~regulation of mitosis	41	0.355872	CAV2, EDN3, TNF, DRD3, AURKAIP1, NEK2, EDN1, BTC, TTK, PKMYT1, ANAPC10, ZZEF1, MYCBP2, PIN1, CUL7, PRMT5, CUL9, BUB1, HECTD3, TGFA, IL1B, EGF, LTB, LTA, IL1A, CDK13, APC, CENPF, IGF1, NUSAP1, CDC23, ESPL1, CENPE, HERC2, CDC25C, NFKBIL1, ATM, MAD2L1, KIF20B, MAD2L2, NEK6
GO:0006487~protein amino acid N-linked glycosylation	40	0.347192	GNPTG, GYPC, TUSC3, FUT8, KEL, ALG2, MAN1B1, TSPAN7, ALG6, ST8SIA3, ST8SIA2, ALG8, STT3B, POMGNT1, STT3A, MPDU1, DAD1, RPN1, CD4, RPN2, DDOST, GAL3ST1, B4GALT1, MGAT4B, MGAT4A, LIPA, MAN1A2, DPAGT1, MOGS, ALK, MAN1C1, MGAT1, MAN2A1, MAGT1, CD37, MGAT3, ST8SIA4, MGAT5, DOLPP1, ALG12
GO:0051291~protein heterooligomerization	40	0.347192	HRAS, GRB2, PRKAG1, IDE, HR, CDH2, PDSS1, PDSS2, GCH1, CTNNB1, IGF1R, TNFRSF1A, ILK, CASP8, PRKAA2, SKIL, GCHFR, BCL10, GLRB, MAP2K1, PCBD2, SCUBE3, VHL, PCBD1, GABRA6, YWHAB, PRKAB1, SKI, STXBP3, BIRC3, BIRC2, IRS1, SEPT11, JUP, P2RX6, P2RX1, TSC1, TSC2, SEPT7, PARVA
GO:0006898~receptor-mediated endocytosis	40	0.347192	MSR1, PDLIM7, DRD3, HIP1R, SLC9A3, SNX17, SORL1, HFE, RABEPK, PPT1, SCARF1, ADRB3, AP1S1, DAB2, PICALM, FOLR1, PIKFYVE, GHR, RAMP3, RAMP2, PLD2, CUBN, LRP1B, TGFBR2, ARHGAP27, PI4KB, STAB2, M6PR, ADRB2, LRP1, GRIA2, ARRB2, GRIA1, STAB1, NEDD4, IGF2R, CXCL16, GRK4, LRP2, LRP3
GO:0051350~negative regulation of lyase activity	40	0.347192	OPRM1, GNAZ, ADCY3, MCHR1, ADCY4, ADCY1, GNAI3, GNAI2, ADCY7, DRD3, GNAI1, ADCY8, DRD2, OPRK1, NPY2R, ADCY5, ADCY6, GABBR2, ADORA1, EDNRB, HTR1A, S1PR1, GALR1, HRH3, GALR3, ADRA2A, ADCY10, NPY1R, NPR3, GRM4, GRM3, SSTR2, CHRM5, GRM2, RGS1, ADCY9, GRM7, LTB4R2, GRM6, OPRD1
GO:0007194~negative regulation of adenylate cyclase activity	40	0.347192	OPRM1, GNAZ, ADCY3, MCHR1, ADCY4, ADCY1, GNAI3, GNAI2, ADCY7, DRD3, GNAI1, ADCY8, DRD2, OPRK1, NPY2R, ADCY5, ADCY6, GABBR2, ADORA1, EDNRB, HTR1A, S1PR1, GALR1, HRH3, GALR3, ADRA2A, ADCY10, NPY1R, NPR3, GRM4, GRM3, SSTR2, CHRM5, GRM2, RGS1, ADCY9, GRM7, LTB4R2, GRM6, OPRD1
GO:0031280~negative regulation of cyclase activity	40	0.347192	OPRM1, GNAZ, ADCY3, MCHR1, ADCY4, ADCY1, GNAI3, GNAI2, ADCY7, DRD3, GNAI1, ADCY8, DRD2, OPRK1, NPY2R, ADCY5, ADCY6, GABBR2, ADORA1, EDNRB, HTR1A, S1PR1, GALR1, HRH3, GALR3, ADRA2A, ADCY10, NPY1R, NPR3, GRM4, GRM3, SSTR2, CHRM5, GRM2, RGS1, ADCY9, GRM7, LTB4R2, GRM6, OPRD1
GO:0016573~histone acetylation	39	0.338512	MORF4L1, ING5, SUPT3H, ING4, MEAF6, ING3, TADA3, HAT1, TADA1, TRRAP, DMAP1, EPC1, PCGF2, BRPF1, TAF5L, BRPF3, ACTL6A, SUPT7L, BRD8, KAT2A, BRD1, CSRP2BP, KAT2B, TADA2A, CREBBP, MBD3, TAF6L, KAT5, PHF17, TAF10, TAF12, EP300, SAP130, PHF16, PHF15, RUVBL2, RUVBL1, APBB1, EP400
GO:0009166~nucleotide catabolic process	39	0.338512	ATP5D, ASPDH, ENPP3, UPP1, PDE3B, UPP2, CNP, MYO9B, SMUG1, ADA, GCH1, LONP1, MUTYH, NT5M, NUDT9, VPS4B, DERA, RAB11A, PDE8B, ENTPD3, ENTPD4, PDE8A, ENTPD1, NTHL1, NT5E, CCNO, ENTPD2, NT5C, NUDT1, NUDT5, OLA1, PDE4D, MYH6, AMPD3, MPG, PDE5A, OGG1, C6ORF108, ABCC6
GO:0031570~DNA integrity checkpoint	39	0.338512	NBN, BLM, HUS1, PML, TIPIN, CHEK1, BRSK1, CHEK2, FOXO4, GTSE1, CDT1, CDC45, STRA8, MDC1, PCBP4, FBXO6, HINFP, CCNA2, ATRIP, CDK1, CDC6, RINT1, TP53, BRIP1, ATR, CEP63, NEK11, UIMC1, ATM, FOXN3, PTPN11, NAE1, RAD1, CCND1, XPC, MAPK14, DGKZ, FBXO31, RAD17
GO:0042176~regulation of protein catabolic process	39	0.338512	XPO1, GCLC, TNF, EGLN2, GIPC1, TIMP3, STUB1, IL10, AKT1, IRAK3, PACSIN3, GRIN2C, PSMD1, PSMD2, PSMD3, IL1B, ITCH, NEDD4L, ADAM9, APC, PTPN3, SMAD7, RELA, GRIN2A, NDFIP1, NRD1, ARNTL, RNF180, CBLB, SGSM3, NEDD4, MAPK15, TRIM32, MDM2, HGS, SH3D19, MDM4, FAF1, BARD1
GO:0010721~negative regulation of cell development	38	0.329832	NOG, PLXNA3, NRP1, DRD3, TGFB1, TTC3, EPHB2, LINGO1, BDNF, PTK2, SEMA3F, RHOA, SEMA3A, TLX2, ARHGDIA, SPP1, MT3, BMP4, SMAD7, NF1, RTN4R, DLL3, TP53, VAX1, NTN1, RUFY3, THY1, DLX2, ATF5, RNF6, DLX1, YWHAH, PSEN1, SEMA4F, TGFBR3, ID4, NGFR, BMP7
GO:0043410~positive regulation of MAPKKK cascade	38	0.329832	TNF, FGF9, ERBB2, LEPR, LPAR3, TLR3, TLR4, LPAR2, LPAR1, TGFB2, CTNNB1, MAP3K7, ADRB3, NOD2, SORBS3, NOD1, AGT, ILK, IL1B, TRAF7, NENF, CD27, AXIN1, PTPRC, IL6, CARD9, TAOK2, TAOK3, DUSP22, IL6R, OSM, GRM4, ADRB2, P2RX7, HIPK2, MAPK8IP2, SEMA4C, RIPK2
GO:0006354~RNA elongation	38	0.329832	POLR2G, POLR2F, POLR2E, POLR2L, ELL, POLR2I, TBP, POLR2D, POLR2C, POLR2B, POLR2A, GTF2E1, GTF2E2, TCEA3, GTF2A2, TCEA1, SUPT4H1, TCEA2, SUPT5H, ERCC2, TAF4, TAF6, TAF5, CCNH, TAF4B, GTF2H4, CDK9, CDK7, ELL3, GTF2B, GTF2H1, ADRM1, TAF10, MNAT1, TAF13, TAF12, GTF2F1, TCEB3
GO:0043392~negative regulation of DNA binding	38	0.329832	SIVA1, RSF1, THRA, HR, NFKBIA, EGLN1, PRDX2, TRIB1, MEN1, IRAK3, KDM1A, NOD2, HMOX1, CAT, MDFI, IRAK2, IRAK1, TNFSF4, FOXJ1, SMAD7, CEBPG, PIM1, NR0B1, NLRP3, SIRT1, PROX1, DDIT3, SIGIRR, PTHLH, HDAC4, SMO, HDAC2, ID2, PBX1, ZNF462, JAK2, ID3, COMMD7
GO:0007219~Notch signaling pathway	38	0.329832	APH1A, APH1B, JAG2, TP63, JAG1, HEY1, DNER, HEY2, MAML3, CFD, NRG1, ADAM10, DTX1, CNTN6, MAML1, DTX3, MAML2, DLL3, HES7, DLL1, SPEN, NOTCH3, NCSTN, MIB1, NOTCH1, PSEN1, DLL4, PSEN2, NOTCH4, HEYL, NLE1, ADAM17, RBPJ, MESP1, POFUT1, MESP2, RBM15, SEL1L
GO:0009119~ribonucleoside metabolic process	37	0.321153	COASY, FHIT, OCLN, HMGCR, CTPS, RP2, UPP1, UPP2, QTRT1, HPRT1, PPCDC, ADA, QTRTD1, DHODH, PEMT, CDA, ENTPD4, GNMT, NT5E, DNMT3B, DCAKD, PRTFDC1, MAT2A, NUDT3, DGUOK, NME7, NME6, APRT, NME4, PANK4, UMPS, PANK2, PANK3, NME3, ADK, MAT2B, DPYD
GO:0035282~segmentation	37	0.321153	TCAP, PRKDC, ZEB2, TCF7L1, ACD, TDGF1, NKX3-1, AXIN2, FRS2, MLLT3, KAT2A, DVL2, MYF6, EGR2, TBX3, RPGRIP1L, DLL3, LEF1, PCDH8, DLL1, HES7, ATM, MIB1, EP300, MEOX2, SFRP1, PSEN1, SFRP2, PSEN2, RIPPLY1, ROR2, RIPPLY2, RBPJ, POFUT1, TBX18, MESP2, TCF15
GO:0051495~positive regulation of cytoskeleton organization	36	0.312473	CAV3, CAV2, CAV1, TACR1, EDN1, KATNB1, TAC1, ARF6, DSTN, WNT2, CTTNBP2, CDC42EP2, SORBS3, KISS1R, ARPC2, MAP3K1, RAC1, RHOA, MLST8, ARHGEF10L, APC, PLEK, NF2, PSRC1, SMAD3, CENPE, RICTOR, PROX1, NCK2, PRKCQ, PLK4, P2RX7, CDKN1B, NCK1, AMOT, MTOR
GO:0006418~tRNA aminoacylation for protein translation	36	0.312473	TARS2, VARS2, NARS, ZNFX1, FARS2, WARS2, QARS, FDXACB1, VARS, KARS, IARS, WARS, PARS2, NARS2, HARS2, POLG2, TARSL2, MARS, YARS, CARS, AIMP1, DARS, RARS2, SARS, EPRS, AARSD1, LARS2, DARS2, SARS2, EARS2, TARS, RARS, HARS, FARSA, AARS2, EIF2AK4
GO:0043038~amino acid activation	36	0.312473	TARS2, VARS2, NARS, ZNFX1, FARS2, WARS2, QARS, FDXACB1, VARS, KARS, IARS, WARS, PARS2, NARS2, HARS2, POLG2, TARSL2, MARS, YARS, CARS, AIMP1, DARS, RARS2, SARS, EPRS, AARSD1, LARS2, DARS2, SARS2, EARS2, TARS, RARS, HARS, FARSA, AARS2, EIF2AK4
GO:0043039~tRNA aminoacylation	36	0.312473	TARS2, VARS2, NARS, ZNFX1, FARS2, WARS2, QARS, FDXACB1, VARS, KARS, IARS, WARS, PARS2, NARS2, HARS2, POLG2, TARSL2, MARS, YARS, CARS, AIMP1, DARS, RARS2, SARS, EPRS, AARSD1, LARS2, DARS2, SARS2, EARS2, TARS, RARS, HARS, FARSA, AARS2, EIF2AK4
GO:0051651~maintenance of location in cell	36	0.312473	SRI, BBS4, TLN1, CAV1, PDIA3, NFKBIE, NFKBIB, GPAA1, PML, NFKBIA, MXI1, IL10, OS9, EZR, MORC3, SEH1L, ANK3, GOPC, BCL3, SUPT7L, KDELR1, ASPM, MDFI, KDELR3, TAF3, SPTBN4, YWHAB, G3BP2, TOPORS, SHANK1, TACC3, FLNB, NFKBIL1, FGFR1OP, GAA, FAF1
GO:0018212~peptidyl-tyrosine modification	36	0.312473	TPST1, TPST2, ERBB4, STAT5A, ERBB2, ABI3, ABI2, ABI1, FER, CLK1, KIT, SRC, BTK, EPHB2, IL12RB2, IL12RB1, CLK3, PTK2B, CLK4, ZAP70, EGF, GHR, SYK, LYN, STAT1, TYK2, OSM, PRLR, FYN, DYRK1A, F2, JAK1, JAK2, JAK3, ABL1, ABL2
GO:0045185~maintenance of protein location	36	0.312473	BBS4, TLN1, CAV1, PDIA3, NFKBIE, NFKBIB, PML, GPAA1, NFKBIA, MXI1, IL10, OS9, EZR, TMSB15A, MORC3, SEH1L, ANK3, GOPC, BCL3, SUPT7L, KDELR1, SRGN, MDFI, KDELR3, TAF3, SPTBN4, YWHAB, G3BP2, TMSB10, TOPORS, SHANK1, TACC3, FLNB, NFKBIL1, FGFR1OP, FAF1
GO:0006909~phagocytosis	36	0.312473	ADORA2A, GULP1, MYO7A, CDC42SE1, ABCA1, ADORA1, MEGF10, ELMOD3, SLC11A1, GATA2, DOCK1, CD93, FCN2, ITGAV, FCER1G, SCARB1, PTX3, THBS1, ELMOD2, ELMOD1, CEBPE, HCK, COLEC12, VAV1, ELMO3, ELMO2, ELMO1, CORO1C, P2RX7, LRP1, UNC13D, CDC42SE2, JMJD6, CLEC7A, MERTK, CD14
GO:0001824~blastocyst development	35	0.303793	NBN, HNF1B, HNF1A, CDH1, MED21, SRF, XAB2, ADA, CITED2, PRPF19, CUL3, G2E3, TEAD4, DAD1, GINS1, NASP, TAF8, ZNF830, NODAL, TGFBR1, EOMES, BRCA2, JUNB, RBBP8, MFN2, TJP1, NDEL1, SP1, PSMC4, GRN, SP3, NLE1, HOPX, TGFBR3, SMARCA4
GO:0042306~regulation of protein import into nucleus	35	0.303793	TNF, NFKBIE, NFKBIB, TGFB3, NFKBIA, CDH1, MXI1, GLI3, PRDX1, IL10, TGFB1, RHOA, BCL3, CD27, MDFI, BMP4, TGFBR1, NF1, SMAD4, G3BP2, SMAD3, EDAR, TACC3, NLRP3, SIRT1, PKIA, NFKBIL1, SMO, PRKCQ, UACA, JAK2, FAF1, TRIP6, EDA, MBTPS1
GO:0050768~negative regulation of neurogenesis	35	0.303793	NOG, PLXNA3, NRP1, DRD3, TGFB1, EPHB2, LINGO1, PTK2, BDNF, SEMA3F, RHOA, SEMA3A, TLX2, ARHGDIA, SPP1, MT3, BMP4, NF1, RTN4R, DLL3, TP53, VAX1, NTN1, RUFY3, THY1, DLX2, ATF5, RNF6, DLX1, YWHAH, PSEN1, SEMA4F, ID4, NGFR, BMP7
GO:0045089~positive regulation of innate immune response	35	0.303793	PVR, CADM1, STAT5A, KLRK1, TLR2, NFKBIA, TLR3, TLR4, TLR6, TLR7, TLR8, IRAK3, NOD2, MYD88, PVRL2, TICAM1, LAG3, POLR3G, IRAK2, IRAK1, BCL10, POLR3F, CARD9, GIMAP5, RELA, POLR3C, POLR3B, CD1D, POLR3D, NCR3, IL12A, RIPK2, IL12B, CLEC7A, CD226
GO:0007623~circadian rhythm	35	0.303793	PHLPP1, PRF1, DRD1, DRD3, DRD2, SLC9A3, HS3ST2, ADA, NPAS2, CRY2, NR1D1, PER2, AANAT, PER1, CRY1, HPGDS, EGFR, DDC, EGR3, MAT2A, PROKR2, ARNTL, CDK4, PROK2, CYP7B1, TIMELESS, JUN, HTR7, HEBP1, CRH, GHRL, CARTPT, CHRNB2, CLOCK, ATP7B
GO:0031346~positive regulation of cell projection organization	35	0.303793	BBS4, TNFRSF12A, TGFB3, KIT, CDH4, CDC42EP2, CDC42EP1, ROBO1, TIAM1, ILK, RAC1, NUMB, RHOA, RALA, ROBO2, CDC42EP4, ARHGDIA, APC, PTPRF, PLXNB1, TGFBR1, ITGA2, SMAD1, NTN1, SLIT2, NUMBL, AMIGO1, NTRK3, PRKCQ, NDEL1, SEMA4D, MTOR, NGFR, ARAP1, NGF
GO:0002429~immune response-activating cell surface receptor signaling pathway	34	0.295113	C3AR1, BCAR1, CD247, KLRK1, TLR2, PTPN22, CACNB3, CACNB4, SKAP1, MAP3K7, ZAP70, SPG21, TRAF6, SYK, PTPRC, BCL10, LYN, THEMIS, CD3E, SLA2, MALT1, NFAM1, THY1, UBE2N, MAPK1, LAT2, CD19, PSEN1, FYN, PLCG2, IKBKG, PSEN2, RIPK2, CLEC7A
GO:0007033~vacuole organization	34	0.295113	ARSB, ATG12, CHMP5, NDP, HEXA, MYO7A, HPS4, HEXB, HPS1, ACP2, PPT1, ABCA1, HOOK3, HOOK1, HOOK2, NAGPA, ATG5, MAP1LC3A, IDUA, FAM160A2, VPS18, ATG9A, BECN1, FIG4, C12ORF44, MAN2A1, ATG4C, AKTIP, PSEN1, GAA, ATG16L1, CLN8, CLN5, CLN6
GO:0051092~positive regulation of NF-kappaB transcription factor activity	34	0.295113	TNF, MTDH, TLR2, TLR3, TLR4, TGFB1, IRAK3, NOD2, MYD88, KRAS, NLRC3, AGT, TICAM1, PYCARD, IL1B, CAT, RHEBL1, IRAK2, ICAM1, IRAK1, BCL10, IL6, RELA, MALT1, UBE2N, CARD11, PRKCQ, RIPK1, RIPK2, TGFBR3, ERC1, IKBKB, EDA, MAP3K13
GO:0001570~vasculogenesis	34	0.295113	CAV1, TIPARP, WARS2, CITED1, WT1, CITED2, PTK2, CUL7, HEY1, MYOCD, AGGF1, FOXF1, HEY2, TDGF1, QKI, SOX18, SOX17, RASA1, PTPRJ, SGPL1, CCM2, EGFL7, MYO1E, TGFBR2, TNNI3, JUNB, SMO, ZMIZ1, NTRK2, AMOT, GLMN, ZFPM2, ENG, SMARCA4
GO:0001649~osteoblast differentiation	34	0.295113	CYP24A1, NOG, ACHE, FGF9, PTH1R, FHL2, ZNRD1, GLI2, CBFB, GLI1, MEN1, GPNMB, RUNX2, WWOX, IHH, SPP1, BMP4, BGLAP, BMP2, SATB2, NF1, SMAD3, IGF1, SMAD1, PMF1, WWTR1, PTHLH, SMO, MEF2D, SP7, COL1A1, CHRD, IGFBP3, BMP6, IGFBP5
GO:0002768~immune response-regulating cell surface receptor signaling pathway	34	0.295113	C3AR1, BCAR1, CD247, KLRK1, TLR2, PTPN22, CACNB3, CACNB4, SKAP1, MAP3K7, ZAP70, SPG21, TRAF6, SYK, PTPRC, BCL10, LYN, THEMIS, CD3E, SLA2, MALT1, NFAM1, THY1, UBE2N, MAPK1, LAT2, CD19, PSEN1, FYN, PLCG2, IKBKG, PSEN2, RIPK2, CLEC7A
GO:0006029~proteoglycan metabolic process	34	0.295113	SGSH, GAL3ST3, GAL3ST4, HS3ST5, NDST1, MAMDC2, SPOCK3, NDST2, CYTL1, COL2A1, DCN, DSE, HS2ST1, LECT1, SLC35D1, HPSE, CHST11, ACAN, CHST14, CHST13, COL11A1, B4GALT7, IGF1, GLCE, CSGALNACT1, EGFLAM, BGN, CSGALNACT2, CHST8, SULF1, EXT1, LIPC, EXT2, HS3ST3B1
GO:0045667~regulation of osteoblast differentiation	34	0.295113	TWSG1, PDLIM7, NELL1, SOX2, BMPR2, OSTN, HEMGN, CTNNB1, MEN1, AXIN2, RUNX2, APC, BMP4, ESRRA, BMP2, IL6, CD276, SMAD3, CDK6, SKI, SMAD1, IL6R, ACVR2A, ACVR2B, WNT7B, DLX5, NPPC, BMPR1B, BMP7, CHRD, HDAC7, BMP6, ACVR1, TOB1
GO:0032943~mononuclear cell proliferation	34	0.295113	ZBTB32, PRDX2, FKBP1A, IL15, RAG2, HPRT1, IL7R, FKBP1B, CXCL12, TGFB1, IL10, SHB, SLC11A1, ACE, DOCK2, IL23A, CXCR4, BCL2, IMPDH1, IMPDH2, HELLS, PTPRC, TNFSF4, CRIP3, TP53, MALT1, PRKCD, P2RX7, CD86, CCND3, FYN, CD40LG, BAX, RIPK2
GO:0070661~leukocyte proliferation	34	0.295113	ZBTB32, PRDX2, FKBP1A, IL15, RAG2, HPRT1, IL7R, FKBP1B, CXCL12, TGFB1, IL10, SHB, SLC11A1, ACE, DOCK2, IL23A, CXCR4, BCL2, IMPDH1, IMPDH2, HELLS, PTPRC, TNFSF4, CRIP3, TP53, MALT1, PRKCD, P2RX7, CD86, CCND3, FYN, CD40LG, BAX, RIPK2
GO:0048660~regulation of smooth muscle cell proliferation	34	0.295113	TNF, PTGS2, PDGFB, EDN1, IL15, COMT, TRIB1, S1PR1, ILK, TGM2, CALCRL, FKBPL, AGPAT1, EGFR, IL6, TGFBR2, SF1, ITGA2, IGF1, IL6R, STAT1, AGER, NPY5R, MFN2, MNAT1, JUN, NOTCH4, IL12A, NPPC, HBEGF, IL12B, IGFBP3, KLF4, IGFBP5
GO:0018108~peptidyl-tyrosine phosphorylation	34	0.295113	ERBB4, STAT5A, ERBB2, ABI3, ABI2, ABI1, CLK1, KIT, FER, SRC, BTK, EPHB2, IL12RB2, IL12RB1, CLK3, PTK2B, CLK4, ZAP70, EGF, GHR, SYK, LYN, STAT1, TYK2, OSM, PRLR, FYN, DYRK1A, F2, JAK1, JAK2, JAK3, ABL1, ABL2
GO:0032507~maintenance of protein location in cell	33	0.286433	BBS4, TLN1, CAV1, PDIA3, NFKBIE, NFKBIB, PML, GPAA1, NFKBIA, MXI1, IL10, OS9, EZR, MORC3, SEH1L, ANK3, GOPC, BCL3, SUPT7L, KDELR1, MDFI, KDELR3, TAF3, SPTBN4, YWHAB, G3BP2, TOPORS, SHANK1, TACC3, FLNB, NFKBIL1, FGFR1OP, FAF1
GO:0051899~membrane depolarization	33	0.286433	CAV1, CCK, GCLC, GRIK1, ADORA2A, EDN1, ADORA1, GCLM, BEST2, GRIN2B, GRIN2C, BCL2, PPP3CB, KCNE1, GRID2, CHRNA4, CHRNA6, CHRNA3, AIFM3, SMAD7, GRIN1, GRIN2A, CACNG2, ATXN1, P2RX4, P2RX7, JUN, CACNA1G, MGEA5, GHRL, CHRNB2, IFI6, CACNA1A
GO:0007093~mitotic cell cycle checkpoint	33	0.286433	MAD1L1, NBN, HUS1, KNTC1, PML, TTK, TRRAP, FOXO4, GTSE1, TGFB1, CDKN2B, PCBP4, BUB1, ZWILCH, CCNA2, ZW10, APC, CDK1, TP53, CENPF, CENPE, ATM, NAE1, CCND1, MAD2L1BP, MAD2L1, ZWINT, BUB1B, DGKZ, FBXO31, CHFR, MAD2L2, RAD17
GO:0030509~BMP signaling pathway	33	0.286433	CER1, TWSG1, NOG, GDF7, FST, BMPR2, FSTL1, MSX2, RGMB, ZFYVE16, UBE2D1, BMP4, BMP2, SMAD9, SMAD7, SMAD6, SMAD4, SKI, SMAD1, ECSIT, ACVR2A, ACVR2B, MSX1, CHRDL1, TGFBR3, SMURF2, SMURF1, BMPR1B, BMP7, CHRD, ENG, BMP6, ACVR1
GO:0046165~alcohol biosynthetic process	33	0.286433	RBP4, SORD, PFKFB1, ACN9, G6PC3, G6PC2, ISYNA1, GOT1, CHST15, TSTA3, NANP, GPD2, GPD1, UAP1, SPHK2, GMDS, FBP1, DPAGT1, PCK2, PPARGC1A, PMM2, PMM1, DOLK, PCK1, PGM3, ATF4, ATF3, G6PD, PYGL, PLCG2, GPT, PTAFR, PC
GO:0030521~androgen receptor signaling pathway	32	0.277754	GRIP1, FHL2, DAXX, CTNNB1, CCNE1, DNAJA1, KDM3A, RNF14, AR, RAN, MED12, MED14, ARID1A, RB1, CDK7, MED13, KAT5, PPARGC1A, NRIP1, NCOA1, MED4, MED30, NCOA3, MED16, NCOA4, MED17, THRAP3, PIAS2, PIAS1, TGFB1I1, PMEPA1, MED1
GO:0046651~lymphocyte proliferation	32	0.277754	ZBTB32, PRDX2, FKBP1A, IL15, RAG2, HPRT1, IL7R, FKBP1B, CXCL12, IL10, SHB, SLC11A1, DOCK2, IL23A, CXCR4, BCL2, IMPDH1, IMPDH2, HELLS, PTPRC, TNFSF4, CRIP3, TP53, MALT1, PRKCD, P2RX7, CD86, CCND3, FYN, CD40LG, BAX, RIPK2
GO:0043506~regulation of JUN kinase activity	31	0.269074	PTPLAD1, EDN1, MAP4K1, ZEB2, TLR6, DAXX, PDCD4, MAP3K6, MAP3K5, MDFIC, MAP3K2, PTK2B, MAP3K9, MAP3K1, GAB1, IL1B, PAK1, FGD4, SYK, MDFI, FCER1A, BIRC7, PKN1, MUL1, MAP4K5, HIPK3, RIPK1, MAPK8IP3, MAPK8IP1, CBS, MAP3K11
GO:0045767~regulation of anti-apoptosis	31	0.269074	SIVA1, CAV1, ERBB4, STAR, RTKN, BCL2L1, PTK2B, HMOX1, RARA, PRKAA1, ANGPT1, RASA1, PIK3R2, IL6, SMAD7, LIFR, SMAD1, IL6R, SIRT1, NPY5R, CDKN1A, LRP1, BTG2, DUSP1, ADM, SERBP1, BAX, RIPK1, TNFAIP8, MAPK8IP2, ERC1
GO:0051053~negative regulation of DNA metabolic process	31	0.269074	BLM, HUS1, TIPIN, TGFB3, MLH1, TERF2IP, TGFB1, POT1, CDT1, CDC45, ACD, STRA8, BCL6, ERCC4, TINF2, TERF2, ERCC1, MSH6, CDC6, GTPBP4, MSH3, NF2, GMNN, NDFIP1, TP53, TTF1, BRCA2, ATR, MAPK15, NPPC, RAD17
GO:0046489~phosphoinositide biosynthetic process	31	0.269074	IMPA1, GPAA1, ALG9, PIGK, PIGF, PIGG, PIGB, PIGC, PIGA, PGAP3, PGAP2, PIK3C2A, PIGX, PIGW, PIGU, PI4KA, ADNP, PIGT, PIGS, PI4KB, PIGQ, PIGP, PIGO, PLAUR, PIGN, SEMA6D, CD81, DPM1, DPM2, DPM3, ALG12
GO:0001704~formation of primary germ layer	31	0.269074	TWSG1, HNF1A, BMPR2, CTNNB1, WNT3, LHX1, TDGF1, PRKACA, TLX2, BMP4, TBX6, NF2, HTT, NODAL, EOMES, SMAD3, LEF1, SMAD2, SMAD1, NR4A3, ECSIT, SLIT2, MIXL1, EYA2, PRKAR1A, BMP7, MESP1, EXT2, CHRD, KLF4, ACVR1
GO:0050851~antigen receptor-mediated signaling pathway	30	0.260394	BCAR1, CD247, PTPN22, CACNB3, CACNB4, SKAP1, MAP3K7, ZAP70, SPG21, TRAF6, SYK, PTPRC, BCL10, LYN, THEMIS, CD3E, SLA2, MALT1, NFAM1, THY1, UBE2N, MAPK1, LAT2, CD19, PSEN1, FYN, PLCG2, IKBKG, PSEN2, RIPK2
GO:0051648~vesicle localization	30	0.260394	ARFGAP1, SNAP29, SEPT5, BBS4, COPA, BBS7, MLPH, MYO7A, COPZ1, VPS33B, COPB2, GBF1, COPB1, MKKS, TMED10, SNAP23, RAB27A, STX5, MYO1A, MAP2K1, NLGN1, ARL6, WIPI1, BBS2, PSEN1, ARF1, ARCN1, LRMP, COPG, COPE
GO:0048332~mesoderm morphogenesis	30	0.260394	TWSG1, HNF1A, BMPR2, TCF7L1, WNT3, TDGF1, PRKACA, TLX2, BMP4, TBX6, TBX3, NF2, HTT, NODAL, EOMES, SMAD3, LEF1, SMAD2, SMAD1, NR4A3, ECSIT, SLIT2, EYA2, PRKAR1A, BMP7, MESP1, EXT2, CHRD, KLF4, ACVR1
GO:0009187~cyclic nucleotide metabolic process	30	0.260394	ADCY3, ADCY4, ADCY1, ADCY7, ADORA2A, ADCY8, ADCY5, ADCY6, PDE3B, CNP, RORA, CACNB4, PDE4A, GUCY1A2, GUCY1A3, PDE8B, PDE8A, ADCY10, NUDT4, NPR1, NPR2, PDE4D, GUCY2C, PTHLH, ADM, ADCY9, PDE5A, NPPC, GUCY1B3, NPPA
GO:0000060~protein import into nucleus, translocation	29	0.251714	TNF, ATP6AP1, PML, TGFB3, NFKBIA, FGF10, POLA2, GLI3, TGFB1, TGFB2, AKT1, SLC11A1, GCKR, CEP57, BCL3, ABRA, BCL6, TNPO1, FGF2, KPNB1, RBM22, TP53, ARNTL, MAPK1, JUN, F2, SPTBN1, JAK2, TOB1
GO:0048565~gut development	29	0.251714	BBS7, FGF9, COL3A1, TGFB3, FGF10, OXTR, GLI2, GLI3, TCF7L2, ADA, TGFB1, CTNNB1, EDNRB, ALDH1A2, OVOL2, FOXF1, HLX, BCL2, FOXF2, PCSK5, SOX10, RET, TGFBR1, RXRA, FOXP4, TINAG, MIXL1, ACVR2B, NOTCH1
GO:0009311~oligosaccharide metabolic process	28	0.243034	GNPTG, GAL3ST3, GAL3ST4, GM2A, FUT8, ALG2, HEXB, MAN1B1, ST8SIA3, ST8SIA2, B3GALNT1, MPDU1, CTBS, IDUA, B4GALT1, MGAT4B, MGAT4A, ST6GAL2, MAN1A2, B3GALT2, B3GALT1, DPAGT1, MOGS, MAN2A1, GLA, ST8SIA4, GAA, COG2
GO:0001756~somitogenesis	28	0.243034	TCAP, PRKDC, ZEB2, NKX3-1, AXIN2, KAT2A, MYF6, DLL3, LEF1, DLL1, HES7, PCDH8, ATM, MIB1, EP300, PSEN1, SFRP1, MEOX2, SFRP2, PSEN2, ROR2, RIPPLY1, RIPPLY2, RBPJ, POFUT1, TBX18, MESP2, TCF15
GO:0002366~leukocyte activation during immune response	28	0.243034	ITGAL, GPR183, SBNO2, TLR2, TLR3, TLR4, TLR6, TLR7, ADA, SLC11A1, TICAM1, BCL3, RAB27A, ICAM1, LYN, RELB, TP53, EOMES, MYO1F, STXBP2, STXBP3, ATP7A, LAT2, UNC13D, PSEN1, PLCG2, PSEN2, IL12B
GO:0046634~regulation of alpha-beta T cell activation	28	0.243034	BLM, ADORA2A, ITPKB, ADA, HLX, IL4R, ZAP70, AP3D1, RARA, IL2RG, BCL6, ITCH, EBI3, RC3H1, SYK, AP3B1, PTPRC, GIMAP5, IKZF1, CD3E, TGFBR2, TNFRSF14, SOCS5, CD83, CD86, CBLB, RIPK2, SASH3
GO:0002263~cell activation during immune response	28	0.243034	ITGAL, GPR183, SBNO2, TLR2, TLR3, TLR4, TLR6, TLR7, ADA, SLC11A1, TICAM1, BCL3, RAB27A, ICAM1, LYN, RELB, TP53, EOMES, MYO1F, STXBP2, STXBP3, ATP7A, LAT2, UNC13D, PSEN1, PLCG2, PSEN2, IL12B
GO:0001707~mesoderm formation	28	0.243034	TWSG1, HNF1A, BMPR2, WNT3, TDGF1, PRKACA, TLX2, BMP4, TBX6, NF2, HTT, NODAL, EOMES, SMAD3, LEF1, SMAD2, SMAD1, NR4A3, ECSIT, SLIT2, EYA2, PRKAR1A, BMP7, MESP1, EXT2, CHRD, KLF4, ACVR1
GO:0030178~negative regulation of Wnt receptor signaling pathway	27	0.234355	FGF9, SOX2, CXXC4, CITED1, CHD8, BARX1, HMGXB4, SOX17, AXIN2, LECT2, WWOX, AXIN1, APC, MDFI, TLE1, CBY1, TAX1BP3, FRZB, DKK4, CTNNBIP1, DKK2, DKK3, CCND1, DKK1, LRP1, TSC2, LRP6
GO:0006664~glycolipid metabolic process	27	0.234355	GM2A, GBGT1, HEXA, CREM, HEXB, ST8SIA1, ST8SIA3, KIT, ST6GALNAC6, ST6GALNAC4, ST3GAL5, ITGB8, ST3GAL6, GALC, GAL3ST1, B4GALNT1, A4GALT, PSAP, UGCG, GBA2, LARGE, ST8SIA6, GLA, BAX, ST8SIA5, NEU3, CLN6
GO:0043507~positive regulation of JUN kinase activity	27	0.234355	PTPLAD1, EDN1, MAP4K1, ZEB2, TLR6, DAXX, MAP3K6, MAP3K5, MDFIC, MAP3K2, PTK2B, MAP3K9, MAP3K1, GAB1, IL1B, PAK1, FGD4, SYK, MDFI, FCER1A, BIRC7, PKN1, MUL1, MAP4K5, RIPK1, MAPK8IP3, MAP3K11
GO:0060021~palate development	27	0.234355	SGPL1, SATB2, TSHZ1, ARID5B, TGFBR1, TIPARP, TGFBR2, TGFB3, SMAD4, PRRX1, LEF1, COL2A1, TBX1, SMAD2, VAX1, MEN1, ACVR2B, CHD7, MEOX2, CSRNP1, TGFBR3, PYGO2, ASPH, COL11A2, ALX4, BCOR, PLEKHA1
GO:0060271~cilium morphogenesis	27	0.234355	BBS4, E2F4, BBS7, PKHD1, DYNC2LI1, ONECUT2, ARPC4, TTC8, OFD1, DYNC2H1, MKKS, RAB8A, KIF3A, C2CD3, FOXJ1, PCNT, VANGL2, RPGRIP1L, ALMS1, WWTR1, DNAI2, PCM1, ARL6, BBS10, BBS2, IFT172, IFT88
GO:0051650~establishment of vesicle localization	27	0.234355	SNAP29, ARFGAP1, SEPT5, COPA, BBS4, BBS7, MYO7A, COPZ1, COPB2, GBF1, COPB1, MKKS, TMED10, SNAP23, RAB27A, STX5, MAP2K1, NLGN1, ARL6, WIPI1, BBS2, PSEN1, ARF1, ARCN1, LRMP, COPG, COPE
GO:0006636~unsaturated fatty acid biosynthetic process	27	0.234355	PTGES3, PTGES2, ALOXE3, PTGS2, EDN1, PTGS1, RNPEPL1, LTC4S, CD74, PTGIS, ALOX5AP, ALOX12B, HPGDS, SYK, FCER1A, TBXAS1, FADS1, FADS3, FADS2, C9ORF3, ALOX15, ALOX15B, LTA4H, RNPEP, MGST2, DEGS1, ALOX12
GO:0034976~response to endoplasmic reticulum stress	27	0.234355	ATG10, DERL2, DERL1, VAPB, OS9, COL4A3BP, HSPA5, ERO1L, FAM129A, SCAMP5, HERPUD1, TP53, CCDC47, DDIT3, ATF6, ATF4, CCND1, VCP, GSK3B, CASP12, ERN1, NFE2L2, AMFR, PPP1R15B, EIF2AK3, PPP1R15A, EIF2AK4
GO:0045621~positive regulation of lymphocyte differentiation	27	0.234355	STAT5A, ITPKB, IL7R, HLA-DMA, ADA, CD74, SART1, HLX, IL4R, ZAP70, AP3D1, RARA, IL2RG, INPP5D, CD27, SYK, AP3B1, PTPRC, GIMAP5, IKZF1, IL7, TGFBR2, BAD, SOCS5, CD83, CD86, SASH3
GO:0060041~retina development in camera-type eye	27	0.234355	RBP4, IRX5, SOX2, NFYC, CABP4, NR2E1, CHD7, PVRL3, DSCAM, APC, BMP4, PTPRM, IKZF1, VAX2, VSX1, PRPH2, PROX1, THY1, GNAT2, TMEM111, JMJD6, BAX, TGIF1, TGIF2, BMPR1B, CLN8, MYH10
GO:0006984~ER-nuclear signaling pathway	27	0.234355	ATG10, DERL2, DERL1, VAPB, INSIG2, HSPA5, PAK1, ERO1L, ARHGEF10L, HERPUD1, TP53, CCDC47, DDIT3, SCAP, ATF6, CCND1, ATP2A2, VCP, GSK3B, CASP12, ERN1, NFE2L2, AMFR, PPP1R15B, EIF2AK3, PPP1R15A, EIF2AK4
GO:0006505~GPI anchor metabolic process	27	0.234355	GPAA1, GPLD1, ALG9, PIGK, PIGF, PIGG, PIGB, PIGC, PIGA, PGAP3, PGAP2, PIGX, PIGW, PIGU, ADNP, PIGT, PIGS, PIGQ, PIGP, PIGO, PIGN, PLAUR, SEMA6D, DPM1, DPM2, DPM3, ALG12
GO:0048145~regulation of fibroblast proliferation	27	0.234355	XRCC4, S100A6, NBN, FOSL2, PDGFB, BTC, IFI30, FNTB, NDUFS4, MORC3, AGT, TDGF1, PDGFC, B4GALT7, CCNA2, LTA, SPHK1, TP53, IGF1, CDK6, CDK4, CDKN1A, NUPR1, ZMIZ1, BAX, TGIF1, NGFR
GO:0007034~vacuolar transport	26	0.225675	GNPTG, ARSB, CHMP5, CHMP7, LHCGR, USE1, DSCR3, SNX1, HOOK3, HOOK1, HOOK2, NAGPA, AP3M1, ZFYVE16, HMGXB4, AP3B1, FAM160A2, M6PR, NPC1, ADRB2, ATG4D, AKTIP, ATG4C, NEDD4, ATG4A, SORT1
GO:0007569~cell aging	26	0.225675	HSD17B10, HRAS, PML, TP63, ROMO1, PDCD4, KRAS, MORC3, BCL2, SERPINE1, ILK, ERCC1, TERF2, TBX3, TBX2, HTT, TP53, BRCA2, WRN, SOD1, SIRT1, PRELP, NRAS, ZMIZ1, MNT, ENG
GO:0032319~regulation of Rho GTPase activity	25	0.216995	FGD2, FGD1, SCRIB, FICD, GMIP, PTK2B, BCL6, MLST8, FGD5, FGD6, FGD3, FGD4, STMN3, RALBP1, FOXJ1, ARHGAP27, DOCK7, RICTOR, NDEL1, TSC1, SYDE2, RASGRF1, SYDE1, MTOR, ARAP1
GO:0043393~regulation of protein binding	25	0.216995	NOG, CALD1, FKBP1A, ADRB3, AES, PRMT7, SMARCD3, PRMT8, BCL2, TICAM1, NRG1, GTPBP4, EPB41, PCBD1, ITGA2, ATR, LDLRAP1, PRKCD, LRPAP1, HDAC5, HDAC4, ADRB2, PSEN1, BAX, EIF2AK3
GO:0030510~regulation of BMP signaling pathway	25	0.216995	CER1, TWSG1, FKBP8, NOG, CAV1, ACVRL1, SMAD7, SMAD6, FSTL3, LEMD3, SKI, GREM1, RGMA, ACVR2A, GPC3, BMPER, TRIM33, HTRA1, SOSTDC1, HIPK2, SMURF1, PCSK6, CHRD, ENG, TOB1
GO:0042990~regulation of transcription factor import into nucleus	25	0.216995	MDFI, TNF, NFKBIE, NFKBIB, NF1, G3BP2, NFKBIA, SMAD3, CDH1, EDAR, TACC3, MXI1, NLRP3, PRDX1, IL10, NFKBIL1, PRKCQ, UACA, RHOA, BCL3, FAF1, TRIP6, EDA, MBTPS1, CD27
GO:0045582~positive regulation of T cell differentiation	25	0.216995	STAT5A, ITPKB, IL7R, HLA-DMA, ADA, CD74, SART1, HLX, IL4R, ZAP70, AP3D1, RARA, IL2RG, SYK, AP3B1, PTPRC, GIMAP5, IKZF1, IL7, TGFBR2, SOCS5, BAD, CD83, CD86, SASH3
GO:0009880~embryonic pattern specification	25	0.216995	SATB2, C2CD3, TBX3, SMAD6, NODAL, EFNB1, RPGRIP1L, FGF10, CXXC4, DLL1, SMAD2, SMAD1, ZBTB16, TCF7L1, CTNNB1, MEOX2, DISP1, LHX1, TDGF1, FRAT1, RIPPLY1, RIPPLY2, BMP7, FRS2, SIM2
GO:0019233~sensory perception of pain	25	0.216995	NDN, TRPV1, LXN, TACR1, TAC1, KCNIP3, GRIN2B, NR2F6, CHRNA4, TRPA1, GRIN1, GRIN2A, ITGA2, NPY1R, P2RX4, PROK2, MAPK1, P2RX7, NPVF, PENK, FYN, CHRNB2, IL12B, NGF, HTR2A
GO:0007173~epidermal growth factor receptor signaling pathway	24	0.208315	EGFR, REPS2, CAMLG, GRB2, BCAR1, CBL, SOCS5, TGFB1, SRC, EPS15, NCK2, PLCE1, ERBB2IP, EPS8, DGKD, PTK2B, GAB1, TDGF1, ADAM17, HBEGF, SHC1, SHC3, EGF, GRB7
GO:0042278~purine nucleoside metabolic process	24	0.208315	COASY, FHIT, OCLN, PRTFDC1, MAT2A, HMGCR, NUDT3, DGUOK, QTRT1, HPRT1, PPCDC, ADA, APRT, PANK4, PANK2, PANK3, ADK, QTRTD1, PEMT, MAT2B, GNMT, DNMT3B, NT5E, DCAKD
GO:0046128~purine ribonucleoside metabolic process	24	0.208315	COASY, FHIT, OCLN, PRTFDC1, MAT2A, HMGCR, NUDT3, DGUOK, QTRT1, HPRT1, PPCDC, ADA, APRT, PANK4, PANK2, PANK3, ADK, QTRTD1, PEMT, MAT2B, GNMT, DNMT3B, NT5E, DCAKD
GO:0032388~positive regulation of intracellular transport	24	0.208315	NCBP2, BMP4, TNF, TGFBR1, TGFB3, SMAD4, SMAD3, CDH1, EDAR, GLI3, TGFB1, SMO, PRKCQ, UACA, CAPN10, NEDD4, GSK3B, RHOA, IL1B, JAK2, PRKACA, TRIP6, EDA, CD27
GO:0009798~axis specification	24	0.208315	MDFI, CER1, C2CD3, TBX3, LDB1, SMAD6, NODAL, PAX6, SMAD2, CXXC4, VAX2, TTC8, TCF7L1, CTNNB1, LHX1, TDGF1, FRAT1, RIPPLY1, RIPPLY2, BCOR, TBX18, FRS2, AXIN1, APC
GO:0030500~regulation of bone mineralization	24	0.208315	TGFB3, BMPR2, SOX9, TGFB1, AHSG, CYP27B1, SRGN, BMP4, BMP2, BGLAP, KL, CD276, SMAD3, PMF1, MEPE, ANKH, ACVR2A, ACVR2B, ADRB2, P2RX7, PLA2G4A, BMPR1B, BMP7, ACVR1, BMP6
GO:0045768~positive regulation of anti-apoptosis	24	0.208315	CAV1, IL6, ERBB4, STAR, SMAD7, LIFR, IL6R, BCL2L1, SMAD1, SIRT1, NPY5R, CDKN1A, LRP1, DUSP1, BTG2, ADM, PTK2B, HMOX1, RIPK1, MAPK8IP2, PRKAA1, ANGPT1, ERC1, RASA1
GO:0046456~icosanoid biosynthetic process	24	0.208315	PTGES3, FCER1A, TBXAS1, PTGES2, ALOXE3, PTGS2, FADS1, RNPEPL1, EDN1, PTGS1, LTC4S, CD74, C9ORF3, ALOX15, PTGIS, ALOX15B, ALOX5AP, ALOX12B, LTA4H, RNPEP, HPGDS, MGST2, SYK, ALOX12
GO:0002440~production of molecular mediator of immune response	24	0.208315	POLL, EXO1, XRCC4, MSH6, PTPRC, NBN, MSH3, SWAP70, UNG, MLH1, PRKDC, RAG2, IL7R, FOXP1, CTNNBL1, TRAF3IP2, SLC11A1, NOD2, TNFSF13B, CD40LG, POLM, PMS2, FAS, ERCC1
GO:0050852~T cell receptor signaling pathway	23	0.199635	BCL10, PTPRC, THEMIS, CD3E, BCAR1, CD247, PTPN22, MALT1, CACNB3, CACNB4, SKAP1, THY1, UBE2N, MAP3K7, MAPK1, PSEN1, FYN, PLCG2, IKBKG, PSEN2, ZAP70, RIPK2, TRAF6
GO:0000209~protein polyubiquitination	23	0.199635	LRSAM1, DZIP3, UBE4A, UBE4B, PPIL2, UBE2V2, UBE3C, UBE2B, STUB1, PRPF19, ERCC8, G2E3, HUWE1, MAP3K1, DDB2, FBXO4, RNF167, ITCH, AMFR, UBE2D1, TRAF6, CHFR, RNF20
GO:0006687~glycosphingolipid metabolic process	23	0.199635	A4GALT, GM2A, PSAP, HEXA, CREM, UGCG, HEXB, ST8SIA1, ST8SIA3, KIT, ST6GALNAC6, GBA2, GLA, LARGE, ST3GAL5, ITGB8, BAX, ST8SIA5, GALC, NEU3, GAL3ST1, B4GALNT1, CLN6
GO:0042384~cilium assembly	23	0.199635	BBS4, RAB8A, E2F4, KIF3A, C2CD3, FOXJ1, PKHD1, PCNT, DYNC2LI1, VANGL2, ONECUT2, RPGRIP1L, ALMS1, ARPC4, TTC8, ARL6, DNAI2, PCM1, BBS10, OFD1, IFT172, DYNC2H1, MKKS
GO:0008543~fibroblast growth factor receptor signaling pathway	23	0.199635	FGFR2, FGF18, FGF5, FGFR1, FGFR4, FGF8, FGFR3, FIBP, NDST1, KL, FGF9, ATP6AP1, FGF17, FGF10, SHOC2, FGF22, FGF20, CEP57, CTGF, FRS3, FGF1, FGF2, FRS2
GO:0043331~response to dsRNA	22	0.190956	EIF2C2, CARD9, ZCCHC11, DICER1, NFKBIA, SMAD3, TLR3, SMAD2, SMAD1, STAT1, LIN28B, MAPK1, TARBP2, IRAK3, SRRT, NOD2, DGCR8, KCNJ8, TICAM1, PRKRA, RIPK2, IRF3
GO:0007040~lysosome organization	22	0.190956	ARSB, FAM160A2, VPS18, CHMP5, HEXA, MYO7A, HPS4, HEXB, HPS1, PPT1, ACP2, ABCA1, HOOK3, HOOK1, HOOK2, NAGPA, AKTIP, GAA, CLN8, CLN5, IDUA, CLN6
GO:0009161~ribonucleoside monophosphate metabolic process	22	0.190956	ADSS, ADSSL1, ADAL, CECR1, AMPD2, GMPS, AMPD3, ADA, PFAS, GART, UMPS, ATIC, ADK, DHODH, ADSL, DPYD, PAICS, IMPDH1, NT5E, PRPS2, IMPDH2, PRPS1
GO:0046635~positive regulation of alpha-beta T cell activation	22	0.190956	PTPRC, GIMAP5, IKZF1, BLM, CD3E, TGFBR2, ITPKB, SOCS5, ADA, CD83, CD86, HLX, IL4R, ZAP70, AP3D1, RIPK2, RARA, IL2RG, SASH3, EBI3, AP3B1, SYK
GO:0009262~deoxyribonucleotide metabolic process	22	0.190956	NUDT1, DTYMK, RRM2B, DGUOK, SMUG1, ADA, TK2, TYMS, MPG, MUTYH, NT5M, ADK, RRM1, MGEA5, DERA, OGG1, C6ORF108, CCNO, NTHL1, TBPL1, NT5C, DUT
GO:0033077~T cell differentiation in the thymus	22	0.190956	XRCC4, PTPRC, CD3D, CD3E, STAT5A, TP53, JAG2, MINK1, PRKDC, ITPKB, RAG2, HLA-DMA, CD74, CTNNB1, CARD11, DOCK2, JMJD6, BCL2, ZAP70, ADAM17, FAS, APC
GO:0045732~positive regulation of protein catabolic process	22	0.190956	TNF, GCLC, SMAD7, NDFIP1, NRD1, EGLN2, STUB1, AKT1, RNF180, CBLB, PACSIN3, SGSM3, NEDD4, MAPK15, TRIM32, MDM2, IL1B, SH3D19, ITCH, BARD1, APC, ADAM9
GO:0008156~negative regulation of DNA replication	22	0.190956	CDC6, GTPBP4, NF2, BLM, GMNN, HUS1, TP53, TIPIN, TGFB3, BRCA2, TTF1, ATR, POT1, TGFB1, CDT1, CDC45, ACD, STRA8, MAPK15, TINF2, TERF2, RAD17
GO:0046320~regulation of fatty acid oxidation	22	0.190956	CPT1B, PPARA, CAB39L, STK11, CHKB, PRKAG1, PRKAB2, PRKAG2, PPARG, PRKAB1, STRADA, PPARGC1A, IRS1, AKT1, SLC25A20, ACSL1, MLYCD, C1QTNF2, PRKAA1, MTOR, PRKAA2, CAB39, AKT2
GO:0007030~Golgi organization	21	0.182276	ARL1, CTBP1, NPLOC4, ATL2, MAP2K1, ATL3, OPTN, KIFC3, COG4, SYNE1, GORASP1, BHLHA15, GORASP2, DYNC2H1, GOLGA5, SEC23IP, COG1, COG2, GOLGB1, VCPIP1, C11ORF73
GO:0009156~ribonucleoside monophosphate biosynthetic process	21	0.182276	ADSS, ADSSL1, ADAL, CECR1, AMPD2, GMPS, AMPD3, ADA, PFAS, GART, UMPS, ATIC, ADK, DHODH, ADSL, DPYD, PAICS, IMPDH1, PRPS2, IMPDH2, PRPS1
GO:0006829~zinc ion transport	21	0.182276	SLC39A14, SLC39A11, SLC39A10, SLC39A13, SLC39A12, SLC39A9, SLC39A8, SLC30A4, SLC30A5, SLC39A7, SLC30A2, SLC39A6, SLC30A3, SLC39A5, SLC30A10, SLC30A8, SLC30A9, SLC39A3, SLC30A6, SLC39A2, SLC30A7
GO:0007041~lysosomal transport	21	0.182276	ARSB, GNPTG, FAM160A2, CHMP5, LHCGR, USE1, SNX1, M6PR, HOOK3, HOOK1, HOOK2, NAGPA, NPC1, ADRB2, AKTIP, NEDD4, AP3M1, HMGXB4, ZFYVE16, SORT1, AP3B1
GO:0048066~pigmentation during development	21	0.182276	SOX10, EDN3, SLC45A2, TYRP1, PLDN, HPS6, MLPH, GNA11, MITF, KIT, MREG, CITED1, ZIC2, DCT, EDNRB, GNAQ, BCL2, GFPT1, AP3D1, OCA2, RAB27A
GO:0030166~proteoglycan biosynthetic process	21	0.182276	GAL3ST3, GAL3ST4, HS3ST5, NDST1, NDST2, CYTL1, IGF1, DSE, GLCE, HS2ST1, CSGALNACT1, SLC35D1, CHST8, CHST11, CSGALNACT2, ACAN, CHST13, EXT1, LIPC, EXT2, HS3ST3B1
GO:0033692~cellular polysaccharide biosynthetic process	21	0.182276	GLT25D1, CMAS, GNE, PHKG1, PHKG2, GYG1, CERCAM, HS2ST1, CSGALNACT1, AKT1, B3GNT8, PPP1R3C, GLT25D2, GBE1, CSGALNACT2, GYS1, B3GNT1, GYS2, MAT2B, B3GNT2, EXT1, EXT2
GO:0007257~activation of JUN kinase activity	21	0.182276	MDFI, FCER1A, PTPLAD1, BIRC7, PKN1, MAP4K1, MUL1, DAXX, MAP3K6, MAP3K5, MAP4K5, MDFIC, MAP3K2, MAP3K9, RIPK1, MAP3K1, GAB1, MAPK8IP3, SYK, FGD4, MAP3K11
GO:0043547~positive regulation of GTPase activity	20	0.173596	GNAO1, MAP2K1, RALBP1, FOXJ1, NF1, ARHGAP27, DOCK7, SCRIB, THY1, ARHGAP6, S1PR1, NDEL1, SYDE2, TSC1, PTK2B, SYDE1, RASGRF1, TSC2, RGS9, ARAP1
GO:0045778~positive regulation of ossification	20	0.173596	BMP4, BMP2, THRB, KL, BMPR2, TGFB3, CD276, SMAD3, TGFB1, TGFB2, ACVR2A, ACVR2B, PLA2G4A, P2RX7, ADRB2, BMP7, BMPR1B, RUNX2, BMP6, ACVR1
GO:0045669~positive regulation of osteoblast differentiation	20	0.173596	BMP4, BMP2, IL6, PDLIM7, BMPR2, CD276, IL6R, SMAD1, CTNNB1, MEN1, ACVR2A, ACVR2B, WNT7B, DLX5, NPPC, BMP7, BMPR1B, RUNX2, BMP6, ACVR1
GO:0045862~positive regulation of proteolysis	20	0.173596	F12, TNF, GCLC, AURKAIP1, SMAD7, NRD1, STUB1, AKT1, RNF180, HDAC2, EP300, PACSIN3, MGEA5, MDM2, IL1B, SH3D19, IFT52, IFT88, CLN6, ADAM9
GO:0006890~retrograde vesicle-mediated transport, Golgi to ER	19	0.164916	ARFGAP1, COPA, PICK1, COPZ1, RER1, TAPBP, KIF1C, COG4, COPB2, COPG2, SCFD1, ARF1, SCYL1, COG7, GBF1, COPB1, ARCN1, COPG, COPE
GO:0070304~positive regulation of stress-activated protein kinase signaling pathway	19	0.164916	CARD9, TNF, TAOK2, LYN, TAOK3, TLR3, DUSP22, TLR4, TGFB2, MAP3K7, NOD2, NOD1, HIPK2, MAPK8IP2, SEMA4C, RIPK2, IL1B, CD27, AXIN1
GO:0006903~vesicle targeting	19	0.164916	SEPT5, SNAP29, ARFGAP1, STX5, COPA, COPZ1, NLGN1, WIPI1, COPB2, ARF1, PSEN1, GBF1, COPB1, ARCN1, LRMP, TMED10, SNAP23, COPG, COPE
GO:0043271~negative regulation of ion transport	19	0.164916	TNF, GNAO1, NOS1, GNAI2, PTGS2, DRD2, STIM2, PXK, KCNA5, NFKBIL1, TGFB1, BEST3, ADRB2, NEDD4, BCL2, NEDD4L, LTB, LTA, HTR2A
GO:0045058~T cell selection	18	0.156236	PTPRC, CD3D, THEMIS, CD3E, JAG2, MINK1, ITPKB, IL15, HLA-DMA, CD74, CD1D, CARD11, DOCK2, BCL2, ZAP70, CD4, FAS, SYK
GO:0033619~membrane protein proteolysis	18	0.156236	ADAM10, APH1A, RELA, APH1B, NFKB1, NCSTN, PRKCQ, P2RX7, PSEN1, BACE2, PSEN2, BACE1, ERAP1, ADAM17, ADAM19, NGFR, TRAF6, ADAM9
GO:0030514~negative regulation of BMP signaling pathway	18	0.156236	CER1, TWSG1, CAV1, NOG, SMAD7, SMAD6, FSTL3, LEMD3, SKI, GREM1, BMPER, TRIM33, HTRA1, SOSTDC1, HIPK2, SMURF1, CHRD, TOB1
GO:0032231~regulation of actin filament bundle formation	18	0.156236	NF2, PLEK, TACR1, SMAD3, TAC1, PRKCQ, ARHGAP6, SORBS3, KISS1R, S1PR1, TSC1, MAP3K1, TSC2, RHOA, AMOT, MTOR, ARHGEF10L, ARAP1
GO:0014013~regulation of gliogenesis	18	0.156236	BMP4, NOG, BMP2, LYN, DRD3, NTF3, RELA, NF1, PPARG, DLL3, PRPF19, DLX2, ATF5, LINGO1, NOTCH1, DLX1, NKX6-2, ID4
GO:0030071~regulation of mitotic metaphase/anaphase transition	18	0.156236	CENPF, CDC23, TTK, ESPL1, ANAPC10, CENPE, HERC2, ZZEF1, ATM, MYCBP2, MAD2L1, CUL7, CUL9, BUB1, HECTD3, MAD2L2, NEK6, APC
GO:0048538~thymus development	18	0.156236	IKZF1, JARID2, TGFBR1, TBX1, PRDX2, CACNB4, SIX4, SOD1, BCL2L11, CTNNB1, CRKL, CCNB2, PSEN1, BCL2, BCL11B, PSEN2, PBX1, APC
GO:0016571~histone methylation	18	0.156236	EHMT1, EZH2, C17ORF79, SUV420H2, SUZ12, MEN1, MLL5, PRMT7, PRMT8, PRMT5, WHSC1L1, PRMT6, PRDM5, SETD2, CARM1, NSD1, RNF20, SUV420H1
GO:0000059~protein import into nucleus, docking	17	0.147557	RANBP17, XPO1, NUP98, XPO6, IPO13, IPO11, IPO9, IPO8, CSE1L, IPO7, IPO4, NUP205, IPO5, XPO7, TNPO2, KPNB1, TNPO1
GO:0001837~epithelial to mesenchymal transition	17	0.147557	S100A4, BMP2, NOG, TRIM28, EOMES, LEF1, HGF, SOX9, TGFB1, CTNNB1, TGFB2, NOTCH1, HIF1A, TGFBR3, BMP7, NFATC1, HNRNPAB
GO:0030501~positive regulation of bone mineralization	17	0.147557	BMP4, BMP2, KL, BMPR2, TGFB3, CD276, SMAD3, TGFB1, ACVR2A, ACVR2B, PLA2G4A, P2RX7, ADRB2, BMPR1B, BMP7, BMP6, ACVR1
GO:0050881~musculoskeletal movement	17	0.147557	TCAP, DRD3, TNNC2, TNNC1, VPS54, HOMER1, ITPR1, TNNT3, TNNT1, HIPK2, GAA, CHRND, CHRNA1, IKBKB, CLN8, CACNA1A, MB
GO:0006891~intra-Golgi vesicle-mediated transport	17	0.147557	PACS1, GABARAPL2, NAPG, COPZ1, NAPA, OPTN, COPB2, COPG2, COG5, COPB1, GOSR1, CUX1, GOLGA5, GOLGA3, COG1, COPE, COG2
GO:0050879~multicellular organismal movement	17	0.147557	TCAP, DRD3, TNNC2, TNNC1, VPS54, HOMER1, ITPR1, TNNT3, TNNT1, HIPK2, GAA, CHRND, CHRNA1, IKBKB, CLN8, CACNA1A, MB
GO:0051966~regulation of synaptic transmission, glutamatergic	17	0.147557	EGFR, DRD1, UCN, PTGS2, GRIK1, ADORA2A, DRD2, GRIK3, OXTR, GRIA4, ADORA1, GRM1, PSEN1, GRIA2, NTRK2, PRKACA, HTR2A
GO:0070169~positive regulation of biomineral formation	17	0.147557	BMP4, BMP2, KL, BMPR2, TGFB3, CD276, SMAD3, TGFB1, ACVR2A, ACVR2B, PLA2G4A, P2RX7, ADRB2, BMPR1B, BMP7, BMP6, ACVR1
GO:0006383~transcription from RNA polymerase III promoter	17	0.147557	SNAPC5, GTF3A, POLR3H, POLR3K, SNAPC2, SNAPC4, SNAPC3, CRCP, IVNS1ABP, POLR3D, TROVE2, GTF3C6, GTF3C5, GTF3C2, GTF3C1, GTF3C4, GTF3C3
GO:0002758~innate immune response-activating signal transduction	17	0.147557	IRAK2, IRAK1, BCL10, RELA, TLR2, KLRK1, NFKBIA, TLR3, TLR4, TLR6, TLR7, IRAK3, NOD2, MYD88, TICAM1, RIPK2, CLEC7A
GO:0002218~activation of innate immune response	17	0.147557	IRAK2, IRAK1, BCL10, RELA, TLR2, KLRK1, NFKBIA, TLR3, TLR4, TLR6, TLR7, IRAK3, NOD2, MYD88, TICAM1, RIPK2, CLEC7A
GO:0009126~purine nucleoside monophosphate metabolic process	17	0.147557	ADSS, ADSSL1, ADAL, CECR1, AMPD2, GMPS, AMPD3, PFAS, ADA, GART, ATIC, ADSL, PAICS, IMPDH1, NT5E, IMPDH2, PRPS1
GO:0045685~regulation of glial cell differentiation	17	0.147557	BMP4, NOG, BMP2, DRD3, NTF3, RELA, NF1, PPARG, DLL3, PRPF19, DLX2, ATF5, LINGO1, NOTCH1, DLX1, NKX6-2, ID4
GO:0009167~purine ribonucleoside monophosphate metabolic process	17	0.147557	ADSS, ADSSL1, ADAL, CECR1, AMPD2, GMPS, AMPD3, PFAS, ADA, GART, ATIC, ADSL, PAICS, IMPDH1, NT5E, IMPDH2, PRPS1
GO:0046638~positive regulation of alpha-beta T cell differentiation	17	0.147557	GIMAP5, IKZF1, TGFBR2, ITPKB, SOCS5, ADA, CD83, CD86, IL4R, HLX, ZAP70, AP3D1, RARA, IL2RG, SASH3, AP3B1, SYK
GO:0002221~pattern recognition receptor signaling pathway	16	0.138877	IRAK2, IRAK1, BCL10, RELA, TLR2, NFKBIA, TLR3, TLR4, TLR6, TLR7, IRAK3, NOD2, MYD88, TICAM1, RIPK2, CLEC7A
GO:0002285~lymphocyte activation during immune response	16	0.138877	GPR183, ICAM1, ITGAL, RELB, TP53, EOMES, ADA, ATP7A, SLC11A1, UNC13D, PSEN1, PLCG2, PSEN2, BCL3, IL12B, RAB27A
GO:0016574~histone ubiquitination	16	0.138877	UBE2A, RING1, CDC73, CBX8, UBE2B, CTR9, UBE2N, SUZ12, RNF8, HUWE1, LEO1, RNF168, USP22, RNF20, RNF40, UBE2E1
GO:0042345~regulation of NF-kappaB import into nucleus	16	0.138877	TNF, NFKBIB, G3BP2, NFKBIA, EDAR, NLRP3, PRDX1, IL10, PRKCQ, UACA, RHOA, BCL3, FAF1, TRIP6, EDA, CD27
GO:0009168~purine ribonucleoside monophosphate biosynthetic process	16	0.138877	ADSS, ADSSL1, ADAL, CECR1, AMPD2, GMPS, AMPD3, PFAS, ADA, GART, ATIC, ADSL, PAICS, IMPDH1, IMPDH2, PRPS1
GO:0009127~purine nucleoside monophosphate biosynthetic process	16	0.138877	ADSS, ADSSL1, ADAL, CECR1, AMPD2, GMPS, AMPD3, PFAS, ADA, GART, ATIC, ADSL, PAICS, IMPDH1, IMPDH2, PRPS1
GO:0051492~regulation of stress fiber formation	16	0.138877	NF2, TACR1, SMAD3, TAC1, PRKCQ, SORBS3, KISS1R, ARHGAP6, S1PR1, TSC1, TSC2, RHOA, AMOT, MTOR, ARHGEF10L, ARAP1
GO:0060048~cardiac muscle contraction	16	0.138877	MYL4, ACTC1, TCAP, TNNC1, MYL3, MAP2K3, MYBPC3, TAZ, MYLK2, ADRBK1, TNNI3, PSEN2, GAA, CAMK2D, RYR2, MAP2K6
GO:0032755~positive regulation of interleukin-6 production	16	0.138877	UCN, IL6, CARD9, TNF, TLR2, TLR3, TLR4, IL6R, TLR7, NOD2, P2RX7, NOD1, TICAM1, RIPK2, IL1B, AKIRIN2
GO:0009072~aromatic amino acid family metabolic process	16	0.138877	KYNU, IDO2, HGD, PAH, KMO, TAT, FAH, HPDL, AFMID, DCT, ATP7A, TDO2, GSTZ1, TPH1, HPD, TPH2
GO:0006400~tRNA modification	15	0.130197	PUS3, GTPBP3, SSB, QTRT1, TRMT61A, TRMT61B, URM1, CTU1, METTL1, CTU2, QTRTD1, WDR4, THG1L, CDK5RAP1, NSUN2
GO:0030149~sphingolipid catabolic process	15	0.130197	SGPL1, GM2A, HEXA, HEXB, SPHK1, PPT1, CEL, GBA2, SMPDL3B, GLA, SMPDL3A, GALC, SMPD1, NEU3, SMPD3
GO:0046488~phosphatidylinositol metabolic process	15	0.130197	DRD1, IMPA1, PIK3C2A, PI4KA, PIP5K1B, PIP5K1C, PI4KB, PIP5K1A, PIP5KL1, GALR2, PIKFYVE, CD81, PIP4K2A, IP6K3, PIP4K2B
GO:0032320~positive regulation of Ras GTPase activity	15	0.130197	MAP2K1, RALBP1, FOXJ1, NF1, ARHGAP27, DOCK7, SCRIB, S1PR1, NDEL1, SYDE2, TSC1, PTK2B, SYDE1, RASGRF1, ARAP1
GO:0046466~membrane lipid catabolic process	15	0.130197	SGPL1, GM2A, HEXA, HEXB, SPHK1, PPT1, CEL, GBA2, SMPDL3B, GLA, SMPDL3A, GALC, SMPD1, NEU3, SMPD3
GO:0042787~protein ubiquitination during ubiquitin-dependent protein catabolic process	15	0.130197	RNF144B, DDB1, UBE4B, RNF217, PARK2, OS9, LNX1, NEDD4, MAP3K1, TRIM32, MDM2, RNF11, SIAH1, ITCH, SMURF1
GO:0046330~positive regulation of JNK cascade	15	0.130197	CARD9, TNF, TAOK2, TAOK3, DUSP22, TLR3, TLR4, MAP3K7, NOD2, NOD1, HIPK2, RIPK2, IL1B, CD27, AXIN1
GO:0030318~melanocyte differentiation	14	0.121517	SOX10, EDN3, TYRP1, PLDN, MLPH, HPS6, MITF, MREG, CITED1, EDNRB, BCL2, GFPT1, OCA2, RAB27A
GO:0007032~endosome organization	14	0.121517	STX6, FAM160A2, VPS18, CLCN3, RAB5B, RAB5C, HOOK3, HOOK1, HOOK2, AKTIP, AQP11, RAB22A, VPS4B, ALS2CL
GO:0050931~pigment cell differentiation	14	0.121517	SOX10, EDN3, TYRP1, PLDN, MLPH, HPS6, MITF, MREG, CITED1, EDNRB, BCL2, GFPT1, OCA2, RAB27A
GO:0014072~response to isoquinoline alkaloid	14	0.121517	GNAO1, TACR3, DRD3, DRD2, TACR1, RELA, GRIN1, TAC1, EDNRA, PCSK1, ADRA1B, SRR, IL1B, GHR
GO:0042308~negative regulation of protein import into nucleus	14	0.121517	MDFI, UACA, NFKBIE, NFKBIB, NF1, G3BP2, NFKBIA, FAF1, NLRP3, MXI1, TACC3, PKIA, NFKBIL1, IL10
GO:0006900~membrane budding	14	0.121517	ARFGAP1, COPA, CALY, AP2S1, COPZ1, COPB2, P2RX7, PICALM, ARF1, GBF1, COPB1, ARCN1, COPG, COPE
GO:0033280~response to vitamin D	14	0.121517	ALPL, CYP24A1, BGLAP, PTGS2, RXRA, PMF1, AQP3, TGFB1, PLA2G4A, CYP27B1, CDKN2D, IL1B, LRP2, BMP7, SPP1
GO:0043278~response to morphine	14	0.121517	GNAO1, TACR3, DRD3, DRD2, TACR1, RELA, GRIN1, TAC1, EDNRA, PCSK1, ADRA1B, SRR, IL1B, GHR
GO:0007009~plasma membrane organization	14	0.121517	CAV3, A4GALT, SYT7, SOD1, TRIM72, PLSCR1, P2RX7, DYSF, PLSCR4, PLSCR2, PLSCR3, AGRN, SYT17, MYH10, SERP1
GO:0042992~negative regulation of transcription factor import into nucleus	13	0.112837	MDFI, UACA, NFKBIE, NFKBIB, NF1, G3BP2, NFKBIA, FAF1, NLRP3, MXI1, TACC3, NFKBIL1, IL10
GO:0043526~neuroprotection	13	0.112837	NMNAT3, UCN, ESR1, ESR2, ATP7A, GRM4, AKT1S1, CRH, JAK2, ADAM9, GHR, DHCR24, NMNAT1
GO:0002224~toll-like receptor signaling pathway	13	0.112837	IRAK2, BCL10, IRAK1, IRAK3, MYD88, TICAM1, TLR2, NFKBIA, TLR3, RIPK2, TLR4, TLR6, TLR7
GO:0009225~nucleotide-sugar metabolic process	13	0.112837	UAP1, GMDS, GNE, GALT, UGDH, DPAGT1, PMM2, EXTL2, SLC35A3, CSGALNACT1, PGM3, TSTA3, UGP2
GO:0048199~vesicle targeting, to, from or within Golgi	12	0.104158	ARFGAP1, COPB2, COPA, ARF1, GBF1, COPB1, ARCN1, COPZ1, TMED10, COPG, WIPI1, COPE
GO:0045947~negative regulation of translational initiation	12	0.104158	EIF4EBP3, EIF2C2, EIF4EBP1, EIF2AK1, PAIP2, EIF3E, EIF2B3, EIF2AK3, EIF2B1, EIF2B4, PAIP2B, EIF2B5
GO:0002286~T cell activation during immune response	12	0.104158	ATP7A, ICAM1, SLC11A1, ITGAL, PSEN1, RELB, PSEN2, TP53, EOMES, BCL3, IL12B, RAB27A
GO:0045061~thymic T cell selection	12	0.104158	CARD11, PTPRC, DOCK2, CD3D, CD3E, ZAP70, JAG2, MINK1, ITPKB, FAS, HLA-DMA, CD74
GO:0034605~cellular response to heat	12	0.104158	DHX9, HDAC2, STAC, LYN, C20ORF54, XYLT1, CLPB, TFEC, ST8SIA1, THBS1, MYOF, SCARA5
GO:0032648~regulation of interferon-beta production	12	0.104158	MAVS, DDX58, POLR3G, POLR3F, TICAM1, TLR3, POLR3A, POLR3C, POLR3B, TLR7, TLR8, POLR3D
GO:0007250~activation of NF-kappaB-inducing kinase activity	12	0.104158	MAP3K7, TNFRSF10A, TRAF2, IRAK1, CARD14, TNFRSF10B, IKBKG, TLR3, MALT1, TRAF6, TLR6, CARD10
GO:0010595~positive regulation of endothelial cell migration	12	0.104158	VEGFC, PDGFB, AGT, EDN1, AAMP, AMOT, SCARB1, HDAC9, THBS1, FGF2, HDAC7, TGFB1
GO:0043330~response to exogenous dsRNA	11	0.0954778	MAPK1, IRAK3, NOD2, CARD9, KCNJ8, TICAM1, NFKBIA, TLR3, RIPK2, IRF3, STAT1
GO:0032872~regulation of stress-activated MAPK cascade	10	0.086798	NOD2, NOD1, CARD9, MAPK8IP2, SEMA4C, IL1B, RIPK2, TLR4, PRDX1, TGFB2
GO:0032925~regulation of activin receptor signaling pathway	10	0.086798	MEN1, ACVR2A, INHBA, ACVR1B, ACVR2B, SMAD7, LEMD3, SKI, FKBP1A, ACVR1
GO:0006623~protein targeting to vacuole	10	0.086798	GNPTG, NAGPA, ATG4D, ATG4C, NEDD4, AP3M1, ATG4A, ZFYVE16, LHCGR, AP3B1
GO:0048200~Golgi transport vesicle coating	10	0.086798	ARFGAP1, COPB2, COPA, ARF1, GBF1, COPB1, ARCN1, COPZ1, COPG, COPE
GO:0048194~Golgi vesicle budding	10	0.086798	ARFGAP1, COPB2, COPA, ARF1, GBF1, COPB1, ARCN1, COPZ1, COPG, COPE
GO:0048205~COPI coating of Golgi vesicle	10	0.086798	ARFGAP1, COPB2, COPA, ARF1, GBF1, COPB1, ARCN1, COPZ1, COPG, COPE
GO:0052173~response to defenses of other organism during symbiotic interaction	9	0.0781182	IRF7, TLR2, SMAD3, GUCY1A3, TLR3, TLR4, TLR6, TLR7, TGFB1
GO:0075136~response to host	9	0.0781182	IRF7, TLR2, SMAD3, GUCY1A3, TLR3, TLR4, TLR6, TLR7, TGFB1
GO:0032862~activation of Rho GTPase activity	9	0.0781182	NDEL1, SYDE2, TSC1, SYDE1, PTK2B, RASGRF1, FOXJ1, DOCK7, SCRIB
GO:0010717~regulation of epithelial to mesenchymal transition	9	0.0781182	SMAD7, SMAD4, TGFB3, SMAD3, TGFBR3, SMAD2, TGFB1I1, TGFB1, TGFB2
GO:0048009~insulin-like growth factor receptor signaling pathway	9	0.0781182	AKT1, IGF1R, GRB10, TSC2, EIF2AK3, IRS1, GIGYF1, PIK3R1, GHR
GO:0006491~N-glycan processing	9	0.0781182	MGAT4B, GNPTG, MAN2A1, MGAT4A, MAN1A2, FUT8, ST8SIA4, ST8SIA3, ST8SIA2
GO:0032856~activation of Ras GTPase activity	9	0.0781182	NDEL1, SYDE2, TSC1, SYDE1, PTK2B, RASGRF1, FOXJ1, DOCK7, SCRIB
GO:0009125~nucleoside monophosphate catabolic process	9	0.0781182	PDE5A, PDE3B, PDE8B, PDE4D, CNP, PDE8A, NT5E, AMPD3, C6ORF108
GO:0052200~response to host defenses	9	0.0781182	IRF7, TLR2, SMAD3, GUCY1A3, TLR3, TLR4, TLR6, TLR7, TGFB1
GO:0043368~positive T cell selection	9	0.0781182	PTPRC, DOCK2, CD3D, THEMIS, BCL2, ZAP70, ITPKB, HLA-DMA, CD74
GO:0051145~smooth muscle cell differentiation	9	0.0781182	BMP4, WNT4, NTF3, AGT, FOXF1, FGF10, MKL2, TBX18, ACVR1
GO:0032874~positive regulation of stress-activated MAPK cascade	9	0.0781182	NOD2, NOD1, CARD9, MAPK8IP2, SEMA4C, IL1B, RIPK2, TLR4, TGFB2

## Sheet: CN-UniqueGenes
Term	Count	% of genes that are represented	Genes
GO:0045449~regulation of transcription	1645	15.0669	MEF2C, MEF2B, MEF2A, ASCC1, RORC, RORB, RORA, MAMSTR, ZNF777, ZNF775, ZNF774, FOXF1, FOXF2, ZNF772, ZNF397, ZNF395, ZNF394, ZNF391, TBPL1, CCAR1, IKBKAP, PCBD2, PCBD1, EOMES, ZNF791, ZNF792, ZNF793, ZNF789, SCYL1, ASCC2, ZNF783, ASCC3, JUN, ZNF786, FOXG1, ZNF384, ZNF383, MYBBP1A, ZNF382, NFKBIA, MYBL1, MYBL2, VPS72, ATN1, ARNTL2, ZNF398, ESRRA, ESRRG, ZSCAN4, ZSCAN1, ZSCAN2, USF1, SFMBT1, USF2, S…
GO:0006350~transcription	1363	12.484	MEF2C, MEF2B, MEF2A, MED25, ASCC1, RORC, RORB, MED23, MED22, RORA, MED21, MED20, MAMSTR, EPC1, ZNF777, EPC2, TAF5L, MED28, ZNF775, MED29, ZNF774, FOXF1, FOXF2, ZNF772, MED27, ZNF397, PQBP1, ZNF395, PATZ1, ZNF394, TBPL1, ZNF391, CCAR1, ZNF101, IKBKAP, RREB1, TAF4B, ZNF507, MTPAP, ZNF501, MED12, MECP2, EOMES, ZNF502, ZNF791, MED11, ZNF503, MED14, ZNF792, ZNF793, MED13, PROX2, PROX1, TOX2, MED10, ZN…
GO:0051252~regulation of RNA metabolic process	1094	10.0202	MEF2C, MEF2B, MEF2A, RORC, SYNCRIP, MED23, RORB, MED22, RORA, MED21, MED20, EPC1, ZNF777, FOXF1, FOXF2, MED27, ZNF772, ZNF397, PQBP1, YEATS2, ZNF395, PATZ1, ZNF394, TBPL1, ZNF101, IKBKAP, L3MBTL4, PCBD2, RREB1, TAF4B, MED12, MECP2, EOMES, ZNF791, MED11, MED14, ZNF792, ZNF793, MED13, MECOM, PROX1, MED10, ZNF500, ZNF789, MED15, ZNF783, MED16, MED17, JUN, ZNF786, MED18, FOXG1, ZNF383, MYBBP1A, ZNF38…
GO:0006355~regulation of transcription, DNA-dependent	1071	9.80949	MEF2C, MEF2B, MEF2A, RORC, MED23, RORB, MED22, RORA, MED21, MED20, EPC1, ZNF777, FOXF1, FOXF2, MED27, ZNF772, ZNF397, PQBP1, YEATS2, ZNF395, PATZ1, ZNF394, TBPL1, ZNF101, IKBKAP, L3MBTL4, PCBD2, RREB1, TAF4B, MED12, MECP2, EOMES, ZNF791, MED11, MED14, ZNF792, ZNF793, MED13, MECOM, PROX1, MED10, ZNF500, ZNF789, MED15, ZNF783, MED16, MED17, JUN, ZNF786, MED18, FOXG1, ZNF383, MYBBP1A, ZNF382, ZNF517…
GO:0007242~intracellular signaling cascade	859	7.86774	HRAS, BTK, MAP3K7, HMHA1, MAP3K6, MAP3K5, DIRAS2, DIRAS3, LTB4R, MAP3K9, PIK3C3, PIK3CA, RAB27A, PIK3CG, IKBKAP, PIK3CB, RREB1, PIK3CD, MED12, MED14, GEM, MED13, MARK1, RAD1, MAPK1, SSTR2, MED16, SSTR1, MED17, ZWINT, MAPK3, MAPK9, ROR2, ARL8A, MAPK7, UNC13C, EIF2AK3, UNC13A, DCBLD2, RALGPS2, PLCXD3, RALGPS1, NFKBIB, DUSP10, NFKBIA, ARF6, ARF5, DUSP19, RAC1, DUSP16, ZAP70, TAOK2, TAOK3, DUSP22, AT…
GO:0006508~proteolysis	676	6.19161	MASP1, MASP2, VPRBP, RCE1, MYLIP, USP50, CUL3, CUL2, USP53, CUL5, PGPEP1, USP54, CUL7, BTBD1, CUL9, FAP, CUL1, ADAM9, AUP1, UBE2J1, SKP2, ESPL1, F7, BRAP, ADAMTS6, ADAMTS9, ADAMTS8, BACE2, F3, BACE1, ST14, ADAMTS1, YME1L1, ADAMTS3, ADAMTS2, WFDC2, ASPRV1, ADAMTS4, RAD23B, DNAH12, RAD23A, UBA6, UBA5, SPOP, NPLOC4, UBE2CBP, FOXRED2, PCNP, HGF, MARCH10, TINAGL1, MARCH11, UBA2, UBA3, SMURF2, PAPPA2, …
GO:0006796~phosphate metabolic process	656	6.00843	PDP1, PDP2, CLK1, BTK, MAP3K7, MAP3K6, CTTNBP2, MAP3K5, CLK3, CLK2, MAP3K9, MAP3K8, PIK3C3, CLK4, ILK, PIK3CA, TLK1, MAP2K7, MAP2K6, MAP2K5, SYK, ADAM9, PIK3CG, PTPRJ, IKBKAP, TYRO3, PTPRM, TNIK, PTPRF, ROCK1, ROCK2, PIK3CB, PTPRG, PTPRH, PIK3CD, MYLK4, PTPRR, PTPRS, MYLK2, SCYL3, PTPRU, MARK3, PTPDC1, MARK4, MARK1, PTPRQ, SPAG9, MAPK1, EIF2AK1, SCYL1, EIF2S1, MAPK3, ROR1, MAPK9, ROR2, MAPK7, MST…
GO:0006793~phosphorus metabolic process	656	6.00843	PDP1, PDP2, CLK1, BTK, MAP3K7, MAP3K6, CTTNBP2, MAP3K5, CLK3, CLK2, MAP3K9, MAP3K8, PIK3C3, CLK4, ILK, PIK3CA, TLK1, MAP2K7, MAP2K6, MAP2K5, SYK, ADAM9, PIK3CG, PTPRJ, IKBKAP, TYRO3, PTPRM, TNIK, PTPRF, ROCK1, ROCK2, PIK3CB, PTPRG, PTPRH, PIK3CD, MYLK4, PTPRR, PTPRS, MYLK2, SCYL3, PTPRU, MARK3, PTPDC1, MARK4, MARK1, PTPRQ, SPAG9, MAPK1, EIF2AK1, SCYL1, EIF2S1, MAPK3, ROR1, MAPK9, ROR2, MAPK7, MST…
GO:0008104~protein localization	619	5.66954	OXA1L, LTBP2, CROCC, VPS54, SLC9A2, C16ORF70, USE1, VPS52, MXI1, CTNNB1, SSR1, GRIN2C, VPS4B, VPS4A, TLK1, RAB27A, VPS45, GRIN2A, VPS41, PTPRU, YIF1A, MAPK1, PITPNM1, BACE2, JUN, CCDC99, RTP4, MTX3, NFKBIE, NFKBIB, MTX2, MTX1, CACNB1, NFKBIA, PPT1, ARF6, CCDC91, CHCHD4, ARF5, GORASP1, DUSP16, SEC23IP, RANBP17, TAOK2, RASEF, RAB7L1, GGN, DVL1, ARF1, TRPS1, SYTL4, PCNA, SYTL5, HGS, NUTF2, SYTL2, SY…
GO:0010604~positive regulation of macromolecule metabolic process	580	5.31233	MEF2C, HRAS, AURKAIP1, XRCC6, NAA15, RORB, RORA, MED21, CITED1, CITED2, CTNNB1, EPC1, BRPF1, FOXF1, FOXF2, CCNA2, CUL1, ADAM9, SYK, PCBD2, PCBD1, RXRB, RXRA, RXRG, MED12, MED14, MED13, MECOM, PROX1, MAPK1, MED17, JUN, MAPK9, CRTC1, NFKBIA, SCRIB, PEMT, TCF4, TCF3, DNMT3B, ARHGEF10L, DVL3, ESRRA, KLF12, MAP2K1, MAP2K3, TGFBR1, ESRRG, MSTN, KLF15, USF1, USF2, SMURF1, HNF1A, GRIP1, SPI1, CCNE1, NOD2…
GO:0009057~macromolecule catabolic process	548	5.01923	USE1, VPRBP, MYLIP, USP50, ISG20, CUL3, CUL2, USP53, CUL5, USP54, CUL7, BTBD1, CUL9, CUL1, AUP1, ADAM9, ZHX2, UBE2J1, SKP2, BRAP, ADAMTS9, BACE2, BACE1, YME1L1, RAD23B, DNAH12, RAD23A, PABPC4, UBA6, PPT1, UBA5, NTHL1, SPOP, NPLOC4, UBE2CBP, FOXRED2, PCNP, MARCH10, MARCH11, ATM, UPF3B, UBA2, UBA3, POP1, SMURF2, SMURF1, LDLR, TSG101, UBE2G1, UBE2G2, UFC1, FBXL19, USP19, STRA8, MGRN1, MAP1LC3A, NCCR…
GO:0016310~phosphorylation	543	4.97344	CLK1, BTK, MAP3K7, MAP3K6, CTTNBP2, MAP3K5, CLK3, CLK2, MAP3K9, CLK4, PIK3C3, ILK, MAP3K8, PIK3CA, TLK1, MAP2K7, MAP2K6, MAP2K5, ADAM9, SYK, PIK3CG, IKBKAP, TYRO3, TNIK, ROCK1, ROCK2, PIK3CB, PIK3CD, MYLK4, MYLK2, SCYL3, MARK3, MARK4, MARK1, SPAG9, MAPK1, EIF2AK1, SCYL1, EIF2S1, MAPK3, ROR1, MAPK9, ROR2, MST1R, MAPK7, EIF2AK3, EIF2AK4, ERBB4, GNAI2, ERBB2, SDHAF2, ATP6V0B, MUSK, ZAP70, TAOK2, MAP…
GO:0045184~establishment of protein localization	541	4.95512	LTBP2, VPS54, C16ORF70, USE1, VPS52, SSR1, VPS4B, VPS4A, TLK1, RAB27A, VPS45, VPS41, YIF1A, PITPNM1, MAPK1, BACE2, JUN, RTP4, MTX3, MTX2, MTX1, CACNB1, NFKBIA, PPT1, ARF6, CCDC91, CHCHD4, ARF5, GORASP1, DUSP16, SEC23IP, RANBP17, TAOK2, RASEF, RAB7L1, ARF1, TRPS1, SYTL4, PCNA, SYTL5, HGS, SYTL2, NUTF2, SYTL3, SMURF1, SYTL1, RERE, MSR1, PDIA3, TSG101, FGF9, AP2S1, RASSF9, AP3S1, COPB2, AP1S1, SRPR,…
GO:0015031~protein transport	535	4.90016	LTBP2, VPS54, C16ORF70, USE1, VPS52, SSR1, VPS4B, VPS4A, TLK1, RAB27A, VPS45, VPS41, YIF1A, PITPNM1, MAPK1, BACE2, JUN, RTP4, MTX3, MTX2, MTX1, CACNB1, NFKBIA, PPT1, ARF6, CCDC91, CHCHD4, ARF5, GORASP1, DUSP16, SEC23IP, RANBP17, TAOK2, RASEF, RAB7L1, ARF1, TRPS1, PCNA, SYTL4, SYTL5, HGS, SYTL2, NUTF2, SYTL3, SMURF1, SYTL1, RERE, MSR1, PDIA3, TSG101, FGF9, AP2S1, RASSF9, AP3S1, COPB2, AP1S1, SRPR,…
GO:0010941~regulation of cell death	521	4.77194	MEF2C, XRCC4, HRAS, PTGS2, BTC, SGMS1, SART1, CITED2, BTK, MAGED1, MAP3K7, CUL3, CUL2, MAP3K5, PGP, CUL5, ILK, PIK3CA, FAS, MAP2K6, CUL1, ADAM9, RAB27A, PIK3CG, BCL2L14, PTPRF, ROCK1, RXRA, SKP2, GRIN2A, F7, BCL2L13, MARK4, BCL2L11, NME6, BCL2L10, MAPK1, MSX1, NME3, UNC13D, JUN, F3, RYR2, MAPK9, EIF2AK3, MYO18A, ERBB2, NFKBIA, PPT1, BCL2L2, BCL2L1, SCRIB, PEA15, RAC1, FAIM, SPHK2, TGFBR1, KLF10, …
GO:0043067~regulation of programmed cell death	518	4.74446	MEF2C, XRCC4, HRAS, PTGS2, BTC, SGMS1, SART1, CITED2, BTK, MAGED1, MAP3K7, CUL3, CUL2, MAP3K5, PGP, CUL5, ILK, PIK3CA, FAS, MAP2K6, CUL1, ADAM9, RAB27A, PIK3CG, BCL2L14, PTPRF, ROCK1, RXRA, SKP2, GRIN2A, F7, BCL2L13, MARK4, BCL2L11, NME6, BCL2L10, MAPK1, MSX1, NME3, UNC13D, JUN, F3, RYR2, MAPK9, EIF2AK3, MYO18A, ERBB2, NFKBIA, PPT1, BCL2L2, BCL2L1, SCRIB, PEA15, RAC1, FAIM, SPHK2, TGFBR1, KLF10, …
GO:0007049~cell cycle	517	4.7353	KIFC1, DBF4B, TUBB2B, CROCC, AIF1, WTAP, SART1, CTNNB1, CUL3, CUL2, CDCA8, CUL5, INCENP, ILK, MAP3K8, VPS4B, VPS4A, TLK1, CCNA1, CDCA5, CCNA2, MAP2K6, CUL1, STAG1, CCAR1, CGRRF1, PDPN, LIG1, LIG3, SKP2, HMG20B, ESPL1, MARK4, NCAPD3, NCAPD2, RAD1, MAPK1, SPAG5, ZWINT, MAPK3, MAPK7, MCTS1, CCDC99, KIAA1009, URGCP, CDC123, TCF3, LFNG, SSSCA1, MAP2K1, PCNT, NUF2, GAS2, PCNP, HGF, ATR, GAS7, SEPT11, A…
GO:0042981~regulation of apoptosis	513	4.69866	MEF2C, XRCC4, HRAS, PTGS2, BTC, SGMS1, SART1, CITED2, BTK, MAGED1, MAP3K7, CUL3, CUL2, MAP3K5, PGP, CUL5, ILK, PIK3CA, FAS, MAP2K6, CUL1, ADAM9, RAB27A, PIK3CG, BCL2L14, PTPRF, ROCK1, RXRA, SKP2, GRIN2A, F7, BCL2L13, BCL2L11, NME6, BCL2L10, MAPK1, MSX1, NME3, UNC13D, JUN, F3, RYR2, MAPK9, EIF2AK3, MYO18A, ERBB2, NFKBIA, PPT1, BCL2L2, BCL2L1, SCRIB, PEA15, RAC1, FAIM, SPHK2, TGFBR1, KLF10, HGF, AT…
GO:0044265~cellular macromolecule catabolic process	510	4.67119	VPRBP, MYLIP, USP50, ISG20, CUL3, CUL2, CUL5, USP53, USP54, CUL7, BTBD1, CUL9, CUL1, AUP1, ADAM9, ZHX2, UBE2J1, SKP2, BRAP, BACE2, BACE1, RAD23B, DNAH12, RAD23A, PABPC4, UBA6, PPT1, UBA5, NTHL1, SPOP, NPLOC4, UBE2CBP, FOXRED2, PCNP, MARCH10, MARCH11, ATM, UPF3B, UBA2, UBA3, POP1, SMURF2, SMURF1, LDLR, TSG101, UBE2G1, UBE2G2, UFC1, FBXL19, USP19, STRA8, MGRN1, MAP1LC3A, FBXL12, FBXL13, FBXL14, FBX…
GO:0042127~regulation of cell proliferation	510	4.67119	XRCC4, HRAS, PTGS2, PGF, OSMR, AIF1, BTC, PTGS1, STRN, MXI1, SSR1, CTNNB1, MAGED1, PGR, CUL3, CUL2, CTTNBP2, CUL5, CDCA7, SERPINE1, ILK, CCNA2, CUL1, MAP2K5, SYK, CGRRF1, PTPRM, PTPRF, RXRA, LIFR, PTPRU, MECOM, PROX1, MARK4, PDCD1LG2, MAPK1, SSTR2, SIRPG, MSX1, ADAMTS8, EIF2AK1, SSTR1, F3, JUN, FOXG1, TGIF1, WFDC1, ADAMTS1, ATPIF1, MST1R, PMP22, MCTS1, ERBB4, GNAI2, ERBB2, PTH1R, NFKBIA, BCL2L1, …
GO:0006357~regulation of transcription from RNA polymerase II promoter	496	4.54296	MEF2C, XRCC6, MED23, RORA, MED22, MED21, MED20, CITED1, CTNNB1, CITED2, MAGED1, EPC1, MED27, IKBKAP, RXRB, RXRA, ZHX2, RXRG, MECP2, MED12, MED11, MED14, MED13, MECOM, PROX1, MED10, MSX1, ZNF238, MED15, MED16, MED17, JUN, MED18, SMARCAL1, TGIF1, ST18, ZNF76, CRTC1, NFKBIA, VPS72, ATN1, HEXIM2, TCF4, VEZF1, TCF3, ARHGEF10L, DNMT3A, TCF7, ESRRA, KLF12, MAP2K1, KLF10, KLF11, TFCP2, USF1, USF2, HTATIP…
GO:0010605~negative regulation of macromolecule metabolic process	486	4.45136	MEF2C, MASP1, ZNF639, CTNNB1, CITED2, EPC1, GRIN2C, FOXF2, IBTK, RCOR2, RXRA, ZHX1, ZHX2, MECP2, SKP2, GRIN2A, ZHX3, PTPRU, PROX1, MSX1, EIF2AK1, ZNF238, JUN, BACE2, TGIF1, ST18, EIF2AK3, EIF2AK4, ZNF382, BCL2L1, VPS72, ATN1, HEXIM2, TCF4, DNMT3B, DNMT3A, KLF12, PAIP2, KLF10, KLF11, ATR, TRPS1, UBA3, SMURF2, HNF1A, TSG101, SPI1, ZNF675, DAXX, ZNF345, ZNF350, STRA8, PBXIP1, SERPINA5, HSF4, SIK1, M…
GO:0006468~protein amino acid phosphorylation	480	4.39641	CLK1, BTK, MAP3K7, MAP3K6, CTTNBP2, MAP3K5, CLK3, CLK2, MAP3K9, CLK4, PIK3C3, ILK, MAP3K8, PIK3CA, TLK1, MAP2K7, MAP2K6, ADAM9, SYK, MAP2K5, PIK3CG, IKBKAP, TYRO3, TNIK, ROCK1, ROCK2, PIK3CB, PIK3CD, MYLK4, MYLK2, SCYL3, MARK3, MARK4, MARK1, MAPK1, SPAG9, EIF2AK1, SCYL1, EIF2S1, MAPK3, ROR1, ROR2, MAPK9, MST1R, MAPK7, EIF2AK3, EIF2AK4, ERBB4, GNAI2, ERBB2, MUSK, ZAP70, TAOK2, MAP2K1, TAOK1, MAP2K…
GO:0016265~death	477	4.36893	MEF2C, MEF2A, HRAS, SGMS1, CTNNB1, MAGED1, CLPTM1L, MAP3K5, FAS, LUC7L3, CUL1, CCAR1, BCL2L15, YARS, MAGI3, BCL2L14, ROCK1, KIF5A, PTPRH, SCN2A, ESPL1, BCL2L13, BCL2L12, C10ORF2, BCL2L11, NME6, BCL2L10, NME3, JUN, F3, MAPK7, EIF2AK3, GGCT, NFKBIA, PPT1, BCL2L2, ARF6, BCL2L1, DIDO1, SCRIB, PEA15, ATN1, RAC1, TMEM123, FAIM, TAOK2, KLF11, DUSP22, GAS2, ATM, FXR1, BFAR, CYP7B1, SYNE1, HTATIP2, ZNF346…
GO:0006811~ion transport	474	4.34145	SLC9A9, SLC9A8, SLC9A6, SCN3A, SLC9A5, SCN3B, SLC9A3, SLC9A2, SHKBP1, CTTNBP2, KCNK9, GRIN2B, AQP11, GRIN2C, KCNK7, VPS4B, IBTK, CLCA2, SCN2B, SCN2A, GRIN2A, RYR2, SLC30A10, ORAI1, SCN1A, SCN1B, CACNB1, HFE, CACNB2, CACNB3, CACNB4, KCNJ2, KCNJ3, ATP6V0B, KCNJ1, CLCC1, KCNK1, VDAC3, KCNK4, KCNJ6, KCNJ9, LASP1, KCNJ8, CHRND, CHRNE, CHRNG, KCNH1, KCNK17, KCNAB3, SLC20A1, CACHD1, SLC20A2, TRPV1, GLRA…
GO:0008219~cell death	473	4.3323	MEF2C, MEF2A, HRAS, SGMS1, CTNNB1, MAGED1, CLPTM1L, MAP3K5, FAS, LUC7L3, CUL1, CCAR1, BCL2L15, YARS, MAGI3, BCL2L14, ROCK1, KIF5A, PTPRH, SCN2A, ESPL1, BCL2L13, BCL2L12, C10ORF2, BCL2L11, NME6, BCL2L10, NME3, JUN, F3, MAPK7, EIF2AK3, GGCT, NFKBIA, PPT1, BCL2L2, ARF6, BCL2L1, DIDO1, SCRIB, PEA15, ATN1, RAC1, TMEM123, FAIM, TAOK2, KLF11, DUSP22, GAS2, ATM, FXR1, BFAR, CYP7B1, SYNE1, HTATIP2, ZNF346…
GO:0009891~positive regulation of biosynthetic process	454	4.15827	MEF2C, HRAS, XRCC6, NAA15, RORB, RORA, MED21, CITED1, CTNNB1, CITED2, EPC1, BRPF1, FOXF1, FOXF2, CCNA2, SYK, PCBD2, PCBD1, RXRB, RXRA, RXRG, MED12, MED14, MED13, MECOM, PROX1, MAPK1, MED17, JUN, CRTC1, NFKBIA, TCF4, TCF3, ARHGEF10L, DVL3, ESRRA, KLF12, MAP2K3, TGFBR1, ESRRG, MSTN, KLF15, USF1, USF2, HNF1A, GRIP1, SPI1, CCNE1, NOD2, SERTAD3, GUCY1A3, HSF4, USP16, MYC, FGF2, IHH, ATF7IP, TP53, TTF1…
GO:0046907~intracellular transport	453	4.14911	LTBP2, VPS54, C16ORF70, USE1, SSR1, RAE1, VPS4B, VPS4A, TLK1, RAB27A, KIF5B, VPS45, MYH3, VPS41, ERGIC1, MAPK1, NPC1, AAAS, NPC2, SCYL1, JUN, ZNF384, RYR2, TRAPPC4, TRAPPC1, MYBBP1A, TRAPPC3, SH3GL2, TRAPPC2, RTP4, MTX3, MTX2, MTX1, CACNB1, RER1, NFKBIA, BCL2L1, DUSP16, SEC23IP, RANBP17, KIF3B, TAOK2, MAP2K1, NXF1, TINAGL1, ARF1, TRPS1, PCNA, SYTL4, SYTL5, HGS, SYTL2, NUTF2, SYTL3, SMURF1, SYTL1,…
GO:0010033~response to organic substance	452	4.13995	PTGS2, OSMR, PGF, SLC9A3, PTGS1, XRCC1, CITED1, B2M, CTNNB1, CTTNBP2, GRIN2B, VPS4B, GNG2, FAS, GNG4, CCNA2, GNG5, ADAM9, GATM, RXRA, LIFR, GRIN2A, COLEC12, PTPRU, MAPK1, GRB10, GLUL, MSX1, SERPINF2, JUN, HSD11B2, WFDC1, RYR2, EIF2AK3, EIF2AK4, IL1R1, CYP1B1, ERBB4, ERBB2, HMGCS1, NFKBIA, ACP5, ACP2, BCL2L1, SERPINH1, MANF, HSPA1L, PEMT, SPP1, MAP2K1, TGFBR1, KLF10, TGFBR2, ACACA, GGH, MSTN, USF1…
GO:0030163~protein catabolic process	450	4.12163	USE1, VPRBP, MYLIP, USP50, CUL3, CUL2, CUL5, USP53, USP54, CUL7, BTBD1, CUL9, CUL1, AUP1, ADAM9, SKP2, UBE2J1, BRAP, BACE2, BACE1, YME1L1, RAD23B, DNAH12, RAD23A, UBA6, UBA5, PPT1, SPOP, NPLOC4, UBE2CBP, FOXRED2, PCNP, MARCH10, MARCH11, UBA2, UBA3, SMURF2, SMURF1, TSG101, UBE2G1, UBE2G2, UFC1, FBXL19, USP19, MGRN1, MAP1LC3A, NCCRP1, FBXL12, FBXL13, FBXL14, FBXL15, USP16, FBXL16, USP15, FBXL17, US…
GO:0031328~positive regulation of cellular biosynthetic process	450	4.12163	MEF2C, HRAS, XRCC6, NAA15, RORB, RORA, MED21, CITED1, CTNNB1, CITED2, EPC1, BRPF1, FOXF1, FOXF2, CCNA2, SYK, PCBD2, PCBD1, RXRB, RXRA, MED12, RXRG, MED14, MED13, MECOM, PROX1, MAPK1, MED17, JUN, CRTC1, NFKBIA, TCF4, TCF3, ARHGEF10L, DVL3, ESRRA, KLF12, MAP2K3, TGFBR1, ESRRG, MSTN, KLF15, USF1, USF2, HNF1A, GRIP1, SPI1, CCNE1, NOD2, SERTAD3, GUCY1A3, HSF4, USP16, MYC, FGF2, IHH, ATF7IP, TP53, TTF1…
GO:0044257~cellular protein catabolic process	436	3.99341	VPRBP, MYLIP, USP50, CUL3, CUL2, CUL5, USP53, USP54, CUL7, BTBD1, CUL9, CUL1, AUP1, ADAM9, SKP2, UBE2J1, BRAP, BACE2, BACE1, RAD23B, DNAH12, RAD23A, UBA6, UBA5, SPOP, NPLOC4, UBE2CBP, FOXRED2, PCNP, MARCH10, MARCH11, UBA2, UBA3, SMURF2, SMURF1, TSG101, UBE2G1, UBE2G2, UFC1, FBXL19, USP19, MGRN1, MAP1LC3A, FBXL12, FBXL13, FBXL14, FBXL15, USP16, FBXL16, USP15, FBXL17, USP14, FBXL18, USP13, FBXL20, …
GO:0043933~macromolecular complex subunit organization	435	3.98425	OXA1L, HRAS, TUBB2B, MED23, H1FX, CTNNB1, CTTNBP2, AQP11, MED27, WDR77, HIST1H2BJ, ILK, SH3BGR, FAS, MTERFD3, TBPL1, SYK, IKBKAP, MAGI1, PCBD2, PCBD1, TAF4B, MED12, DPAGT1, MED14, COLEC12, MED13, C10ORF2, JUP, SPAG9, MED16, MED17, ADSL, ATPIF1, ZNHIT6, EIF2AK3, SURF1, HSD17B10, HFE, MTIF3, PDSS1, PDSS2, SDHAF1, MUSK, RAC1, NAT14, C9ORF24, RANBP17, MAP2K1, GAS7, SEPT11, DVL1, CRNKL1, AP2S1, NAP1L3…
GO:0051603~proteolysis involved in cellular protein catabolic process	434	3.97509	VPRBP, MYLIP, USP50, CUL3, CUL2, CUL5, USP53, USP54, CUL7, BTBD1, CUL9, CUL1, AUP1, ADAM9, SKP2, UBE2J1, BRAP, BACE2, BACE1, RAD23B, DNAH12, RAD23A, UBA6, UBA5, SPOP, NPLOC4, UBE2CBP, FOXRED2, PCNP, MARCH10, MARCH11, UBA2, UBA3, SMURF2, SMURF1, TSG101, UBE2G1, UBE2G2, UFC1, FBXL19, USP19, MGRN1, MAP1LC3A, FBXL12, FBXL13, FBXL14, FBXL15, USP16, FBXL16, USP15, FBXL17, USP14, FBXL18, USP13, FBXL20, …
GO:0010557~positive regulation of macromolecule biosynthetic process	434	3.97509	MEF2C, HRAS, XRCC6, NAA15, RORB, RORA, MED21, CITED1, CTNNB1, CITED2, EPC1, BRPF1, FOXF1, FOXF2, CCNA2, SYK, PCBD2, PCBD1, RXRB, RXRA, MED12, RXRG, MED14, MED13, MECOM, PROX1, MAPK1, MED17, JUN, CRTC1, NFKBIA, TCF4, TCF3, ARHGEF10L, DVL3, ESRRA, KLF12, MAP2K3, TGFBR1, ESRRG, MSTN, KLF15, USF1, USF2, HNF1A, GRIP1, SPI1, CCNE1, SERTAD3, HSF4, USP16, MYC, FGF2, IHH, ATF7IP, TP53, TTF1, GTF2H1, CARD1…
GO:0051173~positive regulation of nitrogen compound metabolic process	424	3.8835	MEF2C, HRAS, XRCC6, NAA15, RORB, RORA, MED21, CITED1, CTNNB1, CITED2, EPC1, BRPF1, FOXF1, FOXF2, CCNA2, PCBD2, PCBD1, RXRB, RXRA, MED12, RXRG, MED14, MED13, MECOM, PROX1, MAPK1, MED17, JUN, CRTC1, NFKBIA, TCF4, TCF3, ARHGEF10L, DVL3, ESRRA, MAP2K1, KLF12, MAP2K3, TGFBR1, ESRRG, MSTN, KLF15, USF1, USF2, HNF1A, GRIP1, SPI1, CCNE1, SERTAD3, GUCY1A3, HSF4, USP16, MYC, FGF2, IHH, ATF7IP, TP53, TTF1, G…
GO:0019941~modification-dependent protein catabolic process	414	3.7919	VPRBP, MYLIP, USP50, CUL3, CUL2, CUL5, USP53, USP54, CUL7, BTBD1, CUL9, CUL1, AUP1, SKP2, UBE2J1, BRAP, RAD23B, DNAH12, RAD23A, UBA6, UBA5, SPOP, NPLOC4, UBE2CBP, FOXRED2, PCNP, MARCH10, MARCH11, UBA2, UBA3, SMURF2, SMURF1, TSG101, UBE2G1, UBE2G2, UFC1, FBXL19, USP19, MGRN1, MAP1LC3A, FBXL12, FBXL13, FBXL14, FBXL15, USP16, FBXL16, USP15, FBXL17, USP14, FBXL18, USP13, FBXL20, ERLIN2, ERLIN1, WDR48…
GO:0043632~modification-dependent macromolecule catabolic process	414	3.7919	VPRBP, MYLIP, USP50, CUL3, CUL2, CUL5, USP53, USP54, CUL7, BTBD1, CUL9, CUL1, AUP1, SKP2, UBE2J1, BRAP, RAD23B, DNAH12, RAD23A, UBA6, UBA5, SPOP, NPLOC4, UBE2CBP, FOXRED2, PCNP, MARCH10, MARCH11, UBA2, UBA3, SMURF2, SMURF1, TSG101, UBE2G1, UBE2G2, UFC1, FBXL19, USP19, MGRN1, MAP1LC3A, FBXL12, FBXL13, FBXL14, FBXL15, USP16, FBXL16, USP15, FBXL17, USP14, FBXL18, USP13, FBXL20, ERLIN2, ERLIN1, WDR48…
GO:0045935~positive regulation of nucleobase, nucleoside, nucleotide and nucleic acid metabolic process	413	3.78274	MEF2C, HRAS, XRCC6, NAA15, RORB, RORA, MED21, CITED1, CTNNB1, CITED2, EPC1, BRPF1, FOXF1, FOXF2, CCNA2, PCBD2, PCBD1, RXRB, RXRA, MED12, RXRG, MED14, MED13, MECOM, PROX1, MAPK1, JUN, MED17, CRTC1, NFKBIA, TCF4, TCF3, ARHGEF10L, DVL3, ESRRA, MAP2K1, KLF12, MAP2K3, TGFBR1, ESRRG, MSTN, KLF15, USF1, USF2, HNF1A, GRIP1, SPI1, CCNE1, SERTAD3, GUCY1A3, HSF4, USP16, MYC, FGF2, IHH, ATF7IP, TP53, TTF1, G…
GO:0012501~programmed cell death	410	3.75527	MEF2C, HRAS, MEF2A, SGMS1, CTNNB1, MAGED1, CLPTM1L, MAP3K5, FAS, LUC7L3, CUL1, CCAR1, YARS, BCL2L15, MAGI3, BCL2L14, ROCK1, PTPRH, SCN2A, ESPL1, BCL2L13, BCL2L12, BCL2L11, NME6, BCL2L10, NME3, JUN, F3, MAPK7, EIF2AK3, GGCT, NFKBIA, BCL2L2, ARF6, PPT1, BCL2L1, DIDO1, SCRIB, PEA15, RAC1, FAIM, TAOK2, KLF11, DUSP22, GAS2, ATM, FXR1, BFAR, HTATIP2, ZNF346, DAXX, BNIPL, NOD1, NISCH, MYC, FGF2, ARHGEF4…
GO:0006915~apoptosis	403	3.69115	MEF2C, HRAS, MEF2A, SGMS1, CTNNB1, MAGED1, CLPTM1L, MAP3K5, FAS, LUC7L3, CUL1, CCAR1, YARS, BCL2L15, MAGI3, BCL2L14, ROCK1, PTPRH, SCN2A, ESPL1, BCL2L13, BCL2L12, BCL2L11, BCL2L10, NME6, NME3, JUN, F3, MAPK7, EIF2AK3, GGCT, NFKBIA, BCL2L2, ARF6, PPT1, BCL2L1, DIDO1, SCRIB, PEA15, RAC1, FAIM, TAOK2, KLF11, DUSP22, GAS2, ATM, FXR1, BFAR, HTATIP2, ZNF346, DAXX, BNIPL, NOD1, NISCH, MYC, FGF2, ARHGEF4…
GO:0033554~cellular response to stress	399	3.65452	XRCC4, XRCC3, XRCC6, INTS3, XRCC1, MAP3K6, EPC2, MAP3K5, MAP3K9, TLK1, CCNA2, MAP2K7, MAP2K6, SYK, TNIK, LIG1, RXRA, LIG3, RAD1, MAPK1, EIF2S1, JUN, ROR2, MAPK9, EIF2AK3, MCTS1, EIF2AK4, RAD23B, RAD23A, DUSP10, HFE, XAB2, HSPA1L, DUSP19, NTHL1, DHX9, RECQL5, EME2, TAOK3, EME1, ATR, ATM, PCNA, PARP3, PARP1, PARP2, FOXA3, ZNF12, DAXX, GTSE1, MAP1LC3A, XYLT1, TRPV4, WDR33, PGAP2, LYN, AIFM1, ARHGEF6…
GO:0016192~vesicle-mediated transport	394	3.60872	HRAS, SLC9A3, VPS54, C16ORF70, USE1, ITSN2, CTNNB1, VPS4B, VPS4A, RAB27A, SH3GL3, ARC, VPS45, MYLK2, VPS41, COLEC12, ERGIC1, PCLO, YIF1A, ERGIC3, NPC1, UNC13D, DOC2A, SCYL1, TRAPPC4, TRAPPC1, UNC13C, DOC2B, SH3GL2, UNC13A, TRAPPC3, TRAPPC2, GNAI3, RER1, HFE, ARF6, PPT1, ARF5, ARFGEF1, RAC1, TGFBR2, TINAGL1, FNBP1, ARF1, SYTL4, HGS, SYTL5, SYTL2, SYTL1, MSR1, LDLR, MARCKSL1, AP2S1, CRCP, AP3S1, RA…
GO:0009890~negative regulation of biosynthetic process	392	3.5904	MEF2C, ZNF639, CTNNB1, CITED2, EPC1, FOXF2, RCOR2, RXRA, ZHX1, MECP2, ZHX2, ZHX3, PTPRU, PROX1, EIF2AK1, MSX1, ZNF238, BACE2, TGIF1, ST18, EIF2AK3, EIF2AK4, ZNF382, VPS72, ATN1, HEXIM2, TCF4, DNMT3B, DNMT3A, KLF12, PAIP2, KLF10, KLF11, ATR, TRPS1, UBA3, SMURF2, HNF1A, TSG101, SPI1, ZNF675, DAXX, ZNF345, ZNF350, PBXIP1, STRA8, HSF4, SIK1, FGF2, ZNF496, LAG3, ZNF281, ATF7IP, CDC6, TP53, TTF1, TLE1,…
GO:0010628~positive regulation of gene expression	388	3.55376	MEF2C, XRCC6, NAA15, RORB, RORA, MED21, CITED1, CTNNB1, CITED2, EPC1, BRPF1, FOXF1, FOXF2, CCNA2, PCBD2, PCBD1, RXRB, RXRA, MED12, RXRG, MED14, MED13, MECOM, PROX1, MAPK1, JUN, MED17, MAPK9, CRTC1, NFKBIA, TCF4, DNMT3B, TCF3, ARHGEF10L, DVL3, ESRRA, KLF12, MAP2K3, TGFBR1, ESRRG, MSTN, KLF15, USF1, USF2, HNF1A, GRIP1, SPI1, CCNE1, SERTAD3, HSF4, USP16, MYC, FGF2, IHH, ATF7IP, TP53, TTF1, GTF2H1, I…
GO:0031327~negative regulation of cellular biosynthetic process	386	3.53545	MEF2C, EIF2C2, EIF2C1, EDN1, ZNF639, CITED2, CTNNB1, EPC1, ZGPAT, SIN3B, SIN3A, NKX6-2, WWP1, FOXF2, RARB, SUPT5H, BCL7A, EIF2B3, EIF2B4, S100A1, EIF2B5, TWIST1, GTPBP4, RARG, RCOR2, RXRA, STRN3, ZHX1, ZHX2, MECP2, ZHX3, PTPRU, PROX1, MSX1, EIF2AK1, ZNF238, PIAS4, HES5, BACE2, PRDM6, HES2, TGIF1, ST18, PRDM1, EIF2AK3, SUDS3, ZNF382, EIF2AK4, EIF2C4, TAF9B, HUS1, VPS72, NR1H2, ACD, HEXIM2, ATN1, D…
GO:0044093~positive regulation of molecular function	384	3.51713	ADCY3, EDN3, ADCY4, XRCC4, ADCY1, ADORA3, ADCY7, ADCY8, EFNA1, ADCY5, ADCY6, EDN1, LPAR3, LPAR2, LPAR1, ADORA1, MAP3K7, MAP3K6, MAP3K5, MYD88, S1PR1, LTB4R, MAP3K9, S1PR4, ILK, GAB1, CHRNA3, MAP2K6, CUL1, SYK, ADAM9, ANAPC2, C5AR1, PIK3CB, ANAPC4, PIM1, BCL2L13, BCL2L10, THY1, CRHR1, SPAG9, F3, EIF2AK3, SIVA1, GNAI2, PFKFB2, ERBB2, PTPLAD1, PTH1R, DUSP12, CD74, SCRIB, PIN1, ADCYAP1, SLC11A2, NR1H…
GO:0022402~cell cycle process	382	3.49881	ADCY3, RAD51C, KIFC1, TUBB2B, AIF1, AURKA, PTTG1, CD2AP, SART1, CTNNB1, CUL3, CUL2, CDCA8, CUL5, RSPH1, INCENP, ILK, NUP37, CCNA1, CDCA5, CCNA2, MAP2K6, CUL1, STAG1, ANAPC2, ZC3HC1, CGRRF1, RAN, ANAPC4, PIM1, SKP2, LIG3, TBRG4, UBR2, ESPL1, PIM2, DCTN3, MARK4, NCAPD3, VASH1, NCAPD2, RAD1, DCLRE1A, REC8, SPAG5, ZWINT, TBRG1, CNTROB, NEK9, MAD2L2, NEK6, CCDC99, NEK3, NEK2, NEK1, MRE11A, DMWD, CHEK1…
GO:0045941~positive regulation of transcription	379	3.47133	MEF2C, STAT5A, XRCC6, NAA15, RORB, RORA, MED21, CITED1, CITED2, CTNNB1, EPC1, BRPF1, S1PR1, FOXF1, FOXF2, CREB3L4, RARB, SUPT5H, CCNA2, RARG, PCBD2, RAN, RXRB, PCBD1, STRN3, RXRA, MED12, RXRG, MED14, MED13, MECOM, PPARGC1A, PROX1, PPARGC1B, MAPK1, MTF1, HES5, MED17, JUN, PIAS2, PIAS1, TGFB1I1, TMX1, CRTC1, NFKBIA, AFAP1L2, PLAGL1, NR1H2, SLC11A1, NKX2-1, AGRN, MAML3, TCF4, NKX2-5, TCF3, NR1H4, AR…
GO:0010558~negative regulation of macromolecule biosynthetic process	378	3.46217	MEF2C, EIF2C2, EIF2C1, EDN1, ZNF639, CITED2, CTNNB1, EPC1, ZGPAT, SIN3B, SIN3A, NKX6-2, WWP1, FOXF2, RARB, SUPT5H, BCL7A, EIF2B3, EIF2B4, S100A1, EIF2B5, TWIST1, GTPBP4, RARG, RCOR2, STRN3, RXRA, ZHX1, ZHX2, MECP2, ZHX3, PTPRU, PROX1, EIF2AK1, MSX1, ZNF238, PIAS4, HES5, PRDM6, BACE2, HES2, TGIF1, PRDM1, ST18, EIF2AK3, EIF2AK4, ZNF382, SUDS3, EIF2C4, HUS1, TAF9B, VPS72, NR1H2, ACD, ATN1, HEXIM2, D…
GO:0006396~RNA processing	366	3.35226	RPP38, SCAF1, NAF1, EIF2C2, LSM6, TRMT2B, LSM7, RP9, SYNCRIP, INTS2, ZNF638, INTS3, WTAP, SART3, SART1, NONO, INTS9, INTS8, DHX38, INTS5, RBM8A, INTS4, INTS7, INTS6, WDR77, U2AF1, RPP30, LSM3, DHX35, LSM2, PTBP2, LSM1, LUC7L3, CCAR1, RPP25, KRR1, GTPBP3, RPP21, PTBP1, MTPAP, PPARGC1A, MRM1, WDR83, PCF11, NOP2, AQR, TRMT11, TRMT12, FUS, HSD17B10, PUS3, FIP1L1, PUS1, FARS2, PABPC4, ZCRB1, TRPT1, DU…
GO:0051172~negative regulation of nitrogen compound metabolic process	359	3.28815	MEF2C, EDN1, ZNF639, CTNNB1, CITED2, EPC1, ZGPAT, SIN3B, SIN3A, NKX6-2, WWP1, FOXF2, RARB, SUPT5H, BCL7A, S100A1, TWIST1, GTPBP4, RARG, RCOR2, STRN3, RXRA, ZHX1, ZHX2, MECP2, ZHX3, PTPRU, PROX1, MSX1, ZNF238, PIAS4, HES5, PRDM6, HES2, TGIF1, ATPIF1, PRDM1, ST18, ZNF382, SUDS3, HUS1, TAF9B, VPS72, NR1H2, ACD, ATN1, HEXIM2, DRAP1, NKX2-1, BCOR, TCF4, NKX2-5, DNMT3B, NR1H4, HNRNPAB, NKRF, MDFI, DNMT…
GO:0006259~DNA metabolic process	355	3.25151	RAD51C, XRCC4, FHIT, XRCC3, XRCC6, RNASEH1, INTS3, PTTG1, DNASE1L2, XRCC1, ISG20, PRIM1, NONO, EPC2, CRY2, CTGF, CHRNA4, CRY1, POLL, POLK, ESCO1, POLI, POLH, POLG, RAN, C11ORF30, LIG1, LIG3, RAD9B, POLB, C10ORF2, ESCO2, EEPD1, RAD1, RFC5, DCLRE1C, PNKP, DCLRE1A, RFC3, REC8, RFC4, DCLRE1B, RFC2, TBRG1, SMARCAL1, MYO18A, RAD23B, TMX1, RAD23A, MRE11A, HUS1, PPT1, CHEK1, CDC34, OBFC2A, XAB2, TK2, TK1…
GO:0045934~negative regulation of nucleobase, nucleoside, nucleotide and nucleic acid metabolic process	354	3.24235	MEF2C, EDN1, ZNF639, CTNNB1, CITED2, EPC1, ZGPAT, SIN3B, SIN3A, NKX6-2, WWP1, FOXF2, RARB, SUPT5H, BCL7A, S100A1, TWIST1, GTPBP4, RARG, RCOR2, STRN3, RXRA, ZHX1, ZHX2, MECP2, ZHX3, PTPRU, PROX1, MSX1, ZNF238, PIAS4, HES5, PRDM6, HES2, TGIF1, ATPIF1, PRDM1, ST18, ZNF382, SUDS3, HUS1, TAF9B, VPS72, NR1H2, ACD, ATN1, HEXIM2, DRAP1, NKX2-1, BCOR, TCF4, NKX2-5, DNMT3B, NR1H4, HNRNPAB, NKRF, MDFI, DNMT…
GO:0055085~transmembrane transport	351	3.21487	SLC9A9, SLC9A8, SLC9A6, AQP9, SCN3A, SLC9A5, SLC9A3, SLC9A2, AQP5, AQP6, AQP1, SLC26A11, AQP3, NUP37, GLE1, NUP35, SLC12A6, SLC12A7, SLC12A9, PDPN, SCN2A, TRPA1, ABCC11, CATSPER4, RHCG, CATSPER3, CATSPER1, ATP5C1, RYR2, SLC30A10, CLCN1, SLC2A12, RBP4, SLC2A13, SCN1A, CLCN3, CLCN2, CHKB, SFXN3, SFXN4, SFXN2, CHCHD4, ATP6V0B, SFXN5, SLC11A2, SLC11A1, TRAM2, C16ORF7, NUP54, TRAM1, GPR155, RANBP17, T…
GO:0010629~negative regulation of gene expression	349	3.19656	MEF2C, EIF2C2, EIF2C1, ZNF639, CTNNB1, CITED2, EPC1, ZGPAT, SIN3B, SIN3A, WWP2, NKX6-2, WWP1, FOXF2, RARB, SUPT5H, BCL7A, S100A1, TWIST1, RARG, RCOR2, STRN3, RXRA, ZHX1, ZHX2, MECP2, SKP2, ZHX3, PTPRU, PROX1, MSX1, ZNF238, PIAS4, HES5, PRDM6, HES2, TGIF1, PRDM1, ST18, ZNF382, SUDS3, EIF2C4, TAF9B, BCL2L1, VPS72, NR1H2, MOV10, ATN1, HEXIM2, DRAP1, NKX2-1, BCOR, TCF4, NKX2-5, DNMT3B, NR1H4, HNRNPAB…
GO:0043085~positive regulation of catalytic activity	342	3.13244	ADCY3, EDN3, ADCY4, XRCC4, ADCY1, ADORA3, ADCY7, ADCY8, EFNA1, ADCY5, ADCY6, EDN1, LPAR3, LPAR2, LPAR1, ADORA1, MAP3K7, MAP3K6, MAP3K5, S1PR1, LTB4R, MAP3K9, S1PR4, ILK, GAB1, CHRNA3, MAP2K6, CUL1, SYK, ADAM9, ANAPC2, C5AR1, PIK3CB, ANAPC4, PIM1, BCL2L13, BCL2L10, THY1, CRHR1, SPAG9, F3, EIF2AK3, SIVA1, GNAI2, PFKFB2, ERBB2, PTPLAD1, PTH1R, DUSP12, CD74, SCRIB, PIN1, ADCYAP1, SLC11A2, NR1H2, SERI…
GO:0006812~cation transport	338	3.09581	SLC9A9, CALHM1, SLC9A8, SLC36A1, SLC9A6, SCN3A, SLC9A5, SCN3B, ATP1B2, SLC9A3, SLC9A2, AQP1, SHKBP1, ATP2B4, KCNK9, GRIN2B, KCNK7, VPS4B, CHRNA4, SLC12A6, IBTK, SLC12A7, SCN2B, SCN2A, TRPA1, GRIN2A, CATSPER4, ATP2C2, RHCG, ATP2C1, CATSPER3, CATSPER1, ATP5C1, RYR2, SLC30A10, KCNMB3, KCNMB4, ORAI1, SCN1A, SCN1B, CHKB, CACNB1, SFXN3, CACNB2, HFE, SFXN4, CACNB3, SFXN2, CACNB4, KCNJ2, KCNJ3, ATP6V0B, …
GO:0070271~protein complex biogenesis	333	3.05001	SYT1, OXA1L, HRAS, TUBB2B, MED23, CD2AP, CTNNB1, CTTNBP2, PICALM, AQP11, KIFAP3, ILK, MED27, SH3BGR, FAS, CHRNA3, TBPL1, SYK, IKBKAP, MAGI1, PCBD2, CD3E, PCBD1, TAF4B, MATN1, MED12, DPAGT1, COLEC12, MED14, MED13, TAF6L, PPARGC1A, C10ORF2, JUP, SPAG9, MED16, MED17, TUBA4A, ADSL, ATPIF1, AMFR, LAMC1, EIF2AK3, SURF1, HSD17B10, CALY, TAF9B, DAG1, HFE, PDSS1, CD74, SDHAF1, PDSS2, MUSK, RAC1, FBXO5, AG…
GO:0006461~protein complex assembly	333	3.05001	SYT1, OXA1L, HRAS, TUBB2B, MED23, CD2AP, CTNNB1, CTTNBP2, PICALM, AQP11, KIFAP3, ILK, MED27, SH3BGR, FAS, CHRNA3, TBPL1, SYK, IKBKAP, MAGI1, PCBD2, CD3E, PCBD1, TAF4B, MATN1, MED12, DPAGT1, COLEC12, MED14, MED13, TAF6L, PPARGC1A, C10ORF2, JUP, SPAG9, MED16, MED17, TUBA4A, ADSL, ATPIF1, AMFR, LAMC1, EIF2AK3, SURF1, HSD17B10, CALY, TAF9B, DAG1, HFE, PDSS1, CD74, SDHAF1, PDSS2, MUSK, RAC1, FBXO5, AG…
GO:0051254~positive regulation of RNA metabolic process	325	2.97674	MEF2C, STAT5A, XRCC6, NAA15, RORB, RORA, MED21, CTNNB1, CITED2, EPC1, S1PR1, FOXF1, FOXF2, CREB3L4, RARB, SUPT5H, RARG, PCBD2, RAN, RXRB, STRN3, RXRA, MED12, RXRG, MED14, MED13, MECOM, PPARGC1A, PROX1, PPARGC1B, MTF1, HES5, MED17, JUN, PIAS2, TGFB1I1, PIAS1, TMX1, CRTC1, NFKBIA, AFAP1L2, PLAGL1, NR1H2, SLC11A1, NKX2-1, AGRN, MAML3, TCF4, NKX2-5, TCF3, NR1H4, ARHGEF10L, HNRNPAB, NR1H3, PLAGL2, BMP…
GO:0045893~positive regulation of transcription, DNA-dependent	322	2.94926	MEF2C, STAT5A, XRCC6, NAA15, RORB, RORA, MED21, CTNNB1, CITED2, EPC1, S1PR1, FOXF1, FOXF2, CREB3L4, RARB, SUPT5H, RARG, PCBD2, RAN, RXRB, STRN3, RXRA, MED12, RXRG, MED14, MED13, MECOM, PPARGC1A, PROX1, PPARGC1B, MTF1, HES5, MED17, JUN, PIAS2, TGFB1I1, PIAS1, TMX1, CRTC1, NFKBIA, AFAP1L2, PLAGL1, NR1H2, SLC11A1, NKX2-1, AGRN, MAML3, TCF4, NKX2-5, TCF3, NR1H4, ARHGEF10L, HNRNPAB, NR1H3, PLAGL2, BMP…
GO:0051174~regulation of phosphorus metabolic process	322	2.94926	ADCY3, EDN3, ADCY4, ADCY1, ADCY7, ADCY8, EFNA1, ADCY5, ADCY6, EDN1, LPAR3, LPAR2, LPAR1, ADORA1, MAP3K7, ZGPAT, MAP3K6, MAP3K5, DIRAS3, MAP3K9, ILK, GAB1, RAPGEF4, RAPGEF3, MAP2K6, CHRNA3, ADAM9, SYK, IBTK, ANAPC2, GTPBP4, C5AR1, CD3E, PIK3CB, PIM1, THY1, VEGFC, SPAG9, JUN, GNAI2, PFKFB2, ERBB2, PTPLAD1, DUSP12, CHEK1, BDKRB2, NPRL2, CD74, PIN1, SLC11A1, DUSP19, KRAS, HEXIM2, RAC1, DUSP16, MDFI, …
GO:0019220~regulation of phosphate metabolic process	322	2.94926	ADCY3, EDN3, ADCY4, ADCY1, ADCY7, ADCY8, EFNA1, ADCY5, ADCY6, EDN1, LPAR3, LPAR2, LPAR1, ADORA1, MAP3K7, ZGPAT, MAP3K6, MAP3K5, DIRAS3, MAP3K9, ILK, GAB1, RAPGEF4, RAPGEF3, MAP2K6, CHRNA3, ADAM9, SYK, IBTK, ANAPC2, GTPBP4, C5AR1, CD3E, PIK3CB, PIM1, THY1, VEGFC, SPAG9, JUN, GNAI2, PFKFB2, ERBB2, PTPLAD1, DUSP12, CHEK1, BDKRB2, NPRL2, CD74, PIN1, SLC11A1, DUSP19, KRAS, HEXIM2, RAC1, DUSP16, MDFI, …
GO:0016481~negative regulation of transcription	320	2.93094	MEF2C, ZNF639, CTNNB1, CITED2, EPC1, ZGPAT, SIN3B, SIN3A, NKX6-2, WWP1, FOXF2, RARB, SUPT5H, BCL7A, S100A1, TWIST1, RARG, RCOR2, STRN3, RXRA, ZHX1, ZHX2, MECP2, ZHX3, PTPRU, PROX1, MSX1, ZNF238, PIAS4, HES5, PRDM6, HES2, TGIF1, PRDM1, ST18, ZNF382, SUDS3, TAF9B, VPS72, NR1H2, HEXIM2, ATN1, DRAP1, NKX2-1, TCF4, BCOR, NKX2-5, DNMT3B, NR1H4, HNRNPAB, NKRF, MDFI, DNMT3A, BMP2, IKZF1, KLF12, SMAD7, KL…
GO:0051276~chromosome organization	317	2.90346	RAD51C, KIFC1, XRCC6, HIRA, H1FX, PTTG1, EPC1, EPC2, TAF5L, CDCA8, BRPF1, BRPF3, H2AFV, HIST1H2BJ, H2AFZ, H2AFY, TLK1, SUPT5H, CDCA5, TADA2A, C11ORF30, RCOR1, HMG20A, ESPL1, HMG20B, H2AFJ, TAF6L, NCAPD3, NCAPD2, CHRAC1, DCLRE1C, SUV420H2, REC8, HUWE1, BAZ1B, PRDM6, ZWINT, PRDM5, SMARCAL1, SUDS3, SUPT6H, SUV420H1, CCDC99, TADA3, NEK2, MRE11A, TADA1, VPS72, HSPA1L, ACD, PBRM1, LEO1, FBXO4, SUPT7L, …
GO:0042325~regulation of phosphorylation	315	2.88514	ADCY3, EDN3, ADCY4, ADCY1, ADCY7, ADCY8, EFNA1, ADCY5, EDN1, ADCY6, LPAR3, LPAR2, LPAR1, ADORA1, MAP3K7, ZGPAT, MAP3K6, MAP3K5, DIRAS3, MAP3K9, ILK, GAB1, RAPGEF4, RAPGEF3, MAP2K6, CHRNA3, ADAM9, SYK, IBTK, ANAPC2, GTPBP4, C5AR1, CD3E, PIK3CB, PIM1, THY1, VEGFC, SPAG9, JUN, GNAI2, PFKFB2, ERBB2, PTPLAD1, DUSP12, CHEK1, BDKRB2, NPRL2, CD74, PIN1, SLC11A1, DUSP19, KRAS, HEXIM2, RAC1, DUSP16, MDFI, …
GO:0032268~regulation of cellular protein metabolic process	308	2.82103	EIF2C2, EIF2C1, AURKAIP1, MASP1, EDN1, ADORA1, MAP3K6, MAP3K5, RBM8A, MAP3K9, GAB1, RAB23, RAPGEF4, RAPGEF3, EIF2B2, APOM, EIF2B3, EIF2B4, CUL1, EIF2B5, SYK, ADAM9, IBTK, ANAPC2, F12, GTPBP4, CD3E, ANAPC4, PPARGC1A, VEGFC, MAPK1, EIF2AK1, PIAS4, PIAS3, EIF2S1, JUN, PIAS1, EEFSEC, EIF2AK3, EIF2AK4, EIF2C4, PTPLAD1, NFKBIA, BDKRB2, MTIF2, MTIF3, PIN1, NR1H2, PEMT, FBXO5, FBXO4, DNMT3B, NR1H3, MDFI,…
GO:0070727~cellular macromolecule localization	294	2.6928	RAB3GAP2, OXA1L, LTBP2, C16ORF70, TOMM20L, SSR1, CTNNB1, CRY2, TRAK2, HOMER3, TLK1, STAM, RAB27A, KIF13B, RAN, VPS45, VPS41, OPTN, PTPRU, AP4M1, VTI1A, MAPK1, JUN, CCDC99, RTP4, MTX3, MTX2, MTX1, CACNB1, AKAP12, NFKBIA, RFFL, RIMS2, CD74, SLC11A1, ACD, STX12, STX17, DUSP16, SUPT7L, NUP54, STX10, SEC23IP, TRAM1, RANBP17, SRP54, TAOK2, ARFIP1, DVL1, CBLB, TRPS1, PCNA, SYTL4, SYTL5, HGS, SYTL2, GOSR…
GO:0034613~cellular protein localization	291	2.66532	RAB3GAP2, OXA1L, LTBP2, C16ORF70, TOMM20L, SSR1, CTNNB1, CRY2, TRAK2, HOMER3, TLK1, STAM, RAB27A, KIF13B, RAN, VPS45, VPS41, OPTN, PTPRU, AP4M1, VTI1A, MAPK1, JUN, CCDC99, RTP4, MTX3, MTX2, MTX1, CACNB1, AKAP12, NFKBIA, RFFL, RIMS2, CD74, SLC11A1, ACD, STX12, STX17, DUSP16, SUPT7L, NUP54, STX10, SEC23IP, TRAM1, RANBP17, SRP54, TAOK2, ARFIP1, DVL1, CBLB, TRPS1, PCNA, SYTL4, SYTL5, HGS, SYTL2, GOSR…
GO:0030001~metal ion transport	290	2.65616	SLC9A9, CALHM1, SLC9A8, SLC9A6, SCN3A, SLC9A5, ATP1B2, SCN3B, SLC9A3, SLC9A2, SHKBP1, ATP2B4, KCNK9, GRIN2B, KCNK7, VPS4B, CHRNA4, IBTK, SLC12A6, SLC12A7, SCN2B, SCN2A, TRPA1, GRIN2A, CATSPER4, ATP2C2, ATP2C1, CATSPER3, CATSPER1, RYR2, SLC30A10, KCNMB3, KCNMB4, ORAI1, SCN1A, SCN1B, CACNB1, SFXN3, CACNB2, SFXN4, HFE, CACNB3, SFXN2, CACNB4, KCNJ2, KCNJ3, SFXN5, KCNMB1, KCNJ1, KCNMB2, SLC11A2, SLC11…
GO:0010942~positive regulation of cell death	289	2.647	ITGB3BP, PTGS2, CADM1, NELL1, ADORA1, SART1, BTK, MAGED1, CUL3, CUL2, MAP3K5, CUL5, HTRA2, CD44, RARB, FAS, WWOX, MAP2K6, CUL1, RAB27A, RARG, PTPRF, CD3E, RXRA, GRIN2A, SKP2, BCL2L13, MARK4, BCL2L11, MAPK1, UNC13D, NME3, ALOX15B, JUN, RYR2, MAPK9, SIVA1, AKAP13, STK17A, CHEK2, BCL2L1, SCRIB, SERINC3, PLAGL1, RAC1, C16ORF5, PLAGL2, BMP4, ABR, TM2D1, TP53BP2, KLF10, TGFBR1, CIDEB, SMAD3, ATM, NOTCH…
GO:0008283~cell proliferation	288	2.63785	OSMR, PGF, GFER, CLK1, CITED1, CTNNB1, ISG20, SHB, CUL5, COL4A3BP, ILK, GAB1, GNG2, RAPGEF3, CUL1, SYK, RXRB, PDPN, RXRA, EMX2, PIM1, SKP2, PIM2, VEGFB, VEGFC, GLUL, UHRF2, PRDM4, SERPINF1, TACSTD2, UBR5, RBP4, TMX1, CDV3, GNAI2, ERBB4, ERBB2, ELN, BCL2L2, EPHB4, CD74, SCRIB, NAA35, TAL1, SLC11A1, ACE, IL23A, RAC1, CKLF, PEMT, MTCP1, GNAT1, BMP4, CRIP3, MAP2K1, SPHK2, KLF10, CREBBP, SRA1, DUSP22,…
GO:0043068~positive regulation of programmed cell death	287	2.62869	ITGB3BP, PTGS2, CADM1, NELL1, ADORA1, SART1, BTK, MAGED1, CUL3, CUL2, MAP3K5, CUL5, HTRA2, CD44, RARB, FAS, MAP2K6, CUL1, WWOX, RAB27A, RARG, PTPRF, CD3E, RXRA, GRIN2A, SKP2, BCL2L13, MARK4, BCL2L11, MAPK1, UNC13D, NME3, ALOX15B, JUN, RYR2, MAPK9, SIVA1, AKAP13, STK17A, CHEK2, BCL2L1, SCRIB, SERINC3, PLAGL1, RAC1, C16ORF5, PLAGL2, ABR, TM2D1, TP53BP2, KLF10, TGFBR1, CIDEB, SMAD3, ATM, NOTCH1, EPH…
GO:0043065~positive regulation of apoptosis	286	2.61953	ITGB3BP, PTGS2, CADM1, NELL1, ADORA1, SART1, BTK, MAGED1, CUL3, CUL2, MAP3K5, CUL5, HTRA2, CD44, RARB, FAS, MAP2K6, CUL1, WWOX, RAB27A, RARG, PTPRF, CD3E, RXRA, GRIN2A, SKP2, BCL2L13, BCL2L11, MAPK1, UNC13D, NME3, ALOX15B, JUN, RYR2, MAPK9, SIVA1, AKAP13, STK17A, CHEK2, BCL2L1, SCRIB, SERINC3, PLAGL1, RAC1, C16ORF5, PLAGL2, ABR, TM2D1, TP53BP2, KLF10, TGFBR1, CIDEB, SMAD3, ATM, NOTCH1, EPHA7, EI2…
GO:0022403~cell cycle phase	274	2.50962	ADCY3, RAD51C, KIFC1, TUBB2B, AURKA, PTTG1, CD2AP, CUL3, CUL2, CDCA8, CUL5, RSPH1, INCENP, NUP37, CCNA1, CCNA2, CDCA5, CUL1, STAG1, ANAPC2, ZC3HC1, RAN, ANAPC4, PIM1, SKP2, LIG3, TBRG4, ESPL1, UBR2, PIM2, DCTN3, MARK4, NCAPD3, NCAPD2, RAD1, REC8, DCLRE1A, SPAG5, ZWINT, NEK9, MAD2L2, NEK6, CCDC99, NEK3, NEK2, NEK1, MRE11A, DMWD, CHEK1, CDC34, KIAA1009, SAC3D1, CDC123, FBXO5, PBRM1, SKA3, TCF3, LFN…
GO:0006974~response to DNA damage stimulus	272	2.4913	RAD51C, XRCC4, XRCC3, XRCC6, INTS3, PTTG1, XRCC1, NONO, EPC2, CRY2, CHRNA4, TLK1, CRY1, CCNA2, MAP2K6, POLL, POLK, ESCO1, POLI, POLH, POLG, C11ORF30, LIG1, RINT1, LIG3, RAD9B, POLB, EEPD1, ESCO2, RFC5, DCLRE1C, RAD1, MAPK1, PNKP, RFC3, DCLRE1A, RFC4, DCLRE1B, BAZ1B, RFC2, UBR5, MCTS1, RAD23B, NEK1, RAD23A, MRE11A, HUS1, CHEK1, CHEK2, OBFC2A, XAB2, HSPA1L, ACD, FBXO6, POLN, C16ORF5, POLQ, NTHL1, R…
GO:0007010~cytoskeleton organization	270	2.47298	HRAS, PDLIM7, AIF1, CROCC, VPS54, PDLIM3, AURKA, PRKG1, CTNNB1, HOOK3, HOOK1, CTTNBP2, HOOK2, PLS3, PLD2, ROCK1, RAN, ROCK2, ESPL1, PCM1, PCLO, MARK4, PROX1, MARK1, THY1, RND3, RND1, SPAG5, ATP2C1, ZWINT, CNTROB, BIN3, ALDOA, CCDC99, NEK2, ELN, ARF6, MYO9B, DAAM1, DAAM2, CDC42EP2, PFN2, KRAS, PFN4, SAC3D1, RAC1, FBXO5, NPHP1, TAOK2, PCNT, ARFIP2, MYOZ1, GAS7, SEMA6A, CDC42BPG, EPS8, LASP1, MAP7, …
GO:0006886~intracellular protein transport	266	2.43634	RAB3GAP2, LTBP2, C16ORF70, TOMM20L, SSR1, CRY2, TRAK2, HOMER3, STAM, TLK1, RAB27A, KIF13B, RAN, VPS45, VPS41, OPTN, AP4M1, VTI1A, MAPK1, JUN, RTP4, MTX3, MTX2, MTX1, CACNB1, AKAP12, NFKBIA, RFFL, RIMS2, CD74, SLC11A1, ACD, STX12, STX17, DUSP16, NUP54, STX10, TRAM1, SEC23IP, RANBP17, SRP54, TAOK2, ARFIP1, CBLB, TRPS1, PCNA, SYTL4, SYTL5, HGS, SYTL2, GOSR2, NUTF2, GOSR1, SYTL3, SMURF1, SYTL1, RERE,…
GO:0051338~regulation of transferase activity	264	2.41803	ADCY3, EDN3, ADCY4, ADCY1, ADCY7, ADCY8, EFNA1, ADCY5, EDN1, ADCY6, LPAR3, LPAR2, LPAR1, ADORA1, MAP3K7, MAP3K6, ZGPAT, MAP3K5, DIRAS3, MAP3K9, ILK, GAB1, MAP2K6, CHRNA3, ADAM9, SYK, ANAPC2, GTPBP4, C5AR1, PIK3CB, PIM1, THY1, SPAG9, GNAI2, PFKFB2, ERBB2, PTPLAD1, DUSP12, CHEK1, NPRL2, CD74, SLC11A1, SERINC2, DUSP19, SERINC5, KRAS, ACD, HEXIM2, SERINC1, RAC1, DUSP16, MDFI, MAP2K1, SPHK2, TAOK2, TG…
GO:0007243~protein kinase cascade	261	2.39055	EFNA1, THOP1, STAT5A, EDN1, SNIP1, LPAR3, LPAR2, LPAR1, ADORA1, BTK, MAP3K7, MAP3K6, MAP3K5, MAP3K9, WNK4, GAB1, PIK3CA, RAPGEF2, MAP2K7, MAP2K6, ADAM9, SYK, MAP2K5, IKBKAP, C5AR1, TNIK, PIK3CB, WNK1, WNK3, TANK, MARK1, MAPK1, SPAG9, CCR2, ROR2, MAPK9, MAPK7, PIAS1, IRAK1BP1, GNAI2, ERBB2, NFKBIB, PTPLAD1, DUSP10, NFKBIA, STK17A, CD74, DUSP19, DUSP16, ZAP70, MDFI, MAP2K1, TAOK2, TGFBR1, MAP2K3, T…
GO:0000278~mitotic cell cycle	258	2.36307	KIFC1, TUBB2B, AURKA, PTTG1, CD2AP, CUL3, CUL2, CDCA8, CUL5, INCENP, NUP37, CCNA1, CCNA2, CDCA5, CUL1, STAG1, ANAPC2, ZC3HC1, RAN, ANAPC4, SKP2, PIM1, TBRG4, ESPL1, DCTN3, MARK4, NCAPD3, NCAPD2, DCLRE1A, SPAG5, ZWINT, PRDM5, NEK9, MAD2L2, NEK6, CCDC99, NEK3, NEK2, NEK1, CHEK1, CDC34, KIAA1009, SAC3D1, CDC123, SKA3, FBXO5, PBRM1, TCF3, SSSCA1, MAP2K1, NUF2, CDC23, TPD52L1, CDC20, PMF1, HGF, CDC26,…
GO:0008284~positive regulation of cell proliferation	256	2.34475	EDN3, XRCC4, NOG, S100A6, HRAS, PTGS2, OSMR, PGF, STAT5A, EDN1, BTC, SSR1, CUL3, S1PR1, ILK, CCNA2, SYK, MAP2K5, CD3E, LIFR, TBRG4, VASH2, MARK4, PROX1, PDCD1LG2, VEGFB, VEGFC, MAPK1, SIRPG, NOP2, JUN, F3, FOXG1, TGIF1, MST1R, LAMC1, MCTS1, GNAI2, ERBB4, ERBB2, PTH1R, BCL2L1, ADA, KRAS, AGGF1, CDC123, ZAP70, NKX2-5, TCF3, BMP4, SPHK2, TGFBR1, TGFBR2, ROGDI, SLAMF1, AGER, NPY5R, NOTCH1, C19ORF10, …
GO:0043549~regulation of kinase activity	254	2.32643	ADCY3, EDN3, ADCY4, ADCY1, ADCY7, ADCY8, EFNA1, ADCY5, EDN1, ADCY6, LPAR3, LPAR2, LPAR1, ADORA1, MAP3K7, MAP3K6, ZGPAT, MAP3K5, DIRAS3, MAP3K9, ILK, GAB1, MAP2K6, CHRNA3, ADAM9, SYK, ANAPC2, GTPBP4, C5AR1, PIK3CB, PIM1, THY1, SPAG9, GNAI2, PFKFB2, ERBB2, PTPLAD1, DUSP12, CHEK1, NPRL2, CD74, SLC11A1, DUSP19, KRAS, HEXIM2, RAC1, DUSP16, MDFI, MAP2K1, SPHK2, TAOK2, TGFBR1, MAP2K3, TGFBR2, DUSP22, HG…
GO:0051253~negative regulation of RNA metabolic process	253	2.31727	MEF2C, ZNF639, CTNNB1, CITED2, EPC1, ZGPAT, SIN3B, SIN3A, NKX6-2, FOXF2, RARB, SUPT5H, S100A1, TWIST1, RARG, STRN3, RXRA, ZHX1, ZHX2, MECP2, ZHX3, PROX1, MSX1, ZNF238, PIAS4, HES5, TGIF1, PRDM1, ST18, TAF9B, VPS72, HEXIM2, ATN1, DRAP1, NKX2-1, TCF4, BCOR, DNMT3B, NKX2-5, NR1H4, HNRNPAB, MDFI, DNMT3A, BMP2, KLF12, IKZF1, SMAD7, KLF10, KLF11, SMAD4, RYBP, SMAD3, SKI, SMAD2, DLX1, TRPS1, MLX, HOPX, …
GO:0045892~negative regulation of transcription, DNA-dependent	252	2.30812	MEF2C, ZNF639, CTNNB1, CITED2, EPC1, ZGPAT, SIN3B, SIN3A, NKX6-2, FOXF2, RARB, SUPT5H, S100A1, TWIST1, RARG, STRN3, RXRA, ZHX1, ZHX2, MECP2, ZHX3, PROX1, MSX1, ZNF238, HES5, PIAS4, TGIF1, PRDM1, ST18, TAF9B, VPS72, HEXIM2, ATN1, DRAP1, NKX2-1, TCF4, BCOR, DNMT3B, NKX2-5, NR1H4, HNRNPAB, MDFI, DNMT3A, BMP2, KLF12, IKZF1, SMAD7, KLF10, KLF11, SMAD4, RYBP, SMAD3, SKI, SMAD2, DLX1, TRPS1, MLX, HOPX, …
GO:0016044~membrane organization	251	2.29896	OXA1L, HRAS, SEC31A, PDLIM7, SLC9A3, ITSN2, SYT7, VPS33B, ADORA1, MEGF10, HOOK2, PICALM, GBF1, IZUMO1, SH3GL3, PLD2, ARC, COLEC12, LPCAT2, NPC1, UNC13D, RAB18, TXNDC5, CATSPER1, SH3GL2, CALY, GNAI3, RABEPK, HFE, PPT1, BCL2L1, SLC11A1, KRAS, RAC1, FCER1G, ZMPSTE24, AGRN, EMD, NPLOC4, TGFBR2, DENND1A, FNBP1, RABEP2, ARF1, RABEP1, GOSR2, GRK4, CLEC7A, CHRNB1, CLCN5, MSR1, LDLR, HIP1R, MYO7A, AP2S1, …
GO:0032989~cellular component morphogenesis	250	2.2898	S100A4, NOG, S100A6, DYNC2LI1, CITED1, CTNNB1, CUL3, BDNF, FOXF1, COL4A3BP, ILK, DYNC2H1, TBPL1, CDH23, PTPRM, PDPN, RXRA, EOMES, LIFR, PCM1, PROX1, LHFPL5, FOXG1, EFNA5, BIN3, LAMC1, PMP22, CCDC99, ERBB2, EPHB3, EPHB1, SCRIB, EPHB2, LAMB2, LHX2, RAC1, BAI1, LHX4, NKX2-1, HNRNPAB, KLF7, BMP2, KIF3A, MAP2K1, PCNT, CELSR3, ALMS1, CELSR2, MYOZ1, UPK3A, HGF, AFG3L2, GAS7, PTPN11, DVL1, EPHA4, SEMA6A,…
GO:0008285~negative regulation of cell proliferation	247	2.26232	RARRES3, NOG, RARRES1, PTGS2, AIF1, STRN, MXI1, ADORA1, MAGED1, CTTNBP2, CUL2, BDNF, CUL5, KIFAP3, ILK, RARB, CUL1, GTPBP4, PTPRM, RARG, CGRRF1, PTPRF, RXRA, PTPRU, PROX1, PDCD1LG2, VASH1, SIRPG, SSTR2, EIF2AK1, MSX1, ADAMTS8, ALOX15B, SSTR1, CD33, JUN, TBRG1, MNT, TGIF1, WFDC1, ADAMTS1, ATPIF1, TGFB1I1, PMP22, VSIG4, RBP4, ERBB2, PTH1R, IFI30, CHEK1, BDKRB2, BAI1, PEMT, BMP4, BMP2, BECN1, KLF10,…
GO:0045859~regulation of protein kinase activity	246	2.25316	ADCY3, EDN3, ADCY4, ADCY1, ADCY7, ADCY8, EFNA1, ADCY5, EDN1, ADCY6, LPAR3, LPAR2, LPAR1, ADORA1, MAP3K7, MAP3K6, ZGPAT, MAP3K5, DIRAS3, MAP3K9, ILK, GAB1, MAP2K6, CHRNA3, ADAM9, SYK, ANAPC2, GTPBP4, C5AR1, PIK3CB, PIM1, THY1, SPAG9, GNAI2, PTPLAD1, ERBB2, CHEK1, CD74, SLC11A1, DUSP19, KRAS, HEXIM2, DUSP16, MDFI, MAP2K1, SPHK2, TAOK2, TGFBR1, MAP2K3, TGFBR2, DUSP22, HGF, PTPN11, DVL1, RGS4, CCNT2,…
GO:0045944~positive regulation of transcription from RNA polymerase II promoter	246	2.25316	MEF2C, STAT5A, XRCC6, RORA, MED21, CTNNB1, CITED2, EPC1, S1PR1, CREB3L4, RARB, SUPT5H, RARG, RXRB, STRN3, RXRA, MED12, RXRG, MED14, MED13, MECOM, PPARGC1A, PPARGC1B, MTF1, HES5, JUN, MED17, CRTC1, NFKBIA, NR1H2, PLAGL1, SLC11A1, NKX2-1, AGRN, MAML3, TCF3, NKX2-5, NR1H4, ARHGEF10L, PLAGL2, NR1H3, BMP4, BMP3, KLF6, ESRRA, BMP2, IKZF2, IKZF1, KLF12, MAML1, CREBBP, SRA1, MAML2, SMAD4, SMAD3, SMAD2, S…
GO:0007167~enzyme linked receptor protein signaling pathway	243	2.22568	NOG, LTBP2, LTBP3, EFNA1, STAT5A, GDF5, FSTL1, CITED1, MAP3K7, CTGF, GAB1, RAPGEF1, CHRNA3, ADAM9, SYK, PTPRJ, SGPL1, PTPRF, CD3E, PTPRG, LIFR, PTPRU, VEGFC, GRB10, MSX1, JUN, ROR1, ROR2, TGFBRAP1, TGFB1I1, MST1R, EIF2AK3, ERBB4, ERBB2, BDKRB2, EPHB3, EPHB4, EPHB1, ADCYAP1, EPHB2, MUSK, AGRN, BMP4, PLAT, BMP2, CAMLG, SMAD9, SMAD7, TGFBR1, KLF10, SMAD6, TGFBR2, SMAD4, SMAD3, MSTN, DUSP22, SKI, SMA…
GO:0006325~chromatin organization	243	2.22568	HIRA, H1FX, EPC1, EPC2, TAF5L, BRPF1, BRPF3, H2AFV, HIST1H2BJ, H2AFZ, H2AFY, TLK1, SUPT5H, TADA2A, C11ORF30, RCOR1, HMG20A, HMG20B, H2AFJ, TAF6L, CHRAC1, SUV420H2, HUWE1, BAZ1B, PRDM6, PRDM5, SMARCAL1, SUDS3, SUPT6H, SUV420H1, TADA3, TADA1, VPS72, LEO1, PBRM1, SUPT7L, BCOR, DNMT3B, DNMT3A, AEBP2, CREBBP, SMYD3, SMYD1, RNF8, SAP130, SUPT16H, CHAF1A, KLF1, CHAF1B, RERE, ENY2, HNF1A, EZH1, EZH2, NAP…
GO:0030030~cell projection organization	242	2.21652	S100A6, CROCC, DYNC2LI1, STRN, LPAR3, LPAR1, PRKG1, CD2AP, BDNF, CD44, IFT20, ATXN10, ILK, DYNC2H1, CEP290, CDH23, PTPRM, ROCK1, RXRA, LIFR, PCM1, LHFPL5, SPAG6, CC2D2A, FOXG1, TRAPPC4, EFNA5, ERBB2, ARF6, EPHB3, EPHB1, EPHB2, LAMB2, LHX2, RAC1, BAI1, LHX4, NKX2-1, KLF7, KIF3A, MAP2K1, PCNT, ARFIP2, CELSR3, ALMS1, CELSR2, AFG3L2, GAS7, PTPN11, DVL1, EPHA4, SEMA6A, NOTCH1, EPHA7, SEMA6C, DLX5, CHR…
GO:0051726~regulation of cell cycle	239	2.18905	EDN3, DYNC1LI1, PTGS2, AURKAIP1, STAT5A, EDN1, BTC, INTS3, CITED2, CUL7, DIRAS3, CUL9, CCNA2, ANAPC2, GTPBP4, ROCK2, RINT1, SKP2, PIM1, MYLK2, ESPL1, PROX1, RAD1, UHRF2, PRDM4, ALOX15B, JUN, ZWINT, FOXG1, MNT, MAD2L2, NEK6, NEK2, HUS1, AFAP1L2, CHEK1, CHEK2, OBFC2A, SCRIB, PIN1, ADCYAP1, HEXIM2, CDC123, FBXO6, FBXO5, TCF3, BMP4, BMP2, TP53BP2, SMAD6, SMAD3, CDC23, ATR, ATM, PTPN11, ETS1, UBA3, BM…
GO:0009628~response to abiotic stimulus	238	2.17989	RP1, XRCC4, HRAS, AQP9, XRCC6, INTS3, CUL5, GRIN2B, STAC, EIF2B2, EIF2B3, EIF2B4, EIF2B5, POLH, TRPA1, GRIN2A, RIC8A, SAG, DCLRE1C, PITPNM1, PNKP, JUN, RBP4, NEK1, HUS1, BCL2L1, BDKRB2, OBFC2A, HSPA1L, KRAS, RAC1, NKX2-1, DNMT3B, NPHP1, GNAT1, BMP4, UNC119, DHX9, BMP2, TRPC3, TGFBR1, TGFBR2, MSTN, RAD54L, USF1, RGS9BP, ATM, RNF8, TULP1, GNGT2, ABCG5, KCNJ8, CHRNB2, RAD54B, ARSB, TRPV1, LXN, COPS3…
GO:0016071~mRNA metabolic process	234	2.14325	SCAF1, EIF2C2, EIF2C1, LSM6, LSM7, SYNCRIP, WTAP, SART1, NONO, DCPS, DHX38, RBM8A, WDR77, U2AF1, LSM3, LSM2, PTBP2, DHX35, LSM1, LUC7L3, CCAR1, PAN3, PTBP1, ZHX2, MTPAP, PPARGC1A, WDR83, PCF11, AQR, SERBP1, EIF2C4, FUS, FIP1L1, ZCRB1, NAA38, XAB2, SLC11A1, MOV10, CDC40, PRPF40B, SPOP, PRPF40A, DHX8, DHX9, TSEN54, YTHDC1, DDX5, HNRNPA0, UPF3B, DCP1B, POP4, SNRNP27, SNRNP25, ADAR, CRNKL1, ZMAT5, ML…
GO:0000902~cell morphogenesis	228	2.08829	S100A4, NOG, S100A6, DYNC2LI1, CITED1, CTNNB1, CUL3, BDNF, FOXF1, COL4A3BP, ILK, DYNC2H1, CDH23, PTPRM, PDPN, RXRA, EOMES, LIFR, PCM1, PROX1, LHFPL5, FOXG1, EFNA5, BIN3, LAMC1, CCDC99, ERBB2, EPHB3, EPHB1, SCRIB, EPHB2, LAMB2, LHX2, RAC1, BAI1, LHX4, NKX2-1, HNRNPAB, KLF7, BMP2, KIF3A, MAP2K1, PCNT, CELSR3, ALMS1, CELSR2, UPK3A, HGF, AFG3L2, GAS7, PTPN11, DVL1, EPHA4, SEMA6A, NOTCH1, EPHA7, SEMA6…
GO:0008610~lipid biosynthetic process	227	2.07914	ALDH8A1, CDIPT, PTGS2, ALOXE3, SGMS2, STAR, GBGT1, EDN1, PTGS1, SGMS1, C14ORF1, ACBD3, AGPS, LCAT, CH25H, SCD5, SYK, ACAA2, PLD1, CRLS1, DPAGT1, LPCAT2, LPCAT3, LPCAT4, PLAUR, CWH43, ALOX15B, HSD11B1, HSD11B2, HSD17B11, CHKA, CHKB, HSD17B12, HMGCS1, PDSS1, PDSS2, CD74, SERINC5, SERINC4, LPCAT1, SERINC1, PEMT, SPHK2, MCAT, FDXR, ACACA, CYP7B1, CYP17A1, SEMA6D, MLYCD, IDI1, ALG12, TM7SF2, HNF1A, RN…
GO:0044092~negative regulation of molecular function	227	2.07914	ADCY3, ADCY4, NOG, ADCY1, OXA1L, ADCY7, ADCY8, ADCY5, ADCY6, ADORA1, ZGPAT, S1PR1, WWP2, ILK, ANAPC2, GTPBP4, ANAPC4, PIM1, PROX1, THY1, SSTR2, CCR2, ATPIF1, SIVA1, GNAI3, GNAI2, GNAI1, NFKBIA, PXK, NPRL2, DUSP19, HEXIM2, ARG2, DUSP16, FBXO5, GNAT1, MDFI, SMAD7, SMAD6, NDFIP1, CDC23, DUSP22, NDFIP2, CDC20, CDC26, TNNI3, CDC27, DVL1, RGS1, RGS4, ENG, OPRM1, GNAZ, MCHR1, PPARG, ZNF675, NFKB1, LATS1…
GO:0009725~response to hormone stimulus	227	2.07914	ADCY3, ADCY4, ADCY1, ADCY7, STAR, PTGS2, ADCY8, PGF, SLC9A3, STAT5A, ADCY5, ADCY6, PTGS1, AURKA, AQP1, CITED1, CTNNB1, CTTNBP2, GOT1, LCAT, GAB1, GNG2, RARA, FAS, GNG4, EIF2B2, EIF2B3, GNG5, CCNA2, EIF2B4, EIF2B5, ADAM9, PLD1, GATM, STRN3, RXRA, PTPRU, PPARGC1B, MAPK1, GRB10, PIAS3, WFDC1, HSD11B2, RBP4, ERBB4, ERBB2, BCL2L1, KRAS, AANAT, IDH1, AGRP, NKX2-5, SPP1, BMP4, MAP2K1, TGFBR1, TGFBR2, GG…
GO:0040008~regulation of growth	225	2.06082	NOG, LTBP4, STAT5A, GDF5, NELL2, NOV, EPC1, HTRA2, CD44, CTGF, HTRA1, ILK, PIK3CA, HTRA4, HTRA3, GNG4, MAP2K5, SGPL1, CGRRF1, CDHR2, PROX1, BCL2L11, VEGFB, PRDM4, CD320, ALOX15B, WFDC1, MCTS1, DCBLD2, TMX1, RBP4, TAF9B, PPT1, ESM1, TP53TG5, MUSK, AGRN, SPP1, IKZF1, TAOK2, TGFBR1, TGFBR2, SMAD4, SMAD3, MSTN, AFG3L2, PTPN11, RERG, NTRK3, RNF6, EI24, HOPX, TNK1, PAPPA2, PARP1, ENOX2, NRP1, ACVRL1, F…
GO:0019226~transmission of nerve impulse	218	1.9967	SYT1, UTS2, SYT4, LPAR3, ADORA1, CTNNB1, CTTNBP2, S1PR1, GRIN2B, GRIN2C, ILK, GRID2, CHRNA5, CHRNA4, CHRNA1, EIF2B2, HTR1D, EIF2B4, CHRNA3, EIF2B5, HTR1E, GJD2, SCN2B, PTPRF, KIF5A, GRIN2A, MYLK2, PDYN, PCLO, MAPK1, DOC2A, COLQ, CAMK4, HTR6, RAB14, PMP22, UNC13C, CLCN1, KCNMB3, KCNMB4, SCN1A, SCN1B, ERBB2, CACNB2, PPT1, CACNB4, KCNMB1, ACSBG1, KCNMB2, HCRTR1, SERINC5, MUSK, SYPL1, AGRN, GAD1, PLA…
GO:0010647~positive regulation of cell communication	216	1.97838	HRAS, PTGS2, LPAR3, LPAR2, LPAR1, CITED1, CTNNB1, CITED2, MAP3K7, MYD88, ILK, SYK, F10, CD3E, PIM2, F7, ATP2C1, F3, TGFB1I1, CD226, NEK6, ERBB4, ERBB2, AFAP1L2, ADA, KRAS, RAC1, ZAP70, BMP4, BMP2, TAOK2, BECN1, TGFBR1, LGALS1, TAOK3, SMAD4, NDFIP1, DUSP22, NDFIP2, ECM1, PTPN11, DVL1, LAMA2, NTRK2, CHRNB2, BMP7, ENG, PPARD, ACVRL1, SLC20A1, FGF9, SHOC2, ZEB2, CANT1, NOD2, NOD1, SLC24A2, TGFA, TMEM…
GO:0043009~chordate embryonic development	216	1.97838	XRCC4, NOG, EDN1, MED21, CITED1, CITED2, CUL3, MAP3K7, G2E3, GRIN2B, FOXF1, COL4A3BP, TWIST1, EOMES, PTPRR, MECOM, PROX1, BCL2L11, RIC8A, MSX1, NLE1, TGIF1, ROR2, PRDM1, RBP4, ELL, BCL2L1, XAB2, ADA, NKX2-5, DVL2, BMP4, TGFBR1, TGFBR2, SMAD2, ATM, DVL1, DLX1, TULP3, SFRP1, SFRP2, HOPX, TGFBR3, RBPJ, KLF1, TCF15, HNF1A, ACVRL1, FGF9, COPS3, ZEB2, ZEB1, GLI2, GLI3, EDNRA, CHST11, ANKRD11, COL11A1, …
GO:0009792~embryonic development ending in birth or egg hatching	216	1.97838	XRCC4, NOG, EDN1, MED21, CITED1, CITED2, CUL3, MAP3K7, G2E3, GRIN2B, FOXF1, COL4A3BP, TWIST1, EOMES, PTPRR, MECOM, PROX1, BCL2L11, RIC8A, MSX1, NLE1, TGIF1, ROR2, PRDM1, RBP4, ELL, BCL2L1, XAB2, ADA, NKX2-5, DVL2, BMP4, TGFBR1, TGFBR2, SMAD2, ATM, DVL1, DLX1, TULP3, SFRP1, SFRP2, HOPX, TGFBR3, RBPJ, KLF1, TCF15, HNF1A, ACVRL1, FGF9, COPS3, ZEB2, ZEB1, GLI2, GLI3, EDNRA, CHST11, ANKRD11, COL11A1, …
GO:0032774~RNA biosynthetic process	214	1.96007	SCAF1, MED23, PTTG1, PRIM1, TAF5L, MED27, SUPT5H, MTERFD3, TBPL1, TADA2A, RREB1, TAF4B, MED12, MED14, MED13, TAF6L, PPARGC1A, C10ORF2, PRDM4, MED16, ABT1, MED17, MNT, TGFB1I1, DEAF1, ELL, TAF9B, MYEF2, PIR, NAT14, KLF11, PMF1, USF1, USF2, ZNF217, ETS1, TRPS1, SUPT16H, PARP1, ZNF219, ZFHX3, CCNT2, TAF1B, GTF3A, HLF, PPARA, TAF1C, TAF1A, COPS5, ELF3, ELF5, TCOF1, CCNT1, CRCP, NFKB1, ASH2L, HSF2, MY…
GO:0048666~neuron development	213	1.95091	S100A6, STRN, RORB, PRKG1, BDNF, HTRA2, CD44, ATXN10, ILK, CEP290, CDH23, PTPRM, RXRA, LIFR, FARP2, THY1, LHFPL5, RND1, FOXG1, TRAPPC4, EFNA5, ERBB2, PPT1, EPHB3, EPHB1, EPHB2, LAMB2, LHX2, BAI1, RAC1, LHX4, NKX2-1, LHX6, AGRN, OLFM3, LHX8, GNAT1, KLF7, MAP2K1, CELSR3, ALMS1, PCDH12, CELSR2, EN2, AFG3L2, GAS7, PTPN11, DVL1, EPHA4, SEMA6A, EPHA7, NOTCH1, SEMA6C, DLX5, NTRK2, CHRNB2, BMP7, NRP2, NR…
GO:0006351~transcription, DNA-dependent	211	1.93259	SCAF1, MED23, PTTG1, TAF5L, MED27, SUPT5H, MTERFD3, TBPL1, TADA2A, RREB1, TAF4B, MED12, MED14, MED13, TAF6L, PPARGC1A, C10ORF2, PRDM4, MED16, ABT1, MED17, MNT, TGFB1I1, DEAF1, ELL, TAF9B, MYEF2, PIR, NAT14, KLF11, PMF1, USF1, USF2, ZNF217, ETS1, TRPS1, SUPT16H, PARP1, ZNF219, ZFHX3, CCNT2, TAF1B, GTF3A, HLF, PPARA, TAF1C, TAF1A, COPS5, ELF3, ELF5, TCOF1, CCNT1, CRCP, NFKB1, ASH2L, HSF2, MYC, BATF…
GO:0006397~mRNA processing	211	1.93259	SCAF1, EIF2C2, LSM6, LSM7, SYNCRIP, WTAP, SART1, NONO, DHX38, RBM8A, WDR77, U2AF1, LSM3, LSM2, PTBP2, DHX35, LSM1, LUC7L3, CCAR1, PTBP1, MTPAP, PPARGC1A, WDR83, PCF11, AQR, FUS, FIP1L1, ZCRB1, NAA38, XAB2, MOV10, CDC40, PRPF40B, PRPF40A, SPOP, DHX8, DHX9, TSEN54, YTHDC1, DDX5, HNRNPA0, UPF3B, POP4, SNRNP27, SNRNP25, ADAR, CRNKL1, ZMAT5, MLH1, CPEB1, DGCR14, RNGTT, RBM4B, QKI, TSEN2, CSDC2, TFIP11…
GO:0007264~small GTPase mediated signal transduction	209	1.91427	HRAS, DIRAS2, DIRAS3, RAB28, RAB23, RAPGEF6, RAB24, RAPGEF5, RAPGEF4, RAB25, RAB26, RAPGEF3, RAPGEF2, RAPGEF1, RAB20, RAB21, RAB27A, GTPBP2, PLD2, PLD1, ROCK1, RREB1, GEM, FARP2, RND2, RND3, MAPK1, RND1, RAB18, MAPK3, RAB14, RAB12, ARL8A, GRAP2, RALGPS2, RALGPS1, PTPLAD1, RAB40C, RUNDC3A, ARF6, MYO9B, ARF5, RAB40B, RAB40A, KRAS, CDC42EP1, RAC1, ABR, MAP2K1, MAP2K2, RASEF, ARFIP2, TAX1BP3, RAB7L1,…
GO:0000279~M phase	209	1.91427	ADCY3, KIFC1, RAD51C, TUBB2B, AURKA, PTTG1, CD2AP, CDCA8, RSPH1, INCENP, NUP37, CCNA1, CCNA2, CDCA5, STAG1, ANAPC2, ZC3HC1, RAN, ANAPC4, LIG3, ESPL1, UBR2, PIM2, DCTN3, NCAPD3, NCAPD2, RAD1, REC8, DCLRE1A, SPAG5, ZWINT, NEK9, MAD2L2, NEK6, CCDC99, NEK3, NEK2, NEK1, MRE11A, CHEK1, DMWD, KIAA1009, SAC3D1, SKA3, PBRM1, FBXO5, LFNG, SSSCA1, MAP2K1, PCNT, NUF2, CDC23, CDC20, PMF1, HGF, CDC26, RAD54L, …
GO:0016568~chromatin modification	206	1.88679	HIRA, EPC1, EPC2, TAF5L, BRPF1, BRPF3, H2AFY, TLK1, SUPT5H, TADA2A, C11ORF30, RCOR1, HMG20A, HMG20B, TAF6L, CHRAC1, SUV420H2, BAZ1B, HUWE1, PRDM6, SMARCAL1, PRDM5, SUDS3, SUV420H1, SUPT6H, TADA3, TADA1, VPS72, LEO1, PBRM1, SUPT7L, BCOR, DNMT3B, DNMT3A, AEBP2, CREBBP, SMYD3, SMYD1, RNF8, SAP130, KLF1, RERE, ENY2, HNF1A, EZH1, EZH2, DMAP1, HSF4, USP16, BRD8, TTF1, MBD3, RBBP7, TAF10, TAF12, USP21, …
GO:0006281~DNA repair	205	1.87763	XRCC4, RAD51C, XRCC3, XRCC6, PTTG1, INTS3, XRCC1, NONO, EPC2, CRY2, CHRNA4, CRY1, POLL, ESCO1, POLK, POLI, POLH, POLG, C11ORF30, LIG1, LIG3, RAD9B, POLB, EEPD1, ESCO2, DCLRE1C, RFC5, RAD1, PNKP, RFC3, DCLRE1A, DCLRE1B, RFC4, RFC2, RAD23B, MRE11A, RAD23A, HUS1, CHEK1, OBFC2A, XAB2, HSPA1L, FBXO6, POLN, POLQ, NTHL1, RECQL5, EME2, TP53BP1, EME1, ATR, RAD54L, C1ORF124, ATM, RNF8, SUPT16H, PCNA, RAD54…
GO:0051301~cell division	204	1.86847	KIFC1, AURKC, PTTG1, CD2AP, CDCA8, INCENP, VPS4B, VPS4A, NUP37, CCNA1, CCNA2, CDCA5, STAG1, ANAPC2, ZC3HC1, ROCK1, PIK3CB, ROCK2, RAN, LIG1, ANAPC4, LIG3, ESPL1, DCTN3, NCAPD3, NCAPD2, DCLRE1A, SPAG5, ZWINT, CNTROB, NEK9, BIN3, CDCA7L, MAD2L2, NEK6, RBP4, NEK3, NEK2, NEK1, KIAA1009, SAC3D1, CDC40, CDC123, SKA3, FBXO5, SSSCA1, NUF2, CDC23, CDC20, PMF1, CDC26, SEPT11, SEPT12, RNF8, NOTCH1, CCNT2, L…
GO:0006917~induction of apoptosis	204	1.86847	ITGB3BP, CADM1, NELL1, ADORA1, SART1, BTK, CUL3, MAGED1, CUL2, MAP3K5, CUL5, HTRA2, FAS, CUL1, WWOX, RAB27A, CD3E, BCL2L13, BCL2L11, MAPK1, NME3, UNC13D, ALOX15B, RYR2, MAPK9, SIVA1, AKAP13, STK17A, CHEK2, PLAGL1, SERINC3, RAC1, C16ORF5, PLAGL2, ABR, TM2D1, TP53BP2, TGFBR1, KLF10, CIDEB, SMAD3, ATM, EI24, ETS1, SH3RF1, HTATIP2, FASTK, MLH1, DAXX, MCF2L, NOD1, AEN, MYC, ARHGEF4, ARHGEF3, ARHGEF2, …
GO:0012502~induction of programmed cell death	204	1.86847	ITGB3BP, CADM1, NELL1, ADORA1, SART1, BTK, CUL3, MAGED1, CUL2, MAP3K5, CUL5, HTRA2, FAS, CUL1, WWOX, RAB27A, CD3E, BCL2L13, BCL2L11, MAPK1, NME3, UNC13D, ALOX15B, RYR2, MAPK9, SIVA1, AKAP13, STK17A, CHEK2, PLAGL1, SERINC3, RAC1, C16ORF5, PLAGL2, ABR, TM2D1, TP53BP2, TGFBR1, KLF10, CIDEB, SMAD3, ATM, EI24, ETS1, SH3RF1, HTATIP2, FASTK, MLH1, DAXX, MCF2L, NOD1, AEN, MYC, ARHGEF4, ARHGEF3, ARHGEF2, …
GO:0044271~nitrogen compound biosynthetic process	204	1.86847	MOCOS, ADCY3, ADCY4, ADCY1, ALAD, ADCY7, ATP1B2, ADCY8, ADCY5, ADCY6, RORA, BBOX1, TPK1, GOT1, ATP2B4, TBPL1, PCBD2, PCBD1, NME7, NME6, TXNDC3, NME4, GLUL, ATP2C2, NME3, ATP2C1, BHMT, ATP5C1, ADSL, ALDOA, ADSS, NAGS, PPAT, ADA, ATP6V0B, ARG2, AANAT, C16ORF7, AMD1, MOCS1, ZBTB49, BHMT2, MOCS2, SPHK2, ADAL, ATP11A, ATP11C, PRPSAP1, ATP13A3, GUCY2C, ATP13A2, ATP13A5, PRPSAP2, GART, ATP13A4, ATP13A1,…
GO:0001501~skeletal system development	201	1.841	NOG, PDLIM7, PTGS2, LTBP3, EDN1, CTNNB1, PGP, CTGF, COL12A1, WWOX, TWIST1, COL10A1, MATN3, SGPL1, PRELP, MSX1, ROR2, EXT1, EXT2, EIF2AK3, ADAMTS4, TRAPPC2, RBP4, OSTF1, PTH1R, ACP5, ZNRD1, ACP2, ACD, SPP1, BMP4, BMP3, ESRRA, BMP2, BMP1, LGALS3, TGFBR1, KLF10, TGFBR2, SMAD3, SMAD1, PMF1, DLX1, TULP3, DLX6, ETS2, TRPS1, DLX5, CSRNP1, BMP7, TCF15, BMP6, TLL1, FGF9, TCOF1, ZEB1, GLI2, GLI3, GJA5, GLI…
GO:0044057~regulation of system process	197	1.80436	EDN3, HRAS, ADORA3, STAR, PTGS2, EDN1, PTGS1, BTC, ADORA1, BDNF, GRIN2B, GRIN2C, CHRNA3, S100A1, ARC, GRIN2A, MYLK2, SSTR2, NPTN, RYR2, EIF2AK3, KCNMB4, GNAI3, ERBB4, GNAI2, ADRBK1, PXK, BDKRB2, ADA, KCNMB2, EPHB2, ACE, KRAS, ARG2, NKX2-5, PLAT, MAP2K1, SMAD7, MSTN, TNNI3, NPY5R, PTPN11, ABCG8, LAMA2, ABCG5, ATP2A2, NTRK2, CHRNB2, LZTS1, CYP2J2, MYBPC3, KCNIP2, EDNRB, NISCH, NMUR2, SLC24A2, GUCY1…
GO:0009967~positive regulation of signal transduction	194	1.77688	HRAS, LPAR3, LPAR2, LPAR1, CITED1, CTNNB1, CITED2, MAP3K7, MYD88, ILK, SYK, F10, CD3E, PIM2, F7, ATP2C1, F3, TGFB1I1, CD226, NEK6, ERBB2, AFAP1L2, ADA, KRAS, RAC1, ZAP70, BMP4, BMP2, TAOK2, TGFBR1, LGALS1, TAOK3, SMAD4, NDFIP1, DUSP22, NDFIP2, ECM1, PTPN11, DVL1, BMP7, ENG, PPARD, ACVRL1, SLC20A1, FGF9, SHOC2, ZEB2, CANT1, NOD2, NOD1, TGFA, TMEM101, AGPAT2, GHR, AGPAT1, LTBR, LYN, IL6R, MBD2, GRM…
GO:0031399~regulation of protein modification process	192	1.75856	PDGFB, BTRC, EDN1, TGFB3, TTK, TLR4, TLR6, ADORA1, TGFB1, PRKAR2B, MAP3K6, MAP3K5, ATG5, MDFIC, ATG7, MAP3K9, GAB1, IL1B, RAPGEF4, PDGFC, RAPGEF3, PDGFD, MLST8, CUL1, SYK, EGFR, IBTK, BCL10, ANAPC2, GTPBP4, CD3E, ANAPC4, TNFRSF14, PPARGC1A, VEGFC, MAP4K5, PIAS4, PSMA6, PSMA5, PIAS3, JUN, PSMA4, PSMA3, RNF139, PIAS1, FZR1, CAV1, GCLC, PTPLAD1, BMPR2, MAP4K1, ANAPC10, ITGB2, BDKRB2, ANAPC11, PSMA7,…
GO:0048598~embryonic morphogenesis	191	1.7494	NOG, WNT3A, LMO4, GDF5, GNA12, EDN1, CRABP2, JAG2, TGFB3, HIRA, ZIC1, ZIC2, CTNNB1, CUL3, MAP3K7, WNT1, WNT4, PGP, WNT3, FOXF1, HOXC4, RAB23, DYNC2H1, CEP290, PRKACA, RARB, FRS2, FLVCR1, CDH23, TWIST1, BCL10, RET, SATB2, C2CD3, RARG, MYO6, TMIE, EOMES, SIX2, VAX2, MECOM, PROX1, PTPRQ, VEGFC, MIB1, FAM48A, LHFPL5, MSX1, HOXD3, FOXG1, DLD, KIAA1715, TGIF1, ROR2, TFAP2A, TGFB1I1, EXT1, EXT2, SMARCA4…
GO:0008380~RNA splicing	187	1.71277	SCAF1, RALY, NCBP2, NCBP1, PRPF4B, RBM15B, LSM6, LSM7, RBM4, RBM5, SNRPD1, RP9, SNRPD2, SYNCRIP, ZNF638, WTAP, SART1, SMNDC1, PNN, NONO, DHX38, RBM8A, SRRM2, WDR77, U2AF1, SRRM1, LSM3, DDX20, LSM2, PTBP2, DHX35, RBM10, LSM1, TGS1, LUC7L3, CCAR1, SNRPN, MAGOH, EFTUD2, HNRNPA2B1, PTBP1, PPARGC1A, HNRNPR, HNRNPU, WDR83, PCF11, AQR, SNRPB, CELF3, SNRPA, SLU7, SNRPC, SNRPF, FAM159B, FUS, STRAP, SNRPB2…
GO:0000122~negative regulation of transcription from RNA polymerase II promoter	185	1.69445	MEF2C, JDP2, MAEL, CBX4, TCEAL1, NR2E1, CTNNB1, CITED2, IGHMBP2, EPC1, KDM1A, SIN3A, NKX6-2, RARB, DDX20, OLIG2, SUPT5H, S100A1, TWIST1, CIITA, SATB1, SATB2, RARG, STRN3, MTA2, RXRA, GABPA, RBL1, HDAC10, ZHX2, MLXIPL, MECP2, ZNF189, VAX2, HES7, VAX1, CSDA, NR0B1, PKIA, PROX1, HHEX, MSX1, ZNF238, PIAS4, HES5, TGIF1, PRDM1, ST18, SMARCA4, DRD3, SOX2, TAF9B, SOX6, VPS72, NR2C1, MEIS2, ATN1, HEXIM2, …
GO:0043086~negative regulation of catalytic activity	183	1.67613	CAST, ADCY3, ADCY4, OXA1L, ADCY1, ADCY7, ADCY8, HMGCR, ADCY5, ADCY6, MBIP, ADORA1, TGFB2, ZGPAT, APOA2, S1PR1, CDKN2D, GALR3, ILK, SPRED2, SPRED3, IL1B, SPRED1, ANAPC2, ANAPC4, NEIL1, PKIB, PKIA, THY1, TNNT2, SSTR2, PSMA6, PSMA5, PSMA4, CCR2, PSMA3, ATPIF1, CSTA, CAV3, FZR1, CAV1, DRD1, GNAI3, GNAI2, SNX6, DRD3, ADORA2A, GNAI1, DRD2, ANAPC10, ANAPC11, PXK, PSMA7, NPRL2, PSMB5, IRAK3, DUSP19, FICD…
GO:0002520~immune system development	182	1.66697	XRCC4, MAEA, LMO2, WNT3A, MMP9, STAT5A, XRCC6, TIRAP, JAG2, PTPN22, ITPKB, IL15, JAG1, CBFB, TGFB1, IL10, CTNNB1, CTNNBL1, TGFB2, MLL5, PATZ1, ACIN1, FAS, FLVCR1, SYK, POLL, SGPL1, CD3D, TTC7A, CD3E, LIG1, TAZ, RELB, FUT10, LIG3, IL25, EOMES, DLL1, TACC3, BCL2L11, DCLRE1C, PGM3, TWSG1, BLM, SOX4, CACNB4, SOX6, CD74, ADA, TAL1, ACE, DOCK2, ZAP70, RTKN2, POLM, DYRK3, TRAF6, RUNX1, TCF3, NKX2-5, BLN…
GO:0051056~regulation of small GTPase mediated signal transduction	181	1.65781	HRAS, RGL3, RASGEF1B, RASGEF1A, ITPKB, LPAR2, ITSN2, LPAR1, RASGEF1C, TBC1D19, RGL1, IQGAP1, RGL2, TBC1D16, TBC1D15, TBC1D17, S1PR1, TBC1D12, GBF1, TIAM2, TIAM1, TBC1D14, TBC1D13, GIT2, RAPGEF6, RAPGEF5, RAPGEF4, RAPGEF3, MLST8, RAPGEF2, RAPGEF1, NET1, DAB2IP, BCR, STMN3, SIPA1L3, PSD4, TBC1D22B, FARP1, TBC1D22A, FARP2, RALGAPA2, RALGAPA1, PLCE1, SGSM2, ACAP3, SGSM3, RASGRF1, SIPA1L1, ACAP1, ACAP…
GO:0051094~positive regulation of developmental process	178	1.63034	XRCC4, THRB, STAR, PDLIM7, STAT5A, GDF5, XRCC6, BTC, MORF4L2, TGFB3, ITPKB, JAG1, SART1, TGFB1, CTNNB1, TGFB2, GATA2, BDNF, CDKN2B, ROBO1, GATA6, TIAM1, NKX6-2, ILK, IL1B, ERAP1, ROBO2, RARA, ACIN1, FNDC3B, IL1A, ADAM9, SYK, PTPRF, PLXNB1, RELA, DLL3, EOMES, SOCS5, VASH2, PROX1, JUNB, NUMBL, VEGFC, HIF1A, SERPINF1, F3, JUN, HOXD3, FOXG1, NPTN, TGIF1, MAPK9, CAMK1, TGIF2, TGFB1I1, NGF, DRD2, TNFRS…
GO:0051347~positive regulation of transferase activity	177	1.62118	ADCY3, EDN3, ADCY4, ADCY1, PDGFB, ADCY7, ADCY8, EFNA1, ADCY5, EDN1, ADCY6, TGFB3, LPAR3, TLR3, LPAR2, LPAR1, TLR6, ADORA1, TGFB1, TGFB2, MAP3K7, PRKAR2B, MAP3K6, MAP3K5, DAB1, MDFIC, MAP3K9, ILK, GAB1, IL1B, PRKACA, PDGFC, PRKACB, FRS2, CHRNA3, MAP2K6, ADAM9, SYK, EGFR, C5AR1, PIK3CB, MADD, PICK1, PIM1, IRS1, SPAG9, PLCE1, MAP4K5, CARTPT, TRAF2, GNAI2, ADORA2A, PTPLAD1, PFKFB2, ERBB2, MAP4K1, DUS…
GO:0010648~negative regulation of cell communication	175	1.60286	NOG, PTGS2, GRIK1, FSTL3, TGFB3, LEMD3, ADORA1, CITED1, ZGPAT, WNT4, HTRA1, SOSTDC1, IL1B, WWOX, PLD2, SOCS2, PTPRF, STMN3, CD3E, STRN3, RELA, DLL3, SOCS6, SOCS7, SOCS5, NR0B1, IRS1, BRAP, DDIT4, THY1, HHEX, NPC1, GRB10, TRIM33, TGIF1, TGFB1I1, TNFAIP3, GRB14, CAV3, TWSG1, CAV1, DRD1, ACHE, GNAI3, GNAI2, SNX6, DRD3, DRD2, SOX2, ONECUT2, NFKBIA, CXXC4, ADRBK1, GREM1, ADA, PIN1, IRAK3, AKT1S1, OVOL…
GO:0010627~regulation of protein kinase cascade	174	1.5937	SLC44A2, TBK1, EDN1, TSPAN6, LPAR3, TLR3, TLR4, LPAR2, LPAR1, TLR6, TGFB1, CTNNB1, TGFB2, MAP3K7, MAP3K6, MAP3K5, TMEM9B, MYD88, GRIN2B, MDFIC, MIER1, MAP3K9, ILK, GAB1, IL1B, SYK, BCL10, F10, BST2, GOLT1B, RELA, MYLK2, PIM2, F7, TRIM38, MAP4K5, ATP2C1, F3, RIPK2, TNFAIP3, NEK6, MAVS, CAV3, CAV1, LITAF, DRD3, DRD2, PTPLAD1, ERBB2, MAP4K1, TIMP2, KCNRG, OTUD7B, TRAF7, TRAF6, TRAF5, FGD4, AXIN1, MD…
GO:0032535~regulation of cellular component size	173	1.58454	PLXNA3, PDGFB, CCDC85B, CAPZA2, EDN1, CAPZA1, TGFB3, OSGIN1, SGMS1, CXCL12, TGFB1, TGFB2, DAB2, CDKN2C, CDKN2D, ILK, MLST8, GNG4, DNAJC2, MAP2K5, CGRRF1, RARG, CDHR2, TMSB10, SOCS5, FGF20, NEBL, ARPC1A, ARPC1B, EP300, PRDM4, WFDC1, BIN3, EMP3, EMP1, XRN2, NGF, DCBLD2, FGFR2, CAV3, FGFR1, EXTL3, DERL2, FGFR3, ACTR3B, TNFRSF12A, SIPA1, TAF9B, ELN, ARF6, PPT1, GREM1, CCNG1, TP53TG5, RRAGC, PFN2, CDC…
GO:0033674~positive regulation of kinase activity	171	1.56622	ADCY3, EDN3, ADCY4, ADCY1, PDGFB, ADCY7, ADCY8, EFNA1, ADCY5, EDN1, ADCY6, TGFB3, LPAR3, TLR3, LPAR2, LPAR1, TLR6, ADORA1, TGFB1, TGFB2, MAP3K7, PRKAR2B, MAP3K6, MAP3K5, DAB1, MDFIC, MAP3K9, ILK, GAB1, IL1B, PRKACA, PDGFC, PRKACB, FRS2, CHRNA3, MAP2K6, SYK, ADAM9, EGFR, C5AR1, PIK3CB, MADD, PICK1, PIM1, IRS1, SPAG9, PLCE1, MAP4K5, CARTPT, TRAF2, GNAI2, ADORA2A, PTPLAD1, PFKFB2, ERBB2, MAP4K1, DUS…
GO:0001944~vasculature development	171	1.56622	FGF18, LMO2, PGF, IL18, EDN1, NAA15, JAG1, ENPEP, CXCL12, MMP2, CITED1, CTNNB1, TGFB2, CITED2, MAP3K7, SHB, S1PR1, CUL7, MYOCD, ATG5, CD44, ROBO1, CTGF, FOXF1, ROBO4, IL1B, ERAP1, LOX, RECK, PTPRJ, SGPL1, PDPN, EFNB2, PROX1, PNPLA6, JUNB, THY1, VEGFC, MIB1, HIF1A, JUN, DLL4, ATPIF1, COL1A1, TNFAIP2, SMARCA4, CAV1, TNFRSF12A, WARS2, ELK3, SRF, ACE, PTK2, AGGF1, ITGAV, VEZF1, EGF, PLXND1, NKX2-5, A…
GO:0006511~ubiquitin-dependent protein catabolic process	169	1.5479	BTRC, RNF217, CD2AP, USP50, ERLEC1, LNX1, CUL3, CUL2, CUL5, USP53, USP54, CUL7, CUL9, ITCH, FBXO21, FBXO22, CUL1, ANAPC2, USP1, ANAPC4, SKP2, UBR2, UBR1, UHRF2, PSMA6, PSMA5, UBR5, PSMA4, TRIM32, PSMA3, FBXL4, FBXL7, TGFB1I1, AMFR, RNF20, FBXO11, RAD23B, DERL2, FZR1, DERL1, SYVN1, RAD23A, ANAPC10, ANAPC11, PSMA7, PSMB5, PSMB7, UBE2D2, PSMB1, PSMB2, FBXO6, RNF11, FBXO4, UBE2D1, FBXO8, FBXO7, NPLOC…
GO:0001568~blood vessel development	169	1.5479	FGF18, LMO2, PGF, IL18, EDN1, NAA15, JAG1, ENPEP, CXCL12, MMP2, CITED1, CTNNB1, TGFB2, CITED2, MAP3K7, SHB, S1PR1, CUL7, MYOCD, ATG5, CD44, ROBO1, CTGF, FOXF1, ROBO4, IL1B, ERAP1, LOX, RECK, PTPRJ, SGPL1, PROX1, PNPLA6, JUNB, THY1, VEGFC, MIB1, HIF1A, JUN, DLL4, ATPIF1, COL1A1, TNFAIP2, SMARCA4, CAV1, TNFRSF12A, WARS2, ELK3, SRF, ACE, PTK2, AGGF1, ITGAV, VEZF1, EGF, PLXND1, NKX2-5, ANGPTL4, B4GAL…
GO:0048534~hemopoietic or lymphoid organ development	169	1.5479	XRCC4, MAEA, LMO2, WNT3A, MMP9, STAT5A, TIRAP, JAG2, PTPN22, ITPKB, JAG1, IL15, CBFB, TGFB1, IL10, CTNNB1, TGFB2, MLL5, PATZ1, ACIN1, FAS, FLVCR1, SYK, SGPL1, CD3D, TTC7A, CD3E, TAZ, RELB, FUT10, EOMES, IL25, DLL1, TACC3, BCL2L11, DCLRE1C, PGM3, TWSG1, BLM, SOX4, CACNB4, SOX6, CD74, ADA, TAL1, ACE, DOCK2, ZAP70, RTKN2, POLM, DYRK3, TRAF6, RUNX1, TCF3, NKX2-5, BLNK, BMP4, KLF6, EPAS1, IKZF1, EPB42…
GO:0006366~transcription from RNA polymerase II promoter	167	1.52958	SCAF1, THRA, LMO4, MED23, TBP, PTTG1, FOXO4, CBFB, GTF2E1, GTF2E2, TAF5L, GATA3, MED27, SUPT5H, TBPL1, PHRF1, POU2AF1, TADA2A, RREB1, TAF4B, GABPA, MED12, MED14, MED13, ELL3, PPARGC1A, AHR, DDIT3, ADRM1, HIF1A, TCFL5, PRDM4, ABT1, MED16, MED17, MNT, NFE2L1, TGFB1I1, NFE2L2, NFE2L3, DEAF1, CCRN4L, ELL, SOX5, BMPR2, MYEF2, ARNT, TCERG1, PIR, BTF3, SKIL, TAF2, MAFF, TAF4, TRIP4, EPAS1, TAF6, TAF5, T…
GO:0032990~cell part morphogenesis	166	1.52042	PLXNA3, S100A6, WNT3A, DYNC2LI1, CNP, CXCL12, NR2E1, BDNF, UNC5B, ANK3, ROBO1, UNC5A, COL4A3BP, ILK, DYNC2H1, ROBO2, UNC5C, ROBO3, SPON2, DSCAM, EGFR, C2CD3, PTPRM, RXRA, BAIAP2, LIFR, VAX2, VAX1, PCM1, NUMBL, SLITRK1, SLITRK3, FOXG1, OPHN1, EFNA5, SLITRK6, SLITRK5, DST, KALRN, BBS4, BBS7, ADORA2A, DRD2, ERBB2, ONECUT2, DSCAML1, ARPC4, TTC8, EPHB3, EPHB1, EPHB2, FIS1, PTK2, LAMB2, LHX2, RAC1, NUM…
GO:0045860~positive regulation of protein kinase activity	165	1.51127	ADCY3, EDN3, ADCY4, ADCY1, PDGFB, ADCY7, ADCY8, EFNA1, ADCY5, EDN1, ADCY6, TGFB3, LPAR3, TLR3, LPAR2, LPAR1, TLR6, ADORA1, TGFB1, TGFB2, MAP3K7, PRKAR2B, MAP3K6, MAP3K5, DAB1, MDFIC, MAP3K9, ILK, GAB1, IL1B, PDGFC, PRKACA, PRKACB, FRS2, CHRNA3, MAP2K6, SYK, ADAM9, EGFR, C5AR1, PIK3CB, MADD, PICK1, PIM1, SPAG9, PLCE1, MAP4K5, CARTPT, TRAF2, GNAI2, ADORA2A, PTPLAD1, ERBB2, MAP4K1, CD74, SLC11A1, KR…
GO:0051247~positive regulation of protein metabolic process	165	1.51127	AURKAIP1, BTRC, TGFB3, TTK, TLR4, ADORA1, TGFB1, PACSIN3, ATG7, WIBG, IL1B, MLST8, ITCH, CUL1, SAMD4A, EIF2B5, SYK, ADAM9, F12, BCL10, ANAPC2, CD3E, ANAPC4, NRD1, TNFRSF14, PPARGC1A, VEGFC, MAPK1, EP300, PIAS4, PSMA6, PSMA5, SGSM3, PIAS3, PSMA4, TRIM32, PSMA3, PIAS1, FZR1, CAV1, GCLC, BMPR2, NFKBIA, ANAPC10, ANAPC11, PSMA7, IL34, PIN1, PSMB5, NR1H2, PSMB7, PSMB1, PSMB2, PEMT, FBXO5, FBXO4, UBE2D1…
GO:0007169~transmembrane receptor protein tyrosine kinase signaling pathway	164	1.50211	FGF18, MTSS1, NRTN, MPZL1, PDGFB, EFNA1, ATP6AP1, FGF17, STAT5A, RPE65, FOXO4, TGFB1, SLC2A8, TIAM1, CTGF, GAB1, PDGFC, FRS3, RAPGEF1, FRS2, CHRNA3, PTPRJ, EGFR, SGPL1, RET, SOCS2, STAP1, CD3E, PTPRG, BAIAP2, PICK1, SOCS7, FGF22, SOCS5, FGF20, IRS1, VEGFC, GRB10, PLCE1, ROR1, ROR2, MST1R, EIF2AK3, NGF, FGFR2, FGFR1, FGFR4, CCL2, FGFR3, ERBB4, ADORA2A, GRB2, ADCYAP1R1, ERBB2, BMPR2, BDKRB2, EPHB3,…
GO:0031175~neuron projection development	162	1.48379	GPRIN1, PLXNA3, NRTN, S100A6, SEPT2, WNT3A, STRN, CNP, PRKG1, GDNF, CXCL12, NR2E1, KLHL1, BDNF, UNC5B, CD44, ANK3, ROBO1, UNC5A, ATXN10, ILK, ROBO2, UNC5C, ROBO3, SPON2, SS18L1, DSCAM, EGFR, PTPRM, MYO6, STMN3, RXRA, BAIAP2, LIFR, VAX2, VAX1, NUMBL, SLITRK1, SLITRK3, RASGRF1, FOXG1, OPHN1, TRAPPC4, EFNA5, SLITRK6, SLITRK5, IGSF9, DST, KALRN, NGF, BBS4, FGFR1, LST1, ADORA2A, DRD2, ERBB2, DSCAML1, …
GO:0009968~negative regulation of signal transduction	160	1.46547	NOG, FSTL3, TGFB3, LEMD3, CITED1, ZGPAT, WNT4, HTRA1, SOSTDC1, IL1B, WWOX, PLD2, SOCS2, PTPRF, STMN3, CD3E, STRN3, RELA, DLL3, SOCS6, SOCS7, SOCS5, NR0B1, IRS1, BRAP, DDIT4, THY1, HHEX, GRB10, TRIM33, TGIF1, TGFB1I1, TNFAIP3, GRB14, CAV3, TWSG1, CAV1, SNX6, DRD3, DRD2, SOX2, ONECUT2, NFKBIA, CXXC4, ADRBK1, GREM1, ADA, PIN1, IRAK3, AKT1S1, OVOL2, OTUD7B, SKIL, AXIN2, RUNX2, AXIN1, MDFI, CARD8, SMA…
GO:0006605~protein targeting	157	1.43799	GNPTG, SRP14, XPO1, TSPO, GRPEL1, LTBP2, XPO6, XPO5, ATP6AP1, TGFB3, TOMM20L, MIPEP, SRP19, TGFB1, AIP, TGFB2, SSR1, CRY2, TRAK2, HOMER3, RAB27A, KIF13B, MCM3AP, MYO6, RAN, PICK1, FUT10, SIX2, OPTN, ARNTL, NUPL2, TIMM8A, MAPK1, RPAIN, JUN, AKAP6, SEC61G, PACS1, DRD1, RTP4, MTX3, MTX2, MTX1, KATNB1, AKAP12, CACNB1, NFKBIA, GIPC1, SLC11A1, GCKR, CSE1L, DUSP16, NUP54, TRAM1, SEC61A1, RANBP17, SRP54,…
GO:0048285~organelle fission	157	1.43799	KIFC1, SEPT2, TUBB2B, KNTC1, PKMYT1, AURKA, PTTG1, CD2AP, CDCA8, RAD21, OIP5, INCENP, NUP37, CCNA1, CCNA2, CDCA5, ASPM, STAG1, ANAPC2, ZC3HC1, RAN, SGOL1, ANAPC4, ESPL1, DCTN3, WEE1, NCAPD3, NCAPD2, DCLRE1A, TIMELESS, SPAG5, ZWINT, NEK9, CLIP1, AKAP8, MAD2L2, SEPT7, NEK6, DSCC1, FZR1, CCDC99, NEK3, NEK2, ANAPC13, NEK1, LRRCC1, TIPIN, KATNB1, NEDD9, ANAPC10, ANLN, ANAPC11, CCNG1, CCNG2, KIAA1009, …
GO:0034660~ncRNA metabolic process	157	1.43799	RPP38, NAF1, RNASEL, TARS2, LSM6, TRMT2B, MAEL, INTS2, INTS3, INTS9, PUS7L, INTS8, IMP3, INTS5, INTS4, INTS7, INTS6, RPP30, IMP4, RPP25, KRR1, YARS, CARS, RRP1, GTPBP3, DARS, RPP21, RRP8, RRP9, SARS2, EARS2, NOP2, TRMT11, RARS, TRMT12, HARS, TFB1M, EIF2AK4, HSD17B10, ELAC1, PUS3, ELAC2, PUS1, FARS2, WARS2, TRPT1, LIN28B, KARS, PUS7, WDR55, METTL1, QTRTD1, HARS2, NPM3, UTP23, TSEN54, TBL3, RARS2, …
GO:0032270~positive regulation of cellular protein metabolic process	157	1.43799	AURKAIP1, BTRC, TGFB3, TTK, TLR4, ADORA1, TGFB1, PACSIN3, ATG7, WIBG, IL1B, MLST8, CUL1, SAMD4A, EIF2B5, SYK, ADAM9, F12, ANAPC2, BCL10, CD3E, ANAPC4, NRD1, TNFRSF14, PPARGC1A, VEGFC, MAPK1, EP300, PIAS4, PSMA6, PSMA5, PIAS3, PSMA4, PSMA3, PIAS1, FZR1, CAV1, GCLC, BMPR2, NFKBIA, ANAPC10, ANAPC11, PSMA7, IL34, PIN1, PSMB5, NR1H2, PSMB7, PSMB1, PSMB2, PEMT, FBXO5, FBXO4, UBE2D1, DNMT3B, NR1H3, AXIN…
GO:0030097~hemopoiesis	157	1.43799	XRCC4, MAEA, LMO2, WNT3A, MMP9, STAT5A, TIRAP, JAG2, PTPN22, ITPKB, JAG1, IL15, CBFB, TGFB1, IL10, TGFB2, CTNNB1, MLL5, PATZ1, FAS, ACIN1, FLVCR1, SYK, SGPL1, CD3D, TTC7A, CD3E, TAZ, RELB, FUT10, EOMES, IL25, DLL1, TACC3, DCLRE1C, PGM3, TWSG1, BLM, SOX4, SOX6, CD74, ADA, TAL1, ACE, DOCK2, ZAP70, RTKN2, POLM, DYRK3, TRAF6, RUNX1, TCF3, NKX2-5, BLNK, BMP4, KLF6, EPAS1, IKZF1, EPB42, MYO1E, TGFBR2, …
GO:0048858~cell projection morphogenesis	157	1.43799	PLXNA3, S100A6, WNT3A, DYNC2LI1, CNP, CXCL12, NR2E1, BDNF, UNC5B, ANK3, ROBO1, UNC5A, ILK, DYNC2H1, ROBO2, UNC5C, ROBO3, SPON2, DSCAM, EGFR, C2CD3, PTPRM, RXRA, BAIAP2, LIFR, VAX2, VAX1, PCM1, NUMBL, SLITRK1, SLITRK3, FOXG1, OPHN1, EFNA5, SLITRK6, SLITRK5, DST, KALRN, BBS4, BBS7, ADORA2A, DRD2, ERBB2, ONECUT2, DSCAML1, ARPC4, TTC8, EPHB3, EPHB1, EPHB2, PTK2, LAMB2, LHX2, RAC1, NUMB, BAI1, B3GNT1,…
GO:0060341~regulation of cellular localization	156	1.42883	NCBP2, SEPT5, SYT1, EDN3, SNCAIP, CADM1, TNNC1, PTGS1, EDN1, TGFB3, MXI1, GDNF, ADORA1, GHRHR, TGFB1, IL10, TGFB2, APOA2, GRIN2B, IL1B, CHRNA4, RAPGEF4, PRKACA, RAB26, DNAJC1, CHRNA3, IL1A, SCAMP5, SYK, ADAM9, NUDT4, MYLK2, TACC3, PKIA, PCLO, VEGFC, UNC13D, DOC2A, AAAS, PRAM1, RYR2, CARTPT, NGF, ZC3H3, KCNMB4, RBP4, ACHE, PANX1, DRD3, ADORA2A, DRD2, NFKBIE, PFKFB2, NFKBIB, NFKBIA, ADRBK1, TRH, UH…
GO:0007507~heart development	154	1.41051	TNNC1, WNT3A, GNA11, EDN1, PDLIM3, FGF12, CITED2, TGFB2, CTNNB1, MYOCD, ATG5, GATA6, SMARCD3, COL4A3BP, RARB, CHRNA3, MAP2K5, PTPRJ, C2CD3, RXRB, RXRA, TAZ, MYLK2, MECOM, PROX1, TNNT2, HHEX, MIB1, PLCE1, MSX1, EP300, ADAMTS1, SMARCA4, SRI, BBS4, RBP4, BBS7, ERBB4, MYL3, ERBB2, SOX4, ADRBK1, SOX6, SOX9, SRF, ECE2, ECE1, OVOL2, GYS1, PBRM1, NKX3-1, BCOR, NKX2-5, DVL2, BMP4, DVL3, BMP2, KIF3A, SMAD7…
GO:0045321~leukocyte activation	154	1.41051	XRCC4, STAT5A, TLR1, EDN1, JAG2, TLR2, PTPN22, TLR3, TLR4, ITPKB, IL15, TLR6, CXCL12, TLR7, TGFB1, IL10, CBFB, CTNNB1, SHB, MLL5, CHRNA4, PATZ1, FAS, DDOST, KIF13B, SYK, ADAM9, RAB27A, CD3D, BST2, CD3E, RELB, EOMES, DCLRE1C, LAT2, UNC13D, IGBP1, RIPK2, ITGAL, TMX1, BLM, KLRK1, SOX4, CD74, ADA, SLC11A1, DOCK2, IL23A, ZAP70, POLM, TRAF6, TCF3, HELLS, BLNK, KLF6, IKZF1, CRIP3, TGFBR2, CD276, MYO1F, …
GO:0000087~M phase of mitotic cell cycle	152	1.3922	KIFC1, SEPT2, TUBB2B, KNTC1, PKMYT1, AURKA, PTTG1, CD2AP, CDCA8, RAD21, OIP5, INCENP, NUP37, CCNA1, CCNA2, CDCA5, ASPM, STAG1, ANAPC2, ZC3HC1, RAN, SGOL1, ANAPC4, ESPL1, DCTN3, WEE1, NCAPD3, NCAPD2, DCLRE1A, TIMELESS, SPAG5, ZWINT, NEK9, CLIP1, AKAP8, MAD2L2, SEPT7, NEK6, DSCC1, FZR1, CCDC99, NEK3, NEK2, ANAPC13, NEK1, LRRCC1, TIPIN, KATNB1, NEDD9, ANAPC10, ANLN, ANAPC11, CCNG1, CCNG2, KIAA1009, …
GO:0045597~positive regulation of cell differentiation	151	1.38304	XRCC4, THRB, STAR, PDLIM7, STAT5A, GDF5, XRCC6, BTC, MORF4L2, TGFB3, ITPKB, JAG1, SART1, TGFB1, TGFB2, CTNNB1, BDNF, CDKN2B, ROBO1, GATA6, TIAM1, NKX6-2, ILK, ROBO2, RARA, ACIN1, FNDC3B, SYK, PTPRF, PLXNB1, RELA, DLL3, EOMES, SOCS5, JUNB, NUMBL, VEGFC, HIF1A, SERPINF1, JUN, HOXD3, FOXG1, NPTN, TGIF1, MAPK9, CAMK1, TGIF2, TGFB1I1, NGF, DRD2, TNFRSF12A, SOX2, BMPR2, SRF, CD74, ADA, ARNT, EPHB2, TAL…
GO:0046578~regulation of Ras protein signal transduction	149	1.36472	HRAS, ITPKB, LPAR2, ITSN2, LPAR1, TBC1D19, TBC1D16, TBC1D15, S1PR1, TBC1D17, GBF1, TBC1D12, TIAM2, TIAM1, TBC1D14, TBC1D13, GIT2, MLST8, NET1, BCR, STMN3, PSD4, TBC1D22B, FARP1, TBC1D22A, FARP2, PLCE1, SGSM2, ACAP3, SGSM3, RASGRF1, ACAP1, ACAP2, SPATA13, TBC1D8B, KALRN, FGD2, ARFGAP1, ARFGAP2, FGD1, AGFG1, ERBB2, ASAP2, ASAP1, AKAP13, RABGAP1L, ARF6, ARFGEF1, SCRIB, MCF2L2, FICD, KRAS, GMIP, RAC1…
GO:0007067~mitosis	149	1.36472	KIFC1, SEPT2, TUBB2B, KNTC1, PKMYT1, AURKA, PTTG1, CD2AP, CDCA8, RAD21, OIP5, INCENP, NUP37, CCNA1, CCNA2, CDCA5, ASPM, STAG1, ANAPC2, ZC3HC1, RAN, SGOL1, ANAPC4, ESPL1, DCTN3, WEE1, NCAPD3, NCAPD2, DCLRE1A, TIMELESS, SPAG5, ZWINT, NEK9, CLIP1, AKAP8, MAD2L2, SEPT7, NEK6, DSCC1, FZR1, CCDC99, NEK3, NEK2, ANAPC13, NEK1, LRRCC1, TIPIN, KATNB1, NEDD9, ANAPC10, ANLN, ANAPC11, CCNG1, CCNG2, KIAA1009, …
GO:0000280~nuclear division	149	1.36472	KIFC1, SEPT2, TUBB2B, KNTC1, PKMYT1, AURKA, PTTG1, CD2AP, CDCA8, RAD21, OIP5, INCENP, NUP37, CCNA1, CCNA2, CDCA5, ASPM, STAG1, ANAPC2, ZC3HC1, RAN, SGOL1, ANAPC4, ESPL1, DCTN3, WEE1, NCAPD3, NCAPD2, DCLRE1A, TIMELESS, SPAG5, ZWINT, NEK9, CLIP1, AKAP8, MAD2L2, SEPT7, NEK6, DSCC1, FZR1, CCDC99, NEK3, NEK2, ANAPC13, NEK1, LRRCC1, TIPIN, KATNB1, NEDD9, ANAPC10, ANLN, ANAPC11, CCNG1, CCNG2, KIAA1009, …
GO:0035295~tube development	147	1.3464	FGF18, NOG, PGF, WNT3A, LMO4, EDN1, TGFB3, GDNF, CXCL12, ZIC2, CTNNB1, MAP3K7, CTTNBP2, WNT4, BDNF, CD44, GATA6, CTGF, FOXF1, ILK, ROBO2, RARB, LOX, TWIST1, BCL10, RET, C2CD3, PDPN, PROX1, BCL2L11, PTHLH, HHEX, MIB1, TNS3, EP300, TIMELESS, HSD11B1, TGIF1, TFAP2A, ADAMTS2, WNT5A, CAV2, BBS4, RBP4, FGFR4, CLCN2, BBS7, PTK7, BMPR2, GREM1, SRF, ADA, SCRIB, OVOL2, NKX3-1, NKX2-1, EGF, TRAF6, PLXND1, N…
GO:0009100~glycoprotein metabolic process	146	1.33724	GNPTG, TUSC3, B3GALT5, B3GALT4, IDE, TSPAN7, DSE, HS2ST1, ST3GAL3, ST3GAL2, TRAK2, ST3GAL5, ST3GAL4, B3GALNT1, ST3GAL6, B3GALNT2, RPN1, RPN2, DDOST, FUT11, FUT10, DPAGT1, MOGS, GLCE, MGAT1, CD37, ADAMTS9, HIF1A, EGFLAM, BACE1, MGAT5, UGGT2, EXT1, EXT2, UGGT1, HS3ST3B1, GAL3ST3, ACHE, GAL3ST4, MAMDC2, KEL, CYTL1, ST8SIA1, ST8SIA3, ST8SIA2, B3GNT8, B3GNT4, FBXO6, B3GNT1, B3GNT2, FKRP, B4GALT7, GAL3…
GO:0010324~membrane invagination	146	1.33724	HRAS, PDLIM7, AP1G1, SLC9A3, ITSN2, MEGF10, ADORA1, HOOK2, GATA2, DAB2, PICALM, PACSIN3, PACSIN2, SH3GL3, PLD2, ARC, MYO6, LRP1B, COLEC12, NPC1, UNC13D, RAB18, ARRB2, LRP10, FNBP1L, LRP12, OPHN1, SH3GL2, CAV1, CALY, DRD3, ADORA2A, SNX2, CDC42SE1, SNX1, HFE, RABEPK, NOSTRIN, SNX4, PPT1, SNX3, ABCA1, SLC11A1, DOCK1, KRAS, FOLR1, ITGAV, RAC1, FCER1G, SCARB1, CUBN, TGFBR2, MRC2, DENND1A, VAV1, CORO1C…
GO:0006897~endocytosis	146	1.33724	HRAS, PDLIM7, AP1G1, SLC9A3, ITSN2, MEGF10, ADORA1, HOOK2, GATA2, DAB2, PICALM, PACSIN3, PACSIN2, SH3GL3, PLD2, ARC, MYO6, LRP1B, COLEC12, NPC1, UNC13D, RAB18, ARRB2, LRP10, FNBP1L, LRP12, OPHN1, SH3GL2, CAV1, CALY, DRD3, ADORA2A, SNX2, CDC42SE1, SNX1, HFE, RABEPK, NOSTRIN, SNX4, PPT1, SNX3, ABCA1, SLC11A1, DOCK1, KRAS, FOLR1, ITGAV, RAC1, FCER1G, SCARB1, CUBN, TGFBR2, MRC2, DENND1A, VAV1, CORO1C…
GO:0007423~sensory organ development	146	1.33724	NOG, WNT3A, EDN1, JAG2, TGFB3, RORB, JAG1, ZIC1, NR2E1, TGFB1, TGFB2, CTNNB1, CRYGB, WNT1, BDNF, GRIN2B, MCOLN3, CEP290, RARB, FRS2, CDH23, DSCAM, EGFR, RARG, PTPRM, MYO6, TMIE, YY1, SIX2, LRTOMT, SIX5, VAX2, DLL1, VAX1, FGF20, PROX1, BCL2L11, THY1, PTPRQ, LHFPL5, HES5, FOXG1, TGIF1, PYGO2, TGIF2, BBS4, TWSG1, RBP4, TSHZ1, ERBB2, SOX2, EPHB1, EPHB2, HESX1, MEIS2, ECE1, CRB1, PVRL3, MYO15A, PRKRA,…
GO:0048514~blood vessel morphogenesis	145	1.32808	FGF18, PGF, IL18, EDN1, NAA15, ENPEP, JAG1, CXCL12, CITED1, CITED2, TGFB2, CTNNB1, MAP3K7, SHB, S1PR1, CUL7, MYOCD, ATG5, ROBO1, CTGF, FOXF1, ROBO4, IL1B, ERAP1, PTPRJ, SGPL1, PROX1, PNPLA6, JUNB, THY1, VEGFC, HIF1A, JUN, DLL4, ATPIF1, TNFAIP2, SMARCA4, CAV1, TNFRSF12A, WARS2, ELK3, SRF, ACE, PTK2, AGGF1, VEZF1, EGF, PLXND1, NKX2-5, ANGPTL4, B4GALT1, BMP4, PLAT, CCM2, EPAS1, SMAD7, TGFBR1, MYO1E,…
GO:0045596~negative regulation of cell differentiation	145	1.32808	PLXNA3, NOG, LMO2, CCDC85B, STAT5A, TLR3, TLR4, JAG1, FOXO4, C1QC, NR2E1, TGFB1, CTNNB1, WNT4, BDNF, NKX6-2, ASPM, RC3H1, TWIST1, DLL3, SIX2, DLL1, SOCS5, VAX1, NR0B1, THY1, PTHLH, MIB1, MAPK1, HES5, PRDM6, FOXG1, CARTPT, TGFB1I1, IQCB1, TWSG1, CAV1, HMGB3, DRD3, SOX2, NFKBIA, ABCA1, SOX9, CD74, TTC3, EPHB2, NR1H2, NPHP3, PTK2, OVOL2, ITGAV, MBNL3, AXIN2, RUNX1, NKX2-5, ARHGDIA, NR1H3, SPP1, BMP4…
GO:0019637~organophosphate metabolic process	143	1.30976	CDIPT, SGMS2, SGMS1, APOA2, PIP5KL1, GATA6, LCAT, PIK3C3, PLA1A, PIK3CA, PIK3CG, CRLS1, PLD1, PIK3CB, TAZ, PIK3CD, PISD, LPCAT2, LPCAT3, CHPT1, LPCAT4, PNPLA6, PLAUR, CWH43, PLCE1, NAPEPLD, LCLAT1, PLA2G2C, PLA2G2E, CHKA, DRD1, DRD2, CHKB, PLAA, SERINC2, ISYNA1, SERINC5, CEPT1, SERINC4, LPCAT1, PLCH2, SERINC1, PEMT, NKX2-1, PCYT1B, GPD2, GPD1, LPL, SPHK2, GALT, SEMA6D, PLCG1, PLCG2, PON1, PLA2G4F…
GO:0042493~response to drug	140	1.28229	SRP14, PTGS2, STAR, CTPS, PGF, SRP68, TLR2, SRP19, XRCC1, TGFB1, SLC2A8, CTTNBP2, TOP1, APOA2, BDNF, ATG5, CPOX, PDE4A, IL1B, LOX, CHRNA3, MAP2K6, PTPRM, RELA, TRPA1, EMX2, GRIN2A, DDIT3, JUNB, EP300, JUN, HSD11B2, WFDC1, RYR2, MVP, NGF, CAV2, DRD1, CAV1, CCL2, ERBB4, DRD3, DRD2, ERBB2, HMGCS1, TIMP4, ABCA3, GCLM, BCHE, PEMT, SRR, DNMT3B, GABRE, SRP54, CARD9, TGFBR2, GGH, ACACA, ITGA2, ABCB1, SMA…
GO:0033043~regulation of organelle organization	140	1.28229	EDN3, DYNC1LI1, XPO1, AURKAIP1, CEP76, CAPZA2, BTC, CAPZA1, EDN1, PKMYT1, TTK, CXCL12, CTNNB1, CTTNBP2, S1PR1, CUL7, CUL9, ILK, IL1B, TLK1, MLST8, IL1A, STMN3, ROCK2, TMSB10, ESPL1, PPARGC1A, PROX1, TNKS2, NEBL, ARPC1A, ARPC1B, MAD2L2, DST, NEK6, CAV3, CAV2, CAV1, DRD3, NEK2, ACTR3B, ELN, KATNB1, ANAPC10, ARF6, PIN1, CDC42EP2, PFN2, ACD, ARPC2, RAC1, HECTD3, SKA3, CLASP1, EGF, DNMT3B, ARHGEF10L, …
GO:0008361~regulation of cell size	139	1.27313	PLXNA3, PDGFB, CCDC85B, EDN1, TGFB3, OSGIN1, SGMS1, TGFB1, TGFB2, DAB2, CDKN2C, CDKN2D, ILK, GNG4, DNAJC2, MAP2K5, CGRRF1, RARG, CDHR2, SOCS5, FGF20, EP300, PRDM4, WFDC1, BIN3, EMP3, XRN2, EMP1, NGF, DCBLD2, FGFR2, CAV3, FGFR1, EXTL3, DERL2, FGFR3, TNFRSF12A, SIPA1, TAF9B, PPT1, GREM1, CCNG1, TP53TG5, RRAGC, AKT1S1, LAMB2, NDRG3, NDRG4, MTPN, TMEM123, SPP1, UCN, TGFBR1, SMAD4, MUL1, SMAD3, CSRP2,…
GO:0006644~phospholipid metabolic process	138	1.26397	CDIPT, SGMS2, SGMS1, APOA2, PIP5KL1, GATA6, LCAT, PIK3C3, PLA1A, PIK3CA, PIK3CG, CRLS1, PLD1, PIK3CB, PIK3CD, TAZ, PISD, LPCAT2, LPCAT3, CHPT1, LPCAT4, PNPLA6, PLAUR, CWH43, PLCE1, NAPEPLD, LCLAT1, PLA2G2C, PLA2G2E, CHKA, DRD1, DRD2, CHKB, PLAA, SERINC2, ISYNA1, SERINC5, CEPT1, SERINC4, LPCAT1, PLCH2, SERINC1, PEMT, NKX2-1, PCYT1B, LPL, SPHK2, SEMA6D, PLCG1, PLCG2, PON1, PLA2G4F, PIP4K2A, PLA2G4C…
GO:0010608~posttranscriptional regulation of gene expression	138	1.26397	NCBP2, NCBP1, SRP14, EIF2C2, EIF2C1, EIF5, EIF5B, SYNCRIP, AURKA, GDNF, EIF4EBP3, APOA2, RBM8A, TIA1, SND1, DDX25, WIBG, PUM1, PUM2, EIF2B2, EIF2B3, DNAJC1, SAMD4A, EIF2B4, EIF2B5, GTPBP4, MAGOH, PPARGC1A, HNRNPU, MAPK1, EIF2AK1, SERBP1, EIF2S1, TBRG1, EEFSEC, EIF2AK3, EIF2AK4, EIF2C4, EIF4E3, NAPG, IFI30, SOX4, GIPC1, MAPKAPK2, MTIF2, MTIF3, LIN28B, SLC11A1, MOV10, STX12, EIF3B, EIF3H, EIF3E, MT…
GO:0060284~regulation of cell development	137	1.25481	XRCC4, PLXNA3, NOG, STAR, EFNA1, XRCC6, EDN1, TGFB3, LRRC4C, NR2E1, TTL, TGFB1, TGFB2, BDNF, MYOCD, ROBO1, TIAM1, NKX6-2, ILK, ROBO2, ASPM, CHRNA3, PTPRF, PLXNB1, RELA, DLL3, DLL1, VAX1, PROX1, NUMBL, THY1, VEGFC, MIB1, SERPINF1, HES5, HOXD3, FOXG1, NPTN, TGIF1, TGIF2, TGFB1I1, KALRN, NGF, CAV3, DRD3, TNFRSF12A, DRD2, SOX2, SOX5, TIMP2, TTC3, EPHB2, MUSK, PTK2, ATN1, NUMB, AGRN, MBNL3, DNMT3B, NK…
GO:0007517~muscle organ development	137	1.25481	MEF2C, MEF2B, MEF2A, TNNC1, UTRN, ANKRD2, FOXO4, TGFB2, CXCL10, ATG5, GATA6, RARB, CHRNA1, RXRB, RXRA, MYH3, TAZ, RXRG, CHODL, MYLK2, NRD1, PROX1, TNNT2, MSX1, EP300, TAGLN, VAMP5, SRI, CAV3, CAV2, RBP4, ACHE, CAV1, MYL3, CHKB, ERBB2, MRAS, ELN, ITGA11, CACNB2, CACNB4, SOX6, TAGLN2, TAGLN3, FAM65B, MUSK, TEAD4, AGRN, EMD, NKX2-5, FKTN, EVC, SMAD7, MET, MYLPF, MSTN, CSRP2, HOMER1, AFG3L2, TNNI3, C…
GO:0006260~DNA replication	136	1.24565	FHIT, PDGFB, RBM4, RNASEH1, C8ORF45, IGHMBP2, PRIM1, TOP1, DNTT, CTGF, CDKN2D, DNAJC2, POLL, MCM3AP, POLK, POLI, POLH, POLG, DTL, LIG1, LIG3, RAD9B, POLB, RNASEH2A, RMI1, C10ORF2, RAD1, RFC5, PNKP, RFC3, RFC4, RPAIN, RFC2, TBRG1, TNFAIP1, RAD17, DSCC1, TMX1, ACHE, BLM, MRE11A, HUS1, TIPIN, CHEK1, RRM2B, CDC34, TK2, TK1, POLE2, POLE3, POLM, POLN, EGF, POLQ, ATRIP, GINS1, GINS3, CINP, GINS4, ATR, W…
GO:0000165~MAPKKK cascade	133	1.21817	NRTN, EFNA1, TGFB3, LPAR3, ITPKB, LPAR2, MBIP, LPAR1, ADORA1, MAP3K7, MAP3K6, MAP3K5, MDFIC, MAP3K9, GAB1, SPRED2, SPRED3, IL1B, SPRED1, RAPGEF2, FRS2, MAP2K7, MAP2K6, MAP2K5, SYK, ADAM9, EGFR, RET, TNIK, C5AR1, PIK3CB, MADD, MAP4K3, SPAG9, MAPK1, MAP4K5, PLCE1, MAPK9, CARTPT, ROR2, MAPK7, WNT5A, FGFR1, CAV1, FGFR3, GNAI2, GRB2, PTPLAD1, DUSP10, MAP4K1, MAPKAPK2, CD74, DUSP19, DUSP16, ADRA2A, ADR…
GO:0009314~response to radiation	133	1.21817	XRCC4, RP1, HRAS, HMGCR, XRCC6, RCVRN, INTS3, TGFB1, CDKN2D, RGR, EGFR, FECH, POLH, USP1, RELA, GRIN2A, TOPBP1, XRRA1, JUNB, RIC8A, SAG, DCLRE1C, PNKP, PITPNM1, RPAIN, THBD, DYNLRB1, NGF, RBP4, DRD1, CAV1, CCL2, DRD3, BLM, DRD2, NEK1, HUS1, BCL2L1, OPN1SW, OBFC2A, ABCA4, PDE6C, KRAS, RNF168, DNMT3B, NPHP1, GNAT1, UNC119, TRPC3, HTT, GRIN1, WRN, USF1, RAD54L, RGS9BP, UIMC1, ATM, RNF8, TULP1, CDKN1…
GO:0006916~anti-apoptosis	133	1.21817	MEF2C, STAT5A, CBX4, GDNF, TNFSF18, IL10, CITED2, BDNF, MYD88, CDKN2D, IL1B, PIK3CA, FAS, API5, IL1A, ZC3HC1, SOCS2, RELA, BCL2A1, SKP2, POLB, PIM2, F7, NME6, BCL2L10, F3, TXNDC5, TNFAIP8, RIPK2, TNFAIP3, MYO18A, NGF, TMX1, CCL2, SYVN1, GCLC, MCL1, PAFAH2, NFKBIA, BCL2L2, BCL2L1, PEA15, AKT1S1, LHX4, TRAF6, NKX2-5, HELLS, ARHGDIA, CFLAR, GNRH1, SPHK2, BECN1, HTT, EEF1A2, TGFBR1, MALT1, HGF, TAX1B…
GO:0051270~regulation of cell motion	131	1.19985	EDN3, PLXNA3, PDGFB, MMP9, EDN1, JAG2, JAG1, CXCL12, ADORA1, TGFB1, TGFB2, CITED2, CXCL10, S1PR1, SERPINE2, ILK, GAB1, ROBO4, RRAS, UNC5C, ADAM9, EGFR, GTPBP4, PLD1, F10, PTPRM, ACTN4, PDPN, ACTN1, MYLK2, F7, PTPRU, IRS1, VASH1, THY1, SPAG9, MAPK1, VEGFC, HIF1A, ALOX15B, F3, DLL4, RNF20, BBS4, DRD1, ERBB4, ENPP2, DRD2, ONECUT2, GREM1, ADA, PRR5, ACE, TEK, RAC1, SCARB1, B4GALT1, MAP2K1, SMAD7, TGF…
GO:0046649~lymphocyte activation	131	1.19985	XRCC4, STAT5A, JAG2, PTPN22, ITPKB, IL15, CXCL12, TGFB1, IL10, CBFB, CTNNB1, SHB, CHRNA4, PATZ1, FAS, DDOST, KIF13B, SYK, RAB27A, CD3D, BST2, CD3E, RELB, EOMES, DCLRE1C, LAT2, UNC13D, IGBP1, RIPK2, ITGAL, BLM, KLRK1, SOX4, ADA, CD74, SLC11A1, DOCK2, IL23A, ZAP70, POLM, TCF3, HELLS, BLNK, KLF6, IKZF1, CRIP3, CD276, SMAD3, MALT1, ITGA4, VAV1, SLAMF1, FOXP1, HDAC5, ATP7A, HDAC4, P2RX7, CBLB, NTRK1, …
GO:0001558~regulation of cell growth	130	1.19069	PLXNA3, CCDC85B, LTBP4, MORF4L2, OSGIN1, TTL, TGFB1, CHAD, IL17RB, TGFB2, NOV, DAB2, MYOCD, CD44, CDKN2C, HTRA1, CTGF, CDKN2D, ILK, HTRA4, HTRA3, ITCH, GNG4, DNAJC2, MAP2K5, NET1, CGRRF1, SOCS2, CDHR2, CHPT1, VEGFB, PLCE1, EP300, PRDM4, CD320, WFDC1, NGF, DCBLD2, EXTL3, DERL2, TNFRSF12A, TAF9B, SIPA1, PPT1, ESM1, GREM1, TP53TG5, NDRG3, SPP1, TMEM97, UCN, TAOK2, TGFBR1, SMAD4, MUL1, SMAD3, RERG, N…
GO:0034470~ncRNA processing	128	1.17238	RPP38, NAF1, RNASEL, EIF2C2, LSM6, TRMT2B, INTS2, INTS3, PUS7L, INTS9, INTS8, IMP3, INTS5, INTS4, INTS7, INTS6, RPP30, IMP4, RPP25, KRR1, RRP1, GTPBP3, RPP21, RRP8, RRP9, NOP2, TRMT11, TRMT12, TFB1M, HSD17B10, PUS3, ELAC1, ELAC2, PUS1, FARS2, TRPT1, LIN28B, PUS7, WDR55, METTL1, QTRTD1, NPM3, UTP23, TSEN54, TBL3, LCMT2, MPHOSPH10, SMAD3, SSB, HEATR1, INTS12, SMAD2, SMAD1, RPF1, NOP14, TRNT1, URM1,…
GO:0040012~regulation of locomotion	128	1.17238	EDN3, PDGFB, IL16, MMP9, EDN1, JAG2, JAG1, CXCL12, ADORA1, TGFB1, CITED2, TGFB2, CXCL10, S1PR1, SERPINE2, ILK, GAB1, ROBO4, RRAS, UNC5C, ADAM9, EGFR, GTPBP4, PLD1, PTPRM, F10, PDPN, F7, PTPRU, IRS1, VASH1, THY1, SPAG9, MAPK1, VEGFC, HIF1A, ALOX15B, F3, DLL4, RNF20, BBS4, DRD1, ERBB4, DRD3, ADORA2A, ENPP2, DRD2, ONECUT2, GREM1, ADA, PRR5, ACE, TEK, RAC1, SCARB1, MAP2K1, SMAD7, MYO1F, SMAD3, ITGA2,…
GO:0006631~fatty acid metabolic process	127	1.16322	ALOXE3, PTGS2, STAT5A, EHHADH, PTGS1, EDN1, ELOVL1, PRKAR2B, PECR, PTGIS, ELOVL5, ELOVL4, ELOVL3, CH25H, ELOVL2, ELOVL7, ELOVL6, SCD5, SYK, ACAA2, PDPN, FA2H, PRKAB1, PPARGC1A, PNPLA8, ALOX15B, CROT, ACAA1, ACADSB, CHKB, CD74, ACSBG1, LPL, MCAT, ACACA, EPHX2, CRAT, CEL, BAAT, UCP3, MLYCD, FAAH, FABP4, PLA2G4C, PTGES3, ACOX2, SLC27A1, PPARA, ACOX1, PPARD, PTGES2, HNF1A, CYP2J2, PRKAG1, PRKAG2, RNP…
GO:0034404~nucleobase, nucleoside and nucleotide biosynthetic process	126	1.15406	ADCY3, ADCY4, ADCY1, ADCY7, ADCY8, ATP1B2, CTPS, ATP6AP1, ADCY5, ADCY6, DTYMK, TGFB1, ATP2B4, TBPL1, NMNAT3, NMNAT2, CECR1, NME7, NME6, TXNDC3, NME4, ATP2C2, NME3, ATP9B, ATP2C1, ATP9A, ATP5C1, ADSL, FLAD1, PRPS2, NMNAT1, PRPS1, ALDOA, ME1, ADSS, ADORA2A, CTPS2, ATP6V1B2, RRM2B, C9ORF95, ATP6V0B, PPAT, ADA, CMPK2, ENTPD8, QTRTD1, DHODH, C16ORF7, ZBTB49, ADSSL1, ADAL, ATP11A, ATP11C, PRPSAP1, ATP1…
GO:0034654~nucleobase, nucleoside, nucleotide and nucleic acid biosynthetic process	126	1.15406	ADCY3, ADCY4, ADCY1, ADCY7, ADCY8, ATP1B2, CTPS, ATP6AP1, ADCY5, ADCY6, DTYMK, TGFB1, ATP2B4, TBPL1, NMNAT3, NMNAT2, CECR1, NME7, NME6, TXNDC3, NME4, ATP2C2, NME3, ATP9B, ATP2C1, ATP9A, ATP5C1, ADSL, FLAD1, PRPS2, NMNAT1, PRPS1, ALDOA, ME1, ADSS, ADORA2A, CTPS2, ATP6V1B2, RRM2B, C9ORF95, ATP6V0B, PPAT, ADA, CMPK2, ENTPD8, QTRTD1, DHODH, C16ORF7, ZBTB49, ADSSL1, ADAL, ATP11A, ATP11C, PRPSAP1, ATP1…
GO:0051130~positive regulation of cellular component organization	124	1.13574	EDN3, ATP6AP1, BTC, EDN1, TGFB3, TGFB1, TGFB2, CTTNBP2, GATA2, ROBO1, TIAM1, ILK, APOA5, RALA, IL1B, ROBO2, MLST8, IL1A, ADAM9, ACTN4, PTPRF, ROCK2, PLXNB1, ESPL1, PPARGC1A, PROX1, AHR, TNKS2, NUMBL, MIB1, TGFB1I1, NGF, CAV3, CAV2, BBS4, CAV1, CALY, DRD3, TNFRSF12A, KATNB1, ARF6, PPT1, SRF, SLC11A1, CDC42EP2, CDC42EP1, ARPC2, RAC1, NUMB, EGF, DNMT3B, NKX2-5, ARHGEF10L, ARHGDIA, TGFBR1, SMAD4, SMA…
GO:0031401~positive regulation of protein modification process	123	1.12658	BTRC, TGFB3, TTK, TLR4, ADORA1, TGFB1, ATG7, IL1B, MLST8, CUL1, SYK, ANAPC2, BCL10, CD3E, ANAPC4, TNFRSF14, PPARGC1A, VEGFC, PSMA6, PIAS4, PIAS3, PSMA5, PSMA4, PSMA3, PIAS1, CAV1, FZR1, BMPR2, ANAPC10, ANAPC11, PSMA7, IL34, PIN1, PSMB5, PSMB7, PSMB1, PSMB2, FBXO5, FBXO4, UBE2D1, DNMT3B, AXIN1, BMP4, BMP2, SMAD7, TGFBR1, NDFIP1, SMAD4, CDC23, NDFIP2, CDC20, DOCK7, CDC26, CDC27, PSMB8, PSMB9, HDAC4…
GO:0051960~regulation of nervous system development	123	1.12658	XRCC4, PLXNA3, NOG, STAR, EFNA1, XRCC6, LRRC4C, NR2E1, TTL, TGFB1, BDNF, ROBO1, TIAM1, NKX6-2, ILK, ROBO2, ASPM, CHRNA3, PTPRF, PLXNB1, RELA, DLL3, DLL1, VAX1, NUMBL, THY1, MIB1, VEGFC, SERPINF1, HES5, HOXD3, FOXG1, NPTN, TGIF1, TGIF2, EIF2AK3, NGF, KALRN, DRD3, TNFRSF12A, DRD2, SOX2, SOX5, TIMP2, TTC3, EPHB2, MUSK, PTK2, ATN1, NUMB, AGRN, EGF, DNMT3B, NKX2-5, ARHGDIA, SPP1, BMP4, BMP2, GRIN1, SM…
GO:0001701~in utero embryonic development	121	1.10826	XRCC4, WNT3A, ARNT2, EDN1, GNA12, TGFB3, MED21, CITED1, CITED2, CUL3, GATA2, KDM1A, G2E3, DAB2, GRIN2B, GATA6, COL4A3BP, FOXF1, MLL2, FLVCR1, C2CD3, GABPA, PTPRR, EOMES, MECOM, CSDA, BCL2L11, JUNB, RIC8A, MIB1, MSX1, HIF1A, NLE1, PYGO2, PRDM1, SMARCA4, SYVN1, ELL, TFEB, KEAP1, BCL2L1, SRF, XAB2, SOX8, ADA, ARNT, TEAD4, BTF3, GINS1, MAFF, CUBN, EPAS1, ZNF830, TAF8, MYO1E, TGFBR1, RPGRIP1L, SMAD2, …
GO:0070647~protein modification by small protein conjugation or removal	120	1.0991	DZIP3, LMO7, RNF217, SAE1, MYLIP, LNX1, G2E3, WWP2, WWP1, FBXO25, ITCH, USP1, SOCS7, MIB1, UHRF2, TRIM33, PIAS4, HUWE1, PIAS3, TRIM32, FBXL5, AMFR, RNF20, FBXO10, FBXL3, FBXO11, PPIL2, ANAPC11, CDC34, TRRAP, RBX1, FBXW7, UBE2D2, OTUD7B, LEO1, RNF11, RNF168, FBXO4, FBXO3, RNF167, TRAF7, TRAF6, UBE2D1, FBXO9, RNF14, HECTD1, MUL1, PCNP, ATG3, UIMC1, CTR9, RNF8, NOSIP, VCP, NEDD4, UBA3, SMURF1, UBE2E…
GO:0040007~growth	120	1.0991	PTGS2, PDGFB, VPS54, GDF5, TGFB3, SGMS1, TGFB1, TGFB2, SERPINE1, APOA5, CHRNA1, FLVCR1, GATM, RXRB, RXRA, SOCS5, FGF20, PLAUR, PYGO2, BIN3, EMP3, XRN2, EMP1, SMARCA4, FGFR2, CAV3, FGFR1, SERPINA10, FGFR3, NINJ2, NINJ1, BCL2L1, CCNG1, TIMP3, RRAGC, TAL2, LAMB2, NDRG4, MTPN, GINS1, BMP4, BMP2, ST6GAL2, TAF8, ZNF830, MSTN, ALMS1, SMAD2, CSRP2, DDX5, PTPN11, FOXP2, NOTCH3, NOTCH1, ATP6V0E2, ADRA1B, C…
GO:0009165~nucleotide biosynthetic process	120	1.0991	ADCY3, ADCY4, ADCY1, ADCY7, ADCY8, ATP1B2, CTPS, ATP6AP1, ADCY5, ADCY6, DTYMK, TGFB1, ATP2B4, TBPL1, NMNAT3, NMNAT2, CECR1, NME7, NME6, NME4, TXNDC3, ATP2C2, NME3, ATP9B, ATP2C1, ATP9A, ATP5C1, ADSL, FLAD1, PRPS2, NMNAT1, PRPS1, ME1, ALDOA, ADSS, ADORA2A, CTPS2, ATP6V1B2, RRM2B, C9ORF95, ATP6V0B, PPAT, ADA, CMPK2, ENTPD8, DHODH, C16ORF7, ADSSL1, ADAL, ATP11A, ATP11C, PRPSAP1, ATP13A3, GUCY2C, ATP…
GO:0006163~purine nucleotide metabolic process	119	1.08994	ADCY3, ADCY4, ADCY1, ADCY7, ADCY8, ATP1B2, ATP6AP1, ADCY5, ADCY6, RORA, TGFB1, MUTYH, ATP2B4, VPS4B, NUDT1, CECR1, OLA1, PDE4D, NME7, NME6, TXNDC3, PTHLH, NME4, ATP2C2, NME3, ATP9B, ATP2C1, ATP9A, PDE5A, ATP5C1, ADSL, PRPS1, ALDOA, ADSS, ADORA2A, MYO9B, CACNB4, ATP6V1B2, ATP6V0B, PPAT, ADA, C16ORF7, ENTPD1, ENTPD2, ADSSL1, ADAL, ATP11A, ATP11C, ATP13A3, GUCY2C, ATP13A2, ATP13A5, ATP13A4, GART, AT…
GO:0051169~nuclear transport	117	1.07162	NCBP2, NCBP1, XPO1, XPO6, XPO5, RBM15B, ATP6AP1, TGFB3, TGFB1, TGFB2, CRY2, RAE1, DDX25, GLE1, MCM3AP, NUP133, RAN, SIX2, ARNTL, NUPL2, HHEX, MAPK1, AAAS, RPAIN, CAMK4, JUN, TBRG1, ZNF384, CAMK1, MYBBP1A, ZC3H3, DRD1, AGFG1, NFKBIA, SLC11A1, GCKR, CSE1L, DUSP16, NUP54, XPOT, RANBP17, SMG5, HTT, SMG7, MALT1, NXF1, PPIH, CBLB, PRICKLE1, TSC1, MLX, TRPS1, TSC2, PTTG1IP, SPTBN1, NUTF2, SMURF1, XPO7, …
GO:0010740~positive regulation of protein kinase cascade	117	1.07162	SLC44A2, TBK1, TSPAN6, TLR3, LPAR3, LPAR2, TLR4, LPAR1, TLR6, TGFB1, TGFB2, CTNNB1, MAP3K7, MYD88, TMEM9B, MIER1, ILK, IL1B, BCL10, F10, BST2, GOLT1B, RELA, F7, PIM2, TRIM38, ATP2C1, F3, RIPK2, NEK6, MAVS, LITAF, ERBB2, KCNRG, TRAF7, TRAF6, TRAF5, AXIN1, CFLAR, CARD9, TAOK2, LGALS1, TGFBR1, TAOK3, NDFIP1, DUSP22, MUL1, NDFIP2, MALT1, ECM1, NFKBIL1, TRADD, TRAF3IP2, IKBKE, P2RX7, TNFSF10, PLK2, NE…
GO:0006913~nucleocytoplasmic transport	116	1.06247	NCBP2, NCBP1, XPO1, XPO6, XPO5, RBM15B, ATP6AP1, TGFB3, TGFB1, TGFB2, CRY2, RAE1, DDX25, GLE1, MCM3AP, NUP133, RAN, SIX2, ARNTL, NUPL2, HHEX, MAPK1, AAAS, RPAIN, CAMK4, JUN, ZNF384, CAMK1, MYBBP1A, ZC3H3, DRD1, AGFG1, NFKBIA, SLC11A1, GCKR, CSE1L, DUSP16, NUP54, XPOT, RANBP17, SMG5, HTT, SMG7, MALT1, NXF1, PPIH, CBLB, PRICKLE1, TSC1, MLX, TRPS1, TSC2, PTTG1IP, SPTBN1, NUTF2, SMURF1, XPO7, RERE, H…
GO:0051259~protein oligomerization	115	1.05331	SYT1, HRAS, IDE, LNX2, LNX1, CTNNB1, IGHMBP2, AQP11, ILK, FAS, DCTPP1, BCL10, PCBD2, SCUBE3, PCBD1, PRKAB1, DPAGT1, COLEC12, IRS1, C10ORF2, JUP, SPAG9, ADSL, ATPIF1, AMFR, EIF2AK3, SEPT7, CAV2, HSD17B10, CAV1, BLM, GRB2, KCNA2, KCNA5, PDSS1, PDSS2, NPM2, SRR, SKIL, GNMT, OLFM1, ANGPTL4, MAP2K1, GABRA6, SKI, MALT1, SEPT11, P2RX4, P2RX7, P2RX6, TSC1, VCP, TSC2, ATG16L1, SCARA5, ATL2, PRKAG1, ATL3, …
GO:0048729~tissue morphogenesis	115	1.05331	PGF, TNNC1, WNT3A, LMO4, JAG2, JAG1, ZIC2, TGFB2, CTNNB1, MAP3K7, PGP, WNT4, WNT3, CD44, FOXF1, ILK, PRKACA, TWIST1, BCL10, RET, C2CD3, RXRA, EOMES, MYLK2, PROX1, TNNT2, MIB1, VEGFC, TIMELESS, TGIF1, TFAP2A, COL1A1, TGFB1I1, EXT2, SMARCA4, FRAS1, TWSG1, BBS4, MYL3, PTK7, DAG1, BMPR2, GREM1, SCRIB, OVOL2, TRAF6, NKX2-5, HECTD1, BMP4, DVL2, BMP2, SMAD7, HTT, SMAD4, SMAD3, SMAD2, NR4A3, SMAD1, TNNI3…
GO:0030334~regulation of cell migration	113	1.03499	EDN3, PDGFB, MMP9, EDN1, JAG2, JAG1, CXCL12, ADORA1, TGFB1, CITED2, TGFB2, CXCL10, S1PR1, SERPINE2, ILK, GAB1, ROBO4, RRAS, UNC5C, ADAM9, EGFR, GTPBP4, PLD1, PTPRM, F10, PDPN, F7, PTPRU, IRS1, VASH1, THY1, SPAG9, MAPK1, VEGFC, HIF1A, ALOX15B, F3, DLL4, RNF20, DRD1, ERBB4, DRD2, ENPP2, ONECUT2, GREM1, ADA, PRR5, ACE, TEK, RAC1, SCARB1, MAP2K1, SMAD7, SMAD3, ITGA2, MYO1F, HDAC5, LAMA2, LAMA4, LAMA3…
GO:0009101~glycoprotein biosynthetic process	112	1.02583	GNPTG, TUSC3, B3GALT5, B3GALT4, TSPAN7, DSE, HS2ST1, ST3GAL3, ST3GAL2, ST3GAL5, TRAK2, ST3GAL4, B3GALNT1, ST3GAL6, B3GALNT2, RPN1, RPN2, DDOST, FUT11, FUT10, DPAGT1, MOGS, GLCE, MGAT1, CD37, UGGT2, EXT1, MGAT5, UGGT1, EXT2, HS3ST3B1, GAL3ST3, GAL3ST4, KEL, CYTL1, ST8SIA1, ST8SIA3, ST8SIA2, B3GNT8, B3GNT4, B3GNT1, B3GNT2, FKRP, GAL3ST1, SDF2, MGAT4B, B4GALT1, MGAT4A, ST6GAL1, ST6GAL2, ATP7A, ST8SI…
GO:0046486~glycerolipid metabolic process	112	1.02583	CDIPT, APOA2, PIP5KL1, LCAT, APOA5, PIK3C3, PLA1A, PIK3CA, PIK3CG, PLD1, PIK3CB, PIK3CD, TAZ, PNPLA2, LPCAT2, CHPT1, PNPLA6, PLAUR, CWH43, PLCE1, CAV3, CHKA, DRD1, CAV1, DRD2, CHKB, NR1H2, SERINC2, SERINC5, PLCH2, SERINC1, PEMT, PCYT1B, NR1H3, GPD1, LPL, ALMS1, CPS1, PTPN11, CEL, SEMA6D, PON1, PLA2G4C, PIP4K2A, ALG12, PIP4K2B, IMPA1, GPLD1, PIP5K1B, PIP5K1C, PIP5K1A, ALG9, PEX7, PIGK, AGPAT6, PIG…
GO:0001932~regulation of protein amino acid phosphorylation	112	1.02583	PDGFB, EDN1, TGFB3, TTK, TLR4, TLR6, TGFB1, PRKAR2B, MAP3K6, MAP3K5, MDFIC, MAP3K9, GAB1, IL1B, RAPGEF4, PDGFC, RAPGEF3, PDGFD, MLST8, SYK, IBTK, EGFR, CD3E, TNFRSF14, VEGFC, MAP4K5, JUN, CAV1, PTPLAD1, BMPR2, MAP4K1, ITGB2, BDKRB2, IL34, PIN1, EGF, FGD4, AXIN1, BMP4, MDFI, BMP2, SMAD7, SMAD6, TGFBR1, SMAD4, MUL1, DOCK7, P2RX7, PRKAR1A, MTOR, BMP7, ENG, PRKAG2, ZEB2, DAXX, PDCD4, EDNRA, MEN1, EDN…
GO:0051098~regulation of binding	110	1.00751	NOG, THRA, STK36, TLR2, TLR3, TLR4, IL10, TGFB1, KDM1A, MYD88, SMARCD3, IL1B, BCL10, GTPBP4, PCBD1, RELA, PIM1, TAF6L, NR0B1, PROX1, DDIT3, PTHLH, EP300, RIPK2, ERC1, EIF2AK3, SMARCA4, SIVA1, BLM, CYTL1, NFKBIA, IRAK3, KRAS, ACD, RHEBL1, MDFI, EPB41, CREBZF, TAF6, SMAD7, SMAD4, SMAD3, ITGA2, SMAD2, MALT1, SKI, ATR, HDAC5, HDAC4, HDAC2, PON1, TGFBR3, IKBKB, RSF1, HR, PRDX2, DPH3, MEN1, NOD2, AES, …
GO:0050767~regulation of neurogenesis	110	1.00751	XRCC4, PLXNA3, NOG, STAR, EFNA1, XRCC6, LRRC4C, NR2E1, TTL, TGFB1, BDNF, ROBO1, TIAM1, NKX6-2, ILK, ROBO2, CHRNA3, ASPM, PTPRF, PLXNB1, RELA, DLL3, DLL1, VAX1, NUMBL, THY1, MIB1, VEGFC, SERPINF1, HES5, HOXD3, FOXG1, NPTN, TGIF1, TGIF2, NGF, KALRN, DRD3, TNFRSF12A, DRD2, SOX2, SOX5, TIMP2, TTC3, EPHB2, PTK2, ATN1, NUMB, DNMT3B, NKX2-5, ARHGDIA, SPP1, BMP4, BMP2, GRIN1, SMAD1, NKX6-1, NTRK3, NOTCH3…
GO:0030900~forebrain development	108	0.989192	PLXNA3, NOG, WNT3A, SLC6A4, PRKG1, NR2E1, GHRHR, CTNNB1, KDM1A, GATA2, WNT1, DAB1, HTRA2, DYNC2H1, FRS2, ASPM, EMX2, MECOM, TACC3, NR0B1, NUMBL, HHEX, MSX1, FOXG1, SMARCA4, TWSG1, BBS4, DRD1, ERBB4, DRD2, SOX2, SRC, HESX1, TAL2, LHX2, NUMB, RAC1, NKX2-1, LHX6, LHX8, BMP4, RFX4, IKZF1, GSX2, HTT, GRIN1, RPGRIP1L, NEUROG2, FOXP2, ATP7A, FEZF1, SALL3, NOTCH3, FEZF2, NOTCH1, DLX1, TSC1, ZIC5, CHRNB2,…
GO:0007346~regulation of mitotic cell cycle	108	0.989192	EDN3, ILKAP, MAEA, AURKAIP1, STAT5A, BTC, EDN1, KNTC1, PKMYT1, TTK, FOXO4, TGFB1, CUL7, CDKN2B, CUL9, IL1B, CCNA2, IL1A, EGFR, ESPL1, PROX1, PKIA, TRIM35, MAD2L1BP, ZWINT, FOXG1, MAD2L2, RAD17, NEK6, SMARCA4, CAV2, DRD3, NEK2, HUS1, AFAP1L2, ANLN, ANAPC10, TRRAP, SCRIB, PIN1, NPM2, CDC123, HECTD3, FBXO5, EGF, SMAD6, SMAD3, CDC23, NFKBIL1, ATM, TMEM8B, MYO16, FBXO31, MAD1L1, NBN, RPRM, ZZEF1, GTSE…
GO:0043062~extracellular structure organization	108	0.989192	MPZL3, CADM1, MMP9, UTRN, VTN, TGFB2, CTNNB1, ANK3, FOXF1, ILK, FOXF2, TGFBI, COL12A1, LOX, CHRNA1, RECK, MYO6, OLFML2A, NRD1, EGFLAM, COL1A1, LAMC1, ADAMTS3, ADAMTS2, SMARCA4, ACHE, DRD1, ERBB4, DRD2, ERBB2, ADAMTSL4, ELN, HSD17B12, CACNB2, CACNB4, SERPINH1, MUSK, PTK2, AGRN, B4GALT7, B4GALT1, LGALS3, TGFBR1, CCDC80, AFG3L2, CACNA1S, EMILIN1, DVL1, ATP7A, COL14A1, TSC1, ENG, CACNA1A, ELF3, GLRA2…
GO:0003012~muscle system process	108	0.989192	EDN3, UTS2, TNNC2, TNNC1, GNA11, UTRN, EDN1, ANKRD2, GDNF, DYSF, LTB4R, COL4A3BP, IL1B, ASPH, CHRNA1, MAP2K6, MYH3, TAZ, MYLK2, PDE4D, SSPN, TNNT2, TNNT3, SSTR2, TNNT1, RYR2, FLII, CLCN1, ALDOA, MYL7, CAMTA2, DRD1, MYL3, DRD2, DAG1, ADRBK1, BDKRB2, ARG2, EMD, MAP2K3, MSTN, TRIM63, TNNI3, HOMER1, CACNA1S, HDAC5, P2RX4, HDAC4, P2RX6, CACNA1G, ADRA1A, CACNA1H, CHRND, CHRNB2, CHRNB1, IKBKB, CACNA1C, …
GO:0033365~protein localization in organelle	107	0.980033	SRP14, XPO1, TSPO, GRPEL1, XPO6, ATP6AP1, TGFB3, MIPEP, SRP19, TGFB1, AIP, TGFB2, CRY2, MCM3AP, RAN, SIX2, OPTN, ARNTL, TIMM8A, MAPK1, RPAIN, JUN, SEC61G, PACS1, BBS4, DRD1, MTX3, MTX2, MTX1, NFKBIA, SLC11A1, GCKR, CSE1L, SUPT7L, SEC61A1, SRGN, RANBP17, SRP54, TAF3, HTT, DVL1, TRNT1, PPIH, CBLB, PRICKLE1, TRPS1, TSC2, PTTG1IP, SPTBN1, NUTF2, XPO7, RERE, PDIA3, FGF9, TIMM17A, TIMM17B, PAX6, GLI3, …
GO:0043405~regulation of MAP kinase activity	105	0.961715	EDN3, PDGFB, EFNA1, HMGCR, EDN1, TGFB3, LPAR3, LPAR2, LPAR1, MBIP, TLR6, TGFB1, MAP3K6, MAP3K5, MDFIC, MAP3K9, ILK, GAB1, SPRED2, SPRED3, IL1B, SPRED1, FRS2, MAP2K6, SYK, EGFR, C5AR1, MADD, PIK3CB, SPAG9, MAP4K5, PLCE1, CAV3, CAV1, PTPLAD1, ERBB2, MAP4K1, CD74, IRAK3, DUSP19, KRAS, DUSP16, ADRA2A, ADRA2C, EGF, FGD4, MDFI, MAP2K1, MAP2K3, MET, ITGA1, DUSP22, MUL1, HGF, PTPN11, P2RX7, RGS4, TSC2, P…
GO:0016311~dephosphorylation	105	0.961715	PDP1, ILKAP, PDP2, STYX, PTPN23, PTPN22, PTPN21, PTPRJ, PTPRM, PTPRF, PTPRG, PTPRH, PTPRR, PTPRS, PTPRU, PPP1CC, PTPDC1, PTPRQ, PNKP, STYXL1, PPP2R3A, SSH3, SSH2, DUSP10, ACP5, DUSP12, DUSP11, ACP1, DUSP18, DUSP19, DUSP14, DUSP15, PTPLA, DUSP16, PTPN7, PTPN6, PTPN9, PTPN3, PTPN18, PTPN4, EPM2A, PTPN14, DUSP23, DUSP22, PTPN13, PTPN12, PTPN11, DUSP28, DUSP26, PTPN1, PHPT1, CDC14A, CDC14B, RNGTT, SY…
GO:0010876~lipid localization	104	0.952555	RFT1, STAR, STAT5A, PITPNA, STARD3, SLC25A20, APOA2, STARD5, STARD4, LCAT, COL4A3BP, APOF, APOA5, VPS4B, IL1B, PITPNC1, GLTPD2, GLTPD1, APOM, OSBP2, PCTP, NPC1, NPC2, LRP10, ATP9B, ATP9A, CROT, CHKA, RBP4, HDLBP, CAV1, DRD3, DRD2, CHKB, BDKRB2, ABCA1, ABCA4, ACE, STX12, OSBPL1A, SCARB1, PLTP, OSBPL2, SPNS2, OSBPL3, SPNS3, OSBPL8, OSBPL9, OSBPL6, OSBPL7, ATP11A, ATP11C, ABCG4, ABCG1, APOL2, ABCG8,…
GO:0016569~covalent chromatin modification	101	0.925078	MORF4L1, RBM4, KDM1A, EPC1, TAF5L, MLL5, BRPF1, BRPF3, TADA2A, HDAC10, HDAC11, TAF6L, SUV420H2, EP300, BAZ1B, HUWE1, PRDM5, RNF20, EP400, SUV420H1, SMARCA4, MEAF6, TADA3, TADA1, TRRAP, LEO1, SUPT7L, RNF168, DNMT3B, HELLS, DNMT3A, EHMT1, CREBBP, KAT5, UIMC1, CTR9, RNF8, HDAC5, HDAC4, HDAC2, SAP130, HDAC9, UBE2E1, ENY2, EZH2, DMAP1, MEN1, PCGF2, PRMT7, PRMT8, PRMT5, PRMT6, RTF1, HSF4, USP16, BRD8, …
GO:0016055~Wnt receptor signaling pathway	100	0.915919	BTRC, WNT3A, STRN, CTNNB1, CSNK2A2, WNT1, WNT4, WNT3, SOSTDC1, WNT10A, WNT10B, RARG, CSNK1G1, CSNK1G2, PTPRU, MARK4, HHEX, PIAS4, PYGO2, ROR2, TGFB1I1, CSNK1G3, WNT5A, WNT5B, SOX4, CXXC4, AXIN2, AXIN1, DVL2, DVL3, DIXDC1, TCF7, CELSR2, TAX1BP3, DVL1, SFRP1, NXN, SFRP2, SFRP4, WIF1, ZBTB33, LZTS2, MITF, AES, RSPO1, RSPO3, RSPO2, FRAT1, BRD7, LRRFIP2, TBL1XR1, CCDC88C, LDB1, TLE3, LEF1, TLE4, TLE1,…
GO:0016053~organic acid biosynthetic process	100	0.915919	STAR, ALOXE3, PTGS2, PTGS1, EDN1, ELOVL1, PECR, PTGIS, GOT1, ELOVL5, ELOVL4, ELOVL3, CH25H, ELOVL2, ELOVL7, ELOVL6, SCD5, SYK, PLD1, FA2H, PRKAB1, CDO1, PYCR1, GLUL, ALOX15B, BHMT, NAGS, ASNSD1, PAH, CD74, SRR, LIAS, LPL, BHMT2, HTT, MCAT, ACACA, CYP7B1, MLYCD, MTR, THNSL1, PTGES3, KYNU, HNF1A, PTGES2, PRKAG1, RNPEPL1, PRKAG2, LTC4S, FAR1, CYP39A1, SLC35D1, PIWIL2, ALOX12B, QKI, AGPAT2, AGPAT1, M…
GO:0046394~carboxylic acid biosynthetic process	100	0.915919	STAR, ALOXE3, PTGS2, PTGS1, EDN1, ELOVL1, PECR, PTGIS, GOT1, ELOVL5, ELOVL4, ELOVL3, CH25H, ELOVL2, ELOVL7, ELOVL6, SCD5, SYK, PLD1, FA2H, PRKAB1, CDO1, PYCR1, GLUL, ALOX15B, BHMT, NAGS, ASNSD1, PAH, CD74, SRR, LIAS, LPL, BHMT2, HTT, MCAT, ACACA, CYP7B1, MLYCD, MTR, THNSL1, PTGES3, KYNU, HNF1A, PTGES2, PRKAG1, RNPEPL1, PRKAG2, LTC4S, FAR1, CYP39A1, SLC35D1, PIWIL2, ALOX12B, QKI, AGPAT2, AGPAT1, M…
GO:0032446~protein modification by small protein conjugation	99	0.906759	DZIP3, TSG101, RNF217, LMO7, SAE1, MYLIP, SENP7, OS9, LNX1, AKT1, G2E3, WWP2, WWP1, FBXO25, ITCH, VCPIP1, UBE2A, DDB1, RING1, SOCS7, UBE2H, HERC2, RBBP6, UBE2B, UBE2N, MIB1, UHRF2, HUWE1, PIAS4, TRIM33, PIAS3, TRIM32, DDB2, FBXL5, MDM2, CAND1, SIAH1, SIAH2, USP22, AMFR, CHFR, RNF20, FBXO10, FBXL3, FBXO11, ATG10, UBE3A, PPIL2, CDC73, CBLL1, UBE3C, ANAPC11, CDC34, STUB1, RBX1, PRPF19, ERCC8, FBXW7,…
GO:0031644~regulation of neurological system process	99	0.906759	EDN3, HRAS, SNCAIP, STAR, GRIK1, PTGS2, EDN1, CSPG5, CALB1, ADORA1, GDNF, IL10, BDNF, GRIN2B, GRIN2C, PRKACA, LGI1, CHRNA3, EGFR, ARC, MYO6, GRIN2A, MYLK2, RASGRF1, NPTN, CARTPT, EIF2AK3, NGF, KCNMB4, ACHE, DRD1, GNAI3, CCL2, DRD3, GNAI2, ERBB4, ADORA2A, DRD2, GIPC1, PXK, EPHB2, KRAS, BCHE, BHLHE40, PLAT, UCN, S100P, HTT, GRIN1, ITGA2, NFKBIL1, NPY5R, LAMA2, NTRK2, CHRNB2, CACNA1A, LZTS1, TACR1, …
GO:0016570~histone modification	97	0.888441	MORF4L1, RBM4, KDM1A, EPC1, BRPF1, MLL5, TAF5L, BRPF3, TADA2A, HDAC10, HDAC11, TAF6L, SUV420H2, EP300, HUWE1, BAZ1B, PRDM5, RNF20, EP400, SUV420H1, MEAF6, TADA3, TADA1, TRRAP, LEO1, SUPT7L, RNF168, EHMT1, CREBBP, KAT5, UIMC1, CTR9, RNF8, HDAC5, HDAC4, HDAC2, SAP130, HDAC9, UBE2E1, ENY2, EZH2, DMAP1, MEN1, PCGF2, PRMT7, PRMT8, PRMT5, PRMT6, RTF1, HSF4, USP16, BRD8, UBE2A, RING1, MBD3, UBE2B, EYA3,…
GO:0006869~lipid transport	97	0.888441	SLC27A1, PPARA, PPARD, OSBP, RFT1, MSR1, HNF1A, LDLR, STAR, GM2A, ATP10B, PITPNA, ATP10A, PPARG, SORL1, ATP10D, STARD3, SLC25A20, STARD5, APOA2, STARD4, APOF, LCAT, NMUR2, COL4A3BP, APOA5, VPS4B, ATP8B1, NPC1L1, ATP8B2, CETP, PITPNC1, GLTPD2, GLTPD1, APOM, ATP8B4, OSBP2, PCTP, SIGMAR1, NPC1, NPC2, LRP10, ATP9B, ATP9A, SLC27A6, OSBPL10, OSBPL11, CLN8, CROT, SLC27A4, RBP4, CHKA, HDLBP, CAV1, DRD3, …
GO:0046942~carboxylic acid transport	97	0.888441	SLC36A1, SLC22A16, SLC13A5, AQP9, AQP8, SLC6A20, SLC7A8, SLC7A9, SLC7A4, SLC7A5, SLC7A6, SLC7A7, SLC25A20, SLC16A1, SLC25A26, PDPN, SLC25A32, SLC38A1, CROT, SLC38A5, SLC38A2, SLC38A9, DRD3, DRD2, SLC38A8, NFKBIE, SLC38A7, CHKB, SLC38A6, XK, SLC38A11, BDKRB2, CACNB4, SLC11A1, ACE, FOLR2, FOLR1, SERINC1, ARL6IP5, HTT, SLC6A12, CELSR3, SLC25A13, SLC7A3, SLC7A1, SLC13A3, SLC36A4, PDZK1, CACNA1A, SLC4…
GO:0015849~organic acid transport	97	0.888441	SLC36A1, SLC22A16, SLC13A5, AQP9, AQP8, SLC6A20, SLC7A8, SLC7A9, SLC7A4, SLC7A5, SLC7A6, SLC7A7, SLC25A20, SLC16A1, SLC25A26, PDPN, SLC25A32, SLC38A1, CROT, SLC38A5, SLC38A2, SLC38A9, DRD3, DRD2, SLC38A8, NFKBIE, SLC38A7, CHKB, SLC38A6, XK, SLC38A11, BDKRB2, CACNB4, SLC11A1, ACE, FOLR2, FOLR1, SERINC1, ARL6IP5, HTT, SLC6A12, CELSR3, SLC25A13, SLC7A3, SLC7A1, SLC13A3, SLC36A4, PDZK1, CACNA1A, SLC4…
GO:0001525~angiogenesis	97	0.888441	FGF18, PGF, IL18, EDN1, NAA15, ENPEP, JAG1, CXCL12, TGFB2, CTNNB1, MAP3K7, SHB, S1PR1, ROBO1, CTGF, ROBO4, ERAP1, IL1B, PNPLA6, THY1, VEGFC, HIF1A, DLL4, JUN, ATPIF1, TNFAIP2, TNFRSF12A, ELK3, SRF, PTK2, AGGF1, PLXND1, EGF, VEZF1, ANGPTL4, BMP4, B4GALT1, EPAS1, TGFBR2, UBP1, CXCL17, NOTCH1, NOTCH4, RBPJ, ENG, PLAU, NRP2, ACVRL1, HTATIP2, NRP1, FGF9, LEPR, DICER1, ANPEP, EDNRA, CXCR4, HMOX1, CASP8…
GO:0030155~regulation of cell adhesion	96	0.879282	CYTIP, ACVRL1, SRCIN1, STAT5A, IL18, JAG2, VTN, EDIL3, TGFB1, TGFB2, CITED2, RELL2, ARHGAP6, PGP, DAB1, S1PR1, KIFAP3, ILK, TGFBI, IL1B, NRG1, FGF1, DPP4, CYR61, ADAM9, ICAM1, PPP2R1A, GTPBP4, ADAM10, PIK3CB, DLL1, CDK6, CD164, MMP14, SIRPG, RND1, EGFLAM, IL12A, IL12B, COL1A1, ALOX12, ARHGDIG, CYTH1, CSF1, ERBB2, ONECUT2, HSD17B12, SIPA1, CBLL1, CYTH3, FXYD5, SRC, ADA, AZU1, BCL2, SMOC1, TGM2, BC…
GO:0009416~response to light stimulus	96	0.879282	RP1, HRAS, HMGCR, RRH, COPS3, RCVRN, MEN1, AKT1, FOS, SLC1A2, PLEKHB1, CASP9, CDKN2D, CASP7, SLC24A1, NR2F6, CAT, RGR, EGFR, UBE2A, REV1, FECH, POLH, RELA, USP1, TP53, GRIN2A, UBE2B, JUNB, RIC8A, SAG, PITPNM1, XPA, CCND1, XPC, RPAIN, GRM6, DDB2, IL12A, IL12B, DYNLRB1, CLOCK, RBP4, DRD1, DRD3, DRD2, HUS1, PML, SPRR2G, BRSK1, KIT, OPN1SW, ABCA4, ERCC8, PDE6C, ERCC5, KRAS, BCL2, BCL3, ERCC4, ERCC1, …
GO:0017038~protein import	95	0.870123	XPO1, TSPO, GRPEL1, PDIA3, XPO6, FGF9, TIMM17A, ATP6AP1, TIMM17B, PEX6, TGFB3, PEX3, MIPEP, GLI3, TGFB1, AIP, TGFB2, PEX7, AKT1, IMMP2L, CRY2, FXC1, NCKIPSD, RANBP2, FGF2, KPNB1, DNAJC19, TOMM34, MCM3AP, TMCO6, RAN, SNUPN, TP53, SIX2, IPO9, ARNTL, IPO8, TIMM44, TIMM8A, MFN2, MAPK1, RPAIN, IPO4, NUP205, JUN, IPO5, KPNA6, TOMM22, KPNA4, KPNA3, KPNA1, BID, DRD1, NUP98, MTX3, MTX2, MTX1, PML, NFKBIA,…
GO:0051969~regulation of transmission of nerve impulse	95	0.870123	EDN3, HRAS, LZTS1, SNCAIP, STAR, GRIK1, PTGS2, TACR1, EDN1, CSPG5, GDNF, ADORA1, CALB1, BDNF, KCNQ4, NISCH, GRIN2B, GRIN2C, SLC24A2, DLG4, PRKACA, LGI1, LTB, LTA, CHRNA3, EGFR, STX1A, ARC, MYO6, EGR2, GRIN2A, MYLK2, GRM1, GRM3, PSEN1, RASGRF1, PSEN2, NPTN, CARTPT, CNTN4, EIF2AK3, NGF, KCNMB4, RAB3A, PPFIA3, HCRT, ACHE, DRD1, GNAI3, CCL2, DRD3, GNAI2, ERBB4, ADORA2A, DRD2, OXT, CTNND2, TAC1, GIPC1…
GO:0006399~tRNA metabolic process	94	0.860964	RPP38, TARS2, VARS2, NARS, ZNFX1, LSM6, TRMT2B, RG9MTD1, QARS, TRMT1, FDXACB1, PUS7L, WARS, NARS2, TRMT6, CTU2, TRMT5, RPP30, POLG2, CDK5RAP1, TSEN2, TARSL2, TSEN15, RPP25, CARS, YARS, GTPBP3, DARS, RPP21, SARS, DARS2, TRMT61A, SARS2, TRMT61B, EARS2, TARS, TRMT11, RARS, TRMT12, HARS, FARSA, TRUB1, AARS2, TRUB2, EIF2AK4, DUS2L, HSD17B10, PUS3, ELAC1, ELAC2, PUS1, FARS2, PUS10, TYW3, WARS2, TRPT1, …
GO:0032880~regulation of protein localization	94	0.860964	SEPT2, CADM1, TGFB3, DPH3, MXI1, PRDX1, GLI3, IL10, TGFB1, TGFB2, AKT1, PDPK1, NOD2, APOA2, WWP2, GOPC, RHOA, IL1B, PRKACA, CASP1, LTB, IL1A, LTA, DNAJC1, ADAM9, SCAMP5, G3BP2, PRKCI, NLRP3, TACC3, PKIA, NLRP2, RSL1D1, SMO, VEGFC, PRKCQ, RAB14, RBP4, ARHGDIG, ACHE, CEP120, PANX1, DRD3, ADORA2A, NFKBIE, DRD2, NFKBIB, NFKBIA, CDH1, CDH2, UHMK1, MYCBP2, PCSK1, SORBS1, BCL2, PYCARD, RAB11A, BCL3, EGF…
GO:0006470~protein amino acid dephosphorylation	93	0.851804	PDP1, ILKAP, PDP2, CDC14A, CDC14B, STYX, PTPN23, PTPN22, PTPN21, RNGTT, PTPRJ, PPP2R1A, PTPRM, PTPRF, PTPRG, PTPRH, PTPRR, PTPRS, PTPRU, PPP1CC, PTPDC1, PTPRQ, PPM1F, SPDYA, EYA3, PPM1G, EYA1, PPM1E, EYA2, SBF1, PPM1J, PPM1K, PPEF1, PPM1L, PPM1M, CTDP1, PPP6C, STYXL1, PPP2R3A, SSH3, SSH2, PPM1A, DUSP10, DUSP12, DUSP11, PPM1B, ACP1, MTMR2, MTMR3, DUSP18, DUSP19, DAPP1, DUSP14, DUSP15, BCL2, DUSP16…
GO:0016567~protein ubiquitination	92	0.842645	DZIP3, TSG101, LMO7, RNF217, SAE1, MYLIP, OS9, LNX1, AKT1, G2E3, WWP2, WWP1, FBXO25, ITCH, VCPIP1, UBE2A, DDB1, RING1, SOCS7, HERC2, UBE2H, UBE2B, RBBP6, UBE2N, MIB1, UHRF2, TRIM33, HUWE1, TRIM32, FBXL5, DDB2, MDM2, SIAH1, CAND1, AMFR, SIAH2, USP22, CHFR, RNF20, FBXO10, FBXL3, FBXO11, UBE3A, PPIL2, CDC73, CDC34, ANAPC11, CBLL1, UBE3C, STUB1, PRPF19, ERCC8, FBXW7, UBE2D2, MAP3K1, RNF11, LEO1, RNF1…
GO:0048193~Golgi vesicle transport	92	0.842645	COPA, SEC24B, SEC31A, SEC24A, NRBP1, ATL2, AP1G1, LMAN2L, ATL3, C16ORF70, USE1, CLTC, TAPBP, COPB2, AP1S1, GBF1, COPB1, GOPC, PUM1, VPS13A, GOLGA5, SEC24C, GOLGA3, ZW10, STX6, SEC23A, ARL1, SCAMP3, SCAMP2, PICK1, VPS41, OPTN, ERGIC1, KIF1C, COPG2, SCYL1, VAMP8, TXNDC5, ARCN1, RAB14, SORT1, TRAPPC4, VAMP2, TRAPPC1, CUX1, STEAP2, COPG, SEC23B, COPE, TRAPPC3, SH3GL2, SPAST, TRAPPC2, ARFGAP1, PACS1, …
GO:0022604~regulation of cell morphogenesis	92	0.842645	RHOJ, PLXNA3, LZTS1, NRP1, EFNA1, FERMT2, ATP10A, GNA12, TGFB3, LRRC4C, RHOU, TGFB1, TTL, TGFB2, TIAM1, ROBO1, SEMA3F, ILK, RHOA, ROBO2, SEMA3A, CHRNA3, PTPRF, PLXNB1, PDPN, FBLIM1, SLIT2, THY1, NUMBL, AMIGO1, PSEN1, SEMA4F, NGFR, TGFB1I1, SEMA4D, NGF, FGD2, ALDOA, FGD1, SHROOM3, LST1, TNFRSF12A, CDC42SE1, ITGB2, PALMD, CDH2, CDH4, TTC3, EPHB2, LINGO1, CDC42EP2, PTK2, EZR, CDC42EP1, NUMB, FGD5, T…
GO:0042391~regulation of membrane potential	92	0.842645	PRX, PPARD, GRIK1, HEXA, GNA11, TACR1, EDN1, HEXB, KCNJ11, ADORA1, TGFB1, GRIN2B, GRIN2C, SLC1A6, ILK, GRID2, CHRNA4, QKI, OLIG2, CHRNA1, EIF2B2, CHRNA3, EIF2B4, EIF2B5, GJD2, EGR2, AIFM3, GRIN2A, NTSR2, AMIGO1, GNAQ, PSEN1, NAB2, JUN, DLD, CLDN1, MGEA5, GHRL, PMP22, KCNH2, SRI, KCNMB3, CAV3, KCNMB4, HCRT, SCN1A, CAV1, DRD1, GCLC, CCK, ADORA2A, ERBB2, TAC1, BCL2L1, CACNB4, KCNA5, GCLM, GJC3, ACSB…
GO:0032583~regulation of gene-specific transcription	92	0.842645	MEF2C, PPARA, HNF1A, THRA, PPARG, XRCC6, TGFB3, SPI1, NFKB1, RORB, GDNF, IL10, CTNNB1, CITED2, KDM1A, GATA2, AES, HEY1, MYOCD, GATA6, NKX6-2, GTF2A2, HEY2, NR2F2, CIITA, TBL1XR1, FOXJ1, RXRA, MLXIPL, TP53, PROX1, PPARGC1A, SCAP, HHEX, HIF1A, BPTF, HES5, RNF20, MAPRE3, SMARCA4, TFE3, TAF9B, TFEB, PRKDC, NFKBIA, SRF, TCF7L2, ARNT, NR1H2, TAL1, MAP3K1, BCOR, TCF3, NKX2-5, ARHGEF10L, HNRNPAB, NR1H3, …
GO:0070482~response to oxygen levels	92	0.842645	PPARA, CYB5R4, PDGFB, PGF, CLDN3, IL18, EDN1, ARNT2, TGFB3, JAG2, PDLIM1, XRCC1, MMP2, TGFB1, TGFB2, CITED2, SLC2A8, EDNRA, HMOX2, LONP1, CXCR4, PLOD2, HMOX1, CHRNA4, SERPINA1, ANGPT1, CASP1, DPP4, MT3, ACTN4, PDPN, MMP14, UBE2B, DDIT4, PRKCQ, EP300, HIF1A, CA9, ADM, PSEN2, PDE5A, RYR2, ADAM17, HSD11B2, CAV1, CCL2, PML, EGLN3, EGLN2, EGLN1, BCL2L1, KCNA5, TRH, ADA, ARNT, SLC11A2, ACE, ECE1, PTK2B…
GO:0006816~calcium ion transport	92	0.842645	SLC8A3, CALHM1, JPH3, CACHD1, TRPV1, SLN, ATP2B4, GRIN2B, SLC24A4, SLC24A3, SLC24A2, NMUR2, SLC24A1, TRPV5, TRPV4, CHRNA4, MCOLN1, JPH1, TRPM4, IBTK, TRPM3, TRPM6, TRPM7, CACNG7, TRPA1, CACNG6, GRIN2A, STIM2, SLC24A5, CACNG4, STIM1, CACNG3, CACNG1, TRPM2, PRKCB, ATP2C2, CATSPER4, BSPRY, ATP2C1, CATSPER3, CATSPER1, PSEN2, RYR2, SRI, ORAI1, CAV1, DRD2, CACNB1, CACNB2, CCL8, CACNB3, FKBP1A, CACNB4, …
GO:0051051~negative regulation of transport	91	0.833486	EDN3, FAM3D, PTGS2, PTGS1, EDN1, NFKB1, DPH3, MXI1, KCNJ11, ADORA1, IL10, TGFB1, ACVR1C, AKT1, APOA2, PACSIN3, PACSIN2, WWP2, HMOX1, GOPC, IL1B, PDE8B, NRG1, LTB, LTA, SCAMP5, AKT2, PFKL, G3BP2, STIM2, STXBP3, INHA, NLRP3, TACC3, PKIA, OSM, INHBB, INHBA, ADRB2, GRB10, GRM7, GHRL, HCRT, DRD3, GNAI2, NFKBIE, DRD2, NFKBIB, OXT, NFKBIA, ARF6, PXK, KCNA5, TRH, ADA, NR1H2, PEA15, BEST3, HRH3, ITGAV, BC…
GO:0002521~leukocyte differentiation	90	0.824327	XRCC4, CD8A, LRRC8A, STAT5A, MMP9, PPARG, JAG2, PTPN22, ITPKB, IL15, HLA-DMA, IL10, TGFB1, CBFB, FLT3LG, CTNNB1, CASP8, PATZ1, FAS, CHUK, RHOH, SYK, CD3D, CD3E, RELB, TP53, IL25, EOMES, MINK1, OSTM1, IFI16, DCLRE1C, CARD11, PSEN1, PSEN2, ADAM17, IL12B, TSHR, CSF3, GPR183, BLM, CSF1, SOX4, PRKDC, KIT, RAG2, IL7R, ADA, CD74, VCAM1, DOCK2, CHD7, BCL2, BCL11B, BCL11A, ZAP70, POLM, PPP3CB, BCL3, BCL6,…
GO:0050804~regulation of synaptic transmission	90	0.824327	EDN3, HRAS, LZTS1, SNCAIP, STAR, GRIK1, PTGS2, TACR1, EDN1, CSPG5, GDNF, CALB1, ADORA1, BDNF, KCNQ4, NISCH, GRIN2B, GRIN2C, SLC24A2, DLG4, PRKACA, LGI1, LTB, LTA, CHRNA3, EGFR, STX1A, ARC, MYO6, EGR2, GRIN2A, MYLK2, GRM1, GRM3, PSEN1, RASGRF1, PSEN2, NPTN, CNTN4, NGF, KCNMB4, RAB3A, PPFIA3, HCRT, ACHE, DRD1, GNAI3, CCL2, DRD3, GNAI2, ERBB4, ADORA2A, DRD2, OXT, CTNND2, TAC1, GIPC1, PXK, KIT, EPHB2…
GO:0043087~regulation of GTPase activity	89	0.815168	RAB3GAP2, RAB3GAP1, TBC1D19, TBC1D16, TBC1D15, ARHGAP6, SMAP2, TBC1D17, S1PR1, EVI5, TBC1D12, TBC1D14, TBC1D13, GIT2, RAPGEF6, ALS2CR12, MLST8, AGAP1, AGAP2, AGAP3, STMN3, RALBP1, FOXJ1, ARHGAP27, TBC1D22B, TBC1D22A, THY1, SGSM2, ACAP3, RASGRF1, SGSM3, ACAP1, ACAP2, TBC1D8B, FGD2, ARFGAP1, ARFGAP2, FGD1, RABGAP1, AGFG1, TBC1D8, TBC1D9, ASAP2, RABGAP1L, ASAP1, SCRIB, FICD, GMIP, PTK2B, CHM, TBC1D5…
GO:0006486~protein amino acid glycosylation	89	0.815168	GNPTG, GYPC, TUSC3, LDLR, B3GALT5, B3GALT4, MAN1B1, ALG5, TSPAN7, ALG6, ALG8, ST6GALNAC5, POMT2, ST6GALNAC6, ST6GALNAC3, ST3GAL3, POMGNT1, ST6GALNAC4, ST3GAL2, ST3GAL5, TRAK2, ST3GAL4, B3GALNT1, POMT1, ST3GAL6, B3GALNT2, RPN1, RPN2, DDOST, MAN1A2, FUT11, FUT10, DPAGT1, MOGS, ST6GALNAC2, ST6GALNAC1, MGAT1, MAN2A1, MAGT1, CD37, PSEN1, DOLPP1, MGAT5, UGGT2, UGGT1, SERP1, GALNT3, GALNT1, FUT9, GALNT7…
GO:0048511~rhythmic process	89	0.815168	HLF, ENOX2, STAT5A, SLC9A3, LEPR, TGFB3, SOHLH1, TGFB2, PGR, CCNE1, CRY2, STRA8, GRIN2B, ANGPT1, FANCG, CRY1, NFIL3, EIF2B2, EIF2B4, EIF2B5, EGFR, DDC, EGR3, EGR2, GRIN2A, HES7, ARNTL, INHA, CDK4, MMP14, NRIP1, INHBB, PROK2, INHBA, TIMELESS, CCND2, JUN, GHRL, CARTPT, ADAMTS1, DMC1, CLOCK, PHLPP1, ERMP1, PRF1, DRD1, CCRN4L, DRD3, DRD2, ERBB2, HS3ST2, TIMP4, BCL2L1, ADA, NPAS2, NR1D1, AGT, BCL2, TE…
GO:0070085~glycosylation	89	0.815168	GNPTG, GYPC, TUSC3, LDLR, B3GALT5, B3GALT4, MAN1B1, ALG5, TSPAN7, ALG6, ALG8, ST6GALNAC5, POMT2, ST6GALNAC6, ST6GALNAC3, ST3GAL3, POMGNT1, ST6GALNAC4, ST3GAL2, ST3GAL5, TRAK2, ST3GAL4, B3GALNT1, POMT1, ST3GAL6, B3GALNT2, RPN1, RPN2, DDOST, MAN1A2, FUT11, FUT10, DPAGT1, MOGS, ST6GALNAC2, ST6GALNAC1, MGAT1, MAN2A1, MAGT1, CD37, PSEN1, DOLPP1, MGAT5, UGGT2, UGGT1, SERP1, GALNT3, GALNT1, FUT9, GALNT7…
GO:0043413~biopolymer glycosylation	89	0.815168	GNPTG, GYPC, TUSC3, LDLR, B3GALT5, B3GALT4, MAN1B1, ALG5, TSPAN7, ALG6, ALG8, ST6GALNAC5, POMT2, ST6GALNAC6, ST6GALNAC3, ST3GAL3, POMGNT1, ST6GALNAC4, ST3GAL2, ST3GAL5, TRAK2, ST3GAL4, B3GALNT1, POMT1, ST3GAL6, B3GALNT2, RPN1, RPN2, DDOST, MAN1A2, FUT11, FUT10, DPAGT1, MOGS, ST6GALNAC2, ST6GALNAC1, MGAT1, MAN2A1, MAGT1, CD37, PSEN1, DOLPP1, MGAT5, UGGT2, UGGT1, SERP1, GALNT3, GALNT1, FUT9, GALNT7…
GO:0001666~response to hypoxia	89	0.815168	PPARA, PDGFB, PGF, CLDN3, IL18, EDN1, ARNT2, TGFB3, JAG2, PDLIM1, XRCC1, MMP2, TGFB1, TGFB2, CITED2, SLC2A8, EDNRA, HMOX2, LONP1, PLOD2, CXCR4, HMOX1, CHRNA4, SERPINA1, ANGPT1, CASP1, DPP4, MT3, ACTN4, MMP14, UBE2B, DDIT4, PRKCQ, EP300, HIF1A, CA9, ADM, PSEN2, PDE5A, RYR2, ADAM17, HSD11B2, CAV1, CCL2, PML, EGLN3, EGLN2, EGLN1, BCL2L1, KCNA5, TRH, ADA, ARNT, SLC11A2, ACE, ECE1, PTK2B, BCL2, CAMK2D…
GO:0006417~regulation of translation	89	0.815168	NCBP2, NCBP1, SRP14, EIF2C2, METAP1, EIF2C1, CPEB2, EIF5, EIF5B, EIF2A, CPEB1, EIF4EBP3, AKT1, RBM8A, WIBG, TRMT6, TIA1, DDX25, PUM1, PIWIL2, QKI, PUM2, PIWIL4, FAM129A, EIF2B2, EIF2B3, SAMD4A, EIF2B4, DNAJC1, EIF2B5, ACO1, MAGOH, EIF1B, CDK4, EIF4G1, MAPK1, EIF4G2, NCK2, TARBP2, TRNAU1AP, EIF2AK1, NCK1, EIF2S1, EEFSEC, PPP1R15B, EIF2AK3, EIF5A2, PPP1R15A, EIF2AK4, EIF2C4, EIF4E3, NANOS2, NANOS1,…
GO:0006650~glycerophospholipid metabolic process	88	0.806008	CDIPT, IMPA1, PIP5K1B, GPLD1, PIP5K1C, PIP5K1A, ALG9, PIGK, AGPAT6, APOA2, PIP5KL1, PIGF, PIGG, LCAT, PIK3C3, PIGB, PIK3CA, SYNJ2, PLA1A, PIGC, CETP, PTDSS1, PLCB1, IP6K1, AGPAT2, IP6K3, PTDSS2, IP6K2, PIGA, AGPAT1, PIK3CG, PGAP3, PGAP2, PLD1, PIGX, PIK3C2A, PIK3CB, PIGW, PIK3CD, TAZ, ADNP, PI4KA, PIGU, PIGT, PIGS, PI4KB, LPCAT2, PIGQ, PIGP, CHPT1, PNPLA6, PIGO, PLAUR, PIGN, SACM1L, CWH43, CD81, …
GO:0032870~cellular response to hormone stimulus	88	0.806008	ADCY3, ADCY4, ADCY1, THRA, STAR, ADCY7, ADCY8, PGF, STAT5A, ADCY5, IGFBP7, BCAR1, PPARG, ADCY6, AP3S1, CUZD1, RPE65, FOXO4, LATS1, GHRHR, SLC2A8, AKT1, PRKAR2B, FOS, PDPK1, GOT1, GAB1, SHC1, PRKACA, GNG2, PRKACB, ADCY10, GNG4, GNG5, SIK2, AKT2, GHR, SOCS2, BAIAP2, RXRA, ADIPOR2, PRKCI, SOCS7, ADIPOR1, STXBP4, LPIN1, UBE2B, IRS1, JUNB, GRB10, CAPN10, GNB2, CCND2, DNAJC25, GHRL, GNB4, DRD1, GRB2, P…
GO:0042110~T cell activation	86	0.78769	XRCC4, ZBTB32, CD8A, STAT5A, JAG2, PTPN22, PRDX2, ITPKB, IL15, CXCL12, HLA-DMA, TGFB1, CTNNB1, CXCR4, PATZ1, FAS, DDOST, DPP4, RHOH, SYK, RAB27A, KIF13B, ICAM1, CD3D, CD3E, SLA2, RELB, TP53, EOMES, MINK1, IFNAR1, CARD11, NCK2, CD86, PSEN1, CCND3, NCK1, PSEN2, ADAM17, RIPK2, IL12B, ICOSLG, ITGAL, BLM, SOX4, PRKDC, FKBP1A, RAG2, IL7R, FKBP1B, ADA, CD74, SLC11A1, DOCK2, IL23A, CHD7, BCL11B, BCL2, BC…
GO:0051101~regulation of DNA binding	84	0.769372	THRA, RSF1, STK36, HR, TLR2, TLR3, PRDX2, TLR4, TGFB1, IL10, MEN1, KDM1A, NOD2, MYD88, HMOX1, GTF2A2, IL1B, CAT, BRD4, NR2F2, IRAK2, ICAM1, IRAK1, BCL10, FOXJ1, RELA, PIM1, RUNX1T1, TAF6L, NLRP3, NR0B1, PROX1, DDIT3, SIGIRR, UBE2N, PTHLH, CARD11, SMO, PRKCQ, EP300, NCOA3, RIPK1, HIPK2, RIPK2, ERC1, COMMD7, MAP3K13, SMARCA4, SIVA1, MTDH, CYTL1, NFKBIA, EGLN1, TRIB1, IRAK3, ACD, KRAS, AGT, PYCARD, …
GO:0060348~bone development	83	0.760212	FGF18, NOG, THRA, PDLIM7, PTGS2, FGF9, TUFT1, MMP8, TGFB3, GLI2, MMP2, TGFB1, CBFB, GLI1, PEX7, MEN1, CTGF, ANKRD11, WWOX, GHR, IHH, EGFR, MINPP1, SATB2, MMP14, PTHLH, SMO, CTSK, ALOX15, AMBN, CHRDL2, CHRDL1, NAB2, SORT1, RIPPLY2, COL1A1, EXT1, EIF2AK3, EXT2, TWSG1, OSTF1, ACHE, PTH1R, ACP5, FHL2, COL2A1, ZNRD1, SOX9, IGSF10, CYP27B1, BCL2, PTN, GPNMB, TRAF6, AXIN2, RUNX2, SPP1, ERCC2, BMP4, BMP3…
GO:0008654~phospholipid biosynthetic process	82	0.751053	CDIPT, IMPA1, SGMS2, HEXB, SGMS1, ALG9, CDS2, PIGK, AGPAT6, APOA2, AGPAT5, PIGF, PIGG, LCAT, PIGB, PIGC, PTDSS1, AGPAT4, PCYT2, AGPAT3, AGPAT2, PTDSS2, PIGA, AGPAT1, PGAP3, PGAP2, CRLS1, PLD1, LPGAT1, PIGX, PIK3C2A, PIGW, TAZ, ADNP, PI4KA, PIGU, PIGT, PISD, PIGS, PI4KB, LPCAT2, CDS1, PIGQ, PIGP, CHPT1, LPCAT3, LPCAT4, PIGO, PLAUR, PIGN, CWH43, CD81, PLA2G6, LCLAT1, GPAM, CHKA, PGS1, CHKB, ABHD5, …
GO:0007050~cell cycle arrest	82	0.751053	NBN, AIF1, TSG101, RPRM, FOXO4, TGFB1, SART1, TGFB2, CUL3, MEN1, CUL2, CGREF1, MLL5, CUL5, CDKN2B, CDKN2C, PCBP4, CDKN2D, ILK, MTBP, C11ORF82, MYC, CUL1, MAP2K6, DHCR24, KHDRBS1, CGRRF1, TP53, TBRG4, RB1, INHA, DDIT3, VASH1, MFN2, PPM1G, EIF4G2, INHBA, SGSM3, BTG4, TBRG1, ERN1, IL12A, IL12B, DST, GADD45A, PPP1R15A, ING4, STK11, PML, SESN2, SESN1, TCF7L2, UHMK1, SESN3, MLF1, PLAGL1, CYP27B1, CDC12…
GO:0043122~regulation of I-kappaB kinase/NF-kappaB cascade	82	0.751053	SLC44A2, SLC20A1, TBK1, TSPAN6, TLR3, TLR4, LPAR1, TLR6, CANT1, MAP3K7, NOD2, NOD1, MYD88, TMEM9B, MIER1, HMOX1, CASP8, RHOA, IL1B, TMEM101, CASP1, LTB, LTA, RHOH, BCL10, LTBR, BST2, GOLT1B, C9ORF89, RELA, PIM2, WLS, ECT2, UBE2N, CARD11, TRIM38, ZDHHC17, TNFRSF10B, ATP2C1, RIPK1, ZDHHC13, RIPK2, EEF1D, TNFAIP3, NEK6, MAVS, LITAF, PPM1A, TFG, TRIM13, FKBP1A, KCNRG, TNFRSF1A, MAP3K3, REL, SQSTM1, P…
GO:0042692~muscle cell differentiation	82	0.751053	CAST, KCNH1, HRAS, UTRN, JAG1, CXADR, CTNNB1, WNT4, BARX2, ATG5, SMARCD3, GATA6, FOXF1, QKI, RARB, MKL2, CHRNA1, NRG1, IFRD1, ACADM, RXRB, RXRA, NRD1, RB1, MBNL1, PROX1, TNNT2, SEMA4C, SORT1, ADAM12, NEURL2, TBX18, ACVR1, CAV3, CAV2, TCAP, ERBB2, MYEF2, CACNB2, SOX6, CACNB4, NEO1, TCF7L2, MUSK, GPHN, KRAS, SPEG, DNER, AGT, MTPN, HINFP, PPP3CB, AGRN, NKX2-5, BMP4, ACTC1, NOS1, TBX2, LGALS1, IGF1, …
GO:0032147~activation of protein kinase activity	81	0.741894	ADCY3, ADCY4, ADCY1, ADCY7, ADCY8, ADCY5, EDN1, ADCY6, TLR3, TLR6, ADORA1, TGFB2, EDNRA, MAP3K7, PRKAR2B, PDPK1, PRKACA, PDGFC, PRKACB, ADCY10, NRG1, FGF2, CHRNA3, GHR, ADAM9, EGFR, IRAK1, CCDC88A, PICK1, GRM1, CARD10, TNFRSF10A, CARD14, PLCE1, ADRB2, ACVR2B, TNFRSF10B, PSEN1, CHRM1, GADD45G, CARTPT, GADD45B, MAP3K13, GAP43, PRKD3, MAP3K11, TRAF2, HCRT, PARD3, CCK, GNAI2, ADORA2A, MAP4K1, AZU1, D…
GO:0070201~regulation of establishment of protein localization	81	0.741894	CADM1, TGFB3, DPH3, MXI1, PRDX1, GLI3, IL10, TGFB1, TGFB2, AKT1, PDPK1, NOD2, APOA2, WWP2, GOPC, RHOA, IL1B, PRKACA, CASP1, LTB, IL1A, LTA, DNAJC1, ADAM9, SCAMP5, G3BP2, PRKCI, NLRP3, TACC3, PKIA, NLRP2, SMO, VEGFC, PRKCQ, RBP4, ACHE, PANX1, DRD3, ADORA2A, NFKBIE, DRD2, NFKBIB, NFKBIA, CDH1, UHMK1, PCSK1, SORBS1, PYCARD, RAB11A, BCL3, EGF, TRAF6, SRGN, CD27, PIK3R1, BMP4, MDFI, SERGEF, CARD8, TNF…
GO:0043408~regulation of MAPKKK cascade	80	0.732735	SH3RF1, FGF9, LEPR, EDN1, TLR3, ZNF675, LPAR3, LPAR2, ZEB2, TLR4, LPAR1, TLR6, DAXX, PDCD4, PRDX1, CTNNB1, TGFB2, AKT1, MAP3K7, MEN1, MAP3K6, MAP3K5, NOD2, NOD1, GRIN2B, MDFIC, MAP3K9, ILK, GAB1, IL1B, PAK1, SYK, AKT2, PKN1, MYLK2, IL6R, GRM1, OSM, AMBP, GRM4, MAP4K5, ADRB2, RIPK1, HIPK3, HIPK2, SEMA4C, RIPK2, MAP3K11, CAV3, CAV1, PTPLAD1, ERBB2, MAP4K1, TIMP2, SORBS3, MAP3K2, PTK2B, AGT, MAP3K1,…
GO:0043406~positive regulation of MAP kinase activity	79	0.723576	EDN3, PDGFB, EFNA1, EDN1, TGFB3, LPAR3, PRDX2, LPAR2, ZEB2, LPAR1, TLR6, DAXX, TGFB1, MAP3K6, MAP3K5, MDFIC, CXCR4, MAP3K9, ILK, GAB1, TGFA, IL1B, SHC1, PAK1, FGF2, FRS2, MAP2K6, GHR, SYK, EGFR, C5AR1, MADD, PIK3CB, PKN1, GRM1, SPAG9, GRM4, PROK2, MAP4K5, PLCE1, PSEN1, PROK1, RIPK1, CD81, GHRL, MAP3K11, PTPLAD1, ERBB2, C5, FPR1, MAP4K1, KITLG, KIT, CD74, KRAS, MAP3K2, PTK2B, MAP3K1, C1QTNF2, ADRA…
GO:0006730~one-carbon metabolic process	79	0.723576	EZH2, MAEL, CTCF, DMAP1, ALDH1L2, N6AMT2, MTHFD1L, PRMT3, MEN1, KDM1A, FOS, MLL5, PRMT2, PRMT7, MAT1A, PRMT8, PRMT5, PRMT6, PIWIL2, PIWIL4, HSF4, TGS1, FTSJ2, FTSJ3, HEMK1, ZCCHC4, ATF7IP, METTL5, METTL4, CA12, PICK1, TRMT61A, TRMT61B, SUV420H2, BTG2, CA9, TRMT11, CA8, CA7, BHMT, PRDM5, CA4, CA3, CARM1, NSD1, RNF20, KDM6B, SUV420H1, PPME1, CA13, CA5B, C17ORF79, TRDMT1, KDM3A, DNMT3B, BAZ2A, NSUN2…
GO:0001503~ossification	79	0.723576	FGF18, NOG, THRA, PDLIM7, PTGS2, FGF9, TUFT1, MMP8, TGFB3, GLI2, MMP2, TGFB1, CBFB, GLI1, PEX7, MEN1, CTGF, WWOX, IHH, EGFR, MINPP1, SATB2, MMP14, PTHLH, SMO, CTSK, ALOX15, AMBN, CHRDL2, CHRDL1, NAB2, SORT1, RIPPLY2, COL1A1, EXT1, EIF2AK3, EXT2, TWSG1, OSTF1, ACHE, PTH1R, FHL2, COL2A1, ZNRD1, IGSF10, CYP27B1, BCL2, PTN, GPNMB, TRAF6, AXIN2, RUNX2, SPP1, ERCC2, BMP4, BMP3, BMP2, BGLAP, BMP1, COL13…
GO:0014070~response to organic cyclic substance	79	0.723576	STAR, PTGS2, LEPR, TACR1, IGFBP7, PPARG, TGFB1, CTNNB1, EDNRA, FOS, CCNE1, LONP2, CD44, CDKN2B, HMOX1, CHRNA5, IL1B, CHRNA4, SLC22A6, SERPINA1, FOSL1, CHRNA3, GHR, LYN, RXRA, RELA, LEF1, JUNB, PRKCQ, CCND1, GRM2, BTG2, CCND2, JUN, RYR2, NGF, DRD1, DRD3, ADORA2A, DRD2, OXT, TAF9B, TAC1, FKBP1A, ADRBK1, BCL2L1, COMT, TRH, TIMP3, PCSK1, ACSL1, PLIN2, HRH3, PTK2B, BCL2, SRR, IDH1, AANAT, TAF2, BMP4, …
GO:0051325~interphase	78	0.714417	E2F1, E2F4, E2F6, FOXO4, LATS1, RHOU, GTSE1, AKT1, CUL3, CUL2, ACVR1B, CCNE1, CUL5, CDKN2B, CDKN2C, CDKN2D, MTBP, CDK10, CDCA5, DNAJC2, CUL1, EGFR, KHDRBS1, CDC6, ANAPC4, PIM1, SKP2, TBRG4, CDK6, RB1, CDK4, MARK4, FOXN3, RBBP8, SPDYA, INHBA, CCND1, CCND2, CDK2AP1, USH1C, ADAM17, MDM2, GADD45A, MAP3K11, ACVR1, BCAT1, PPP6C, BLM, POLA1, ANAPC10, CHEK1, CDC34, ZNF655, BCL2, KATNA1, CDC123, NPAT, HIN…
GO:0051329~interphase of mitotic cell cycle	77	0.705257	E2F1, E2F4, E2F6, FOXO4, LATS1, RHOU, GTSE1, AKT1, CUL3, CUL2, ACVR1B, CCNE1, CUL5, CDKN2B, CDKN2C, CDKN2D, MTBP, CDK10, CDCA5, DNAJC2, CUL1, EGFR, KHDRBS1, CDC6, ANAPC4, PIM1, SKP2, TBRG4, CDK6, RB1, CDK4, MARK4, FOXN3, RBBP8, SPDYA, INHBA, CCND1, CCND2, CDK2AP1, USH1C, ADAM17, MDM2, GADD45A, MAP3K11, ACVR1, BCAT1, PPP6C, BLM, POLA1, ANAPC10, CHEK1, CDC34, BCL2, KATNA1, CDC123, NPAT, HINFP, CAMK…
GO:0008624~induction of apoptosis by extracellular signals	77	0.705257	ITGB3BP, DEDD, PREX1, FASTK, DAXX, ADORA1, MCF2L, CRADD, BTK, ARHGAP4, MAGED1, MAP3K5, TIAM2, TIAM1, CASP8, DAP, FAS, NET1, ARHGEF4, ARHGEF3, ARHGEF2, CD3E, ARHGEF18, ARHGEF6, ARHGEF16, ARHGEF9, ARHGEF12, ECT2, BCL2L11, DAPK1, TNFRSF10A, TNFRSF10B, PSEN1, RASGRF1, PSEN2, RIPK3, RYR2, SORT1, MAPK9, NGFR, NGF, KALRN, DPF2, BID, FGD2, FGD1, APH1A, ADORA2A, TNFRSF25, APH1B, AKAP13, TIMP3, PLEKHG2, SQ…
GO:0010564~regulation of cell cycle process	77	0.705257	DYNC1LI1, XPO1, EDN3, ILKAP, AURKAIP1, CEP76, BTC, EDN1, KNTC1, TTK, PKMYT1, CTCF, ZZEF1, TGFB1, GTSE1, CDT1, CUL7, PCBP4, CUL9, PRMT5, TGFA, IL1B, LTB, IL1A, LTA, ZW10, CDK13, ROCK2, NUSAP1, ESPL1, RB1, HERC2, PROX1, PKIA, OSM, PRKCQ, CHMP1A, MAD2L1BP, TIMELESS, MAD2L2, NEK6, SMARCA4, CAV2, FZR1, DRD3, NEK2, TIPIN, PML, ANLN, ANAPC10, MYCBP2, GPR3, PIN1, NPM2, BUB1, CAMK2D, HECTD3, FBXO5, BCL6, …
GO:0032318~regulation of Ras GTPase activity	76	0.696098	TBC1D19, TBC1D16, TBC1D15, SMAP2, TBC1D17, S1PR1, EVI5, TBC1D12, TBC1D14, TBC1D13, GIT2, MLST8, AGAP1, AGAP2, AGAP3, STMN3, RALBP1, FOXJ1, ARHGAP27, TBC1D22B, TBC1D22A, SGSM2, ACAP3, RASGRF1, SGSM3, ACAP1, ACAP2, TBC1D8B, FGD2, ARFGAP1, ARFGAP2, FGD1, RABGAP1, AGFG1, TBC1D8, TBC1D9, ASAP2, RABGAP1L, ASAP1, SCRIB, FICD, GMIP, PTK2B, TBC1D5, TBC1D4, TBC1D7, BCL6, TBC1D1, FGD5, TBC1D30, FGD6, FGD3, …
GO:0007568~aging	76	0.696098	HRAS, ATP6AP1, PTGS1, TGFB3, ROMO1, IL15, PDCD4, TGFB1, GHRHR, FOS, SLC1A2, ILK, SERPINE1, IL1B, TERT, AGPAT1, PHOX2A, SOCS2, POLG, RXRA, RELA, TP53, PRKCD, DDIT3, SCAP, PRELP, PRKCQ, ADM, JUN, ZMIZ1, DLD, MGEA5, MNT, CTSC, CLN8, HSD17B10, GRB2, TPRA1, PTH1R, PML, ADRBK1, SRF, TIMP3, ADA, ERCC5, KRAS, MORC3, BCL2, SRR, INPP5D, TERF2, ERCC1, FKBPL, ERCC2, MSH6, GNAO1, TBX3, TBX2, HTT, KL, FADS1, T…
GO:0051223~regulation of protein transport	76	0.696098	CADM1, TGFB3, DPH3, MXI1, PRDX1, GLI3, IL10, TGFB1, TGFB2, NOD2, APOA2, WWP2, GOPC, RHOA, IL1B, PRKACA, CASP1, LTB, LTA, IL1A, DNAJC1, ADAM9, SCAMP5, G3BP2, NLRP3, TACC3, PKIA, NLRP2, SMO, VEGFC, PRKCQ, RBP4, ACHE, PANX1, DRD3, ADORA2A, NFKBIE, DRD2, NFKBIB, NFKBIA, CDH1, UHMK1, PCSK1, PYCARD, RAB11A, BCL3, EGF, TRAF6, CD27, SRGN, BMP4, MDFI, SERGEF, CARD8, TNFSF4, TGFBR1, NF1, NDFIP1, SMAD4, YWH…
GO:0043123~positive regulation of I-kappaB kinase/NF-kappaB cascade	75	0.686939	SLC44A2, SLC20A1, TBK1, TSPAN6, TLR3, TLR4, LPAR1, TLR6, CANT1, MAP3K7, NOD2, NOD1, MYD88, TMEM9B, MIER1, HMOX1, CASP8, RHOA, IL1B, TMEM101, CASP1, LTB, LTA, BCL10, LTBR, BST2, GOLT1B, RELA, PIM2, WLS, ECT2, UBE2N, CARD11, TRIM38, ZDHHC17, TNFRSF10B, ATP2C1, RIPK1, ZDHHC13, RIPK2, EEF1D, NEK6, MAVS, LITAF, PPM1A, TFG, TRIM13, FKBP1A, KCNRG, TNFRSF1A, MAP3K3, REL, PLEKHG5, SHISA5, TGM2, CC2D1A, TR…
GO:0030198~extracellular matrix organization	75	0.686939	MPZL3, ELF3, MMP9, VTN, NFKB2, TGFB2, TNFRSF11B, P4HA1, SERAC1, POMT1, FOXF1, ILK, FOXF2, TGFBI, COL12A1, LOX, VWA1, COL11A2, COL11A1, GFOD2, CYR61, RECK, RXFP1, OLFML2A, EGFLAM, COL1A1, LAMC1, ADAMTS3, VMO1, ADAMTS2, SMARCA4, MIA, ADAMTS14, SPOCK2, LUM, ADAMTSL4, ELN, COL3A1, HSD17B12, COL2A1, FKBP1A, DCN, SERPINH1, APLP2, APLP1, PTK2, CRISPLD2, AGT, SMOC1, ACAN, COL6A2, BCL3, B4GALT7, ERCC2, DP…
GO:0034504~protein localization in nucleus	74	0.67778	XPO1, XPO6, PDIA3, FGF9, ATP6AP1, TGFB3, GLI3, TGFB1, TGFB2, AKT1, CRY2, NCKIPSD, RANBP2, FGF2, KPNB1, MCM3AP, TMCO6, RAN, SNUPN, TP53, SIX2, IPO9, ARNTL, TOPORS, IPO8, MAPK1, RPAIN, IPO4, NUP205, JUN, IPO5, KPNA6, KPNA4, KPNA3, KPNA1, BBS4, DRD1, NUP98, PML, NFKBIA, POLA2, SLC11A1, GCKR, CEP57, CSE1L, MORC3, PIKFYVE, PPP3CB, BCL3, BCL6, SUPT7L, TNPO2, TNPO1, RBM22, RANBP17, TAF3, HTT, IPO13, IPO…
GO:0030098~lymphocyte differentiation	74	0.67778	XRCC4, LRRC8A, CD8A, STAT5A, JAG2, PTPN22, ITPKB, IL15, HLA-DMA, IL10, TGFB1, CBFB, FLT3LG, CTNNB1, PATZ1, FAS, RHOH, SYK, CD3D, CD3E, RELB, TP53, EOMES, MINK1, DCLRE1C, CARD11, ADAM17, IL12B, TSHR, GPR183, BLM, SOX4, PRKDC, RAG2, IL7R, ADA, CD74, VCAM1, DOCK2, CHD7, BCL2, BCL11B, BCL11A, ZAP70, POLM, PPP3CB, BCL3, BCL6, CD4, TCF3, PIK3R1, APC, BLNK, PTPRC, KLF6, GIMAP5, IKZF1, IL7, FLT3, CEBPG, …
GO:0007611~learning or memory	74	0.67778	HRAS, ADCY1, GM2A, PTGS2, ADCY8, HMGCR, CRHBP, TACR1, CALB1, PRKAR2B, FOS, BDNF, CHST10, GRIN2B, SLC24A2, GALR3, DLG4, IL1B, SHC3, PLCB1, MAN2B1, FOSL1, EGR2, GRIN2A, RIC8A, GRM4, AAAS, PSEN1, RASGRF1, GRM7, JUN, PSEN2, CLN8, NGF, DRD1, DRD3, DRD2, OXT, CTNND2, ABI2, TAC1, KIT, COMT, EPHB2, KRAS, HRH3, BCHE, PTN, ACSL4, LHX8, IL1RAPL1, UCN, S100P, HTT, NF1, GABRA5, GRIN1, PARK2, VDAC3, FOXP2, ATX…
GO:0015931~nucleobase, nucleoside, nucleotide and nucleic acid transport	74	0.67778	ENY2, NCBP2, NCBP1, XPO1, AQP9, NUP188, SLC23A1, SEH1L, RBM8A, SLC23A2, RAE1, DDX25, QKI, MAGOHB, NUP37, RANBP2, GLE1, NUP35, NUP133, SLC25A4, NUP88, RAN, MAGOH, FMR1, HNRNPA2B1, G3BP2, NUP85, NUPL2, NUPL1, SENP2, HHEX, NUP205, THOC6, THOC7, NUP107, THOC5, THOC2, EIF5A2, LRPPRC, MVP, THOC1, ZC3H3, NXT1, NUP98, AGFG1, NUP160, NUP93, NXT2, SLC29A1, NUP214, SLC29A3, NUP210, DDX19B, NUP54, SLC28A2, S…
GO:0035023~regulation of Rho protein signal transduction	72	0.659461	PREX1, PREX2, LPAR2, PLEKHG4B, ITSN2, LPAR1, MCF2L, TIAM2, TIAM1, MLST8, NET1, ARHGEF4, ARHGEF3, ARHGEF2, BCR, STMN3, RALBP1, FOXJ1, ARHGEF18, ARHGEF6, ARHGEF5, ARHGEF19, ARHGEF16, SCAI, ARHGAP27, ARHGEF9, ARHGEF15, ARHGEF12, ECT2, ARHGEF10, FARP1, FARP2, RASGRF1, SPATA13, KALRN, FGD2, FGD1, AKAP13, CDH2, SCRIB, MCF2L2, PLEKHG4, PLEKHG3, PLEKHG2, FICD, PLEKHG1, GMIP, PTK2B, SOS1, PLEKHG5, SOS2, R…
GO:0080135~regulation of cellular response to stress	72	0.659461	SH3RF1, EDN1, TLR3, ZNF675, TLR4, ZEB2, TLR6, DAXX, PDCD4, PRDX1, TGFB2, MAP3K7, AKT1, MEN1, MAP3K6, MAP3K5, NOD2, NOD1, MDFIC, MAP3K9, GAB1, IL1B, PAK1, AKT2, SYK, LYN, POLH, USP1, PKN1, UBE2N, EYA3, AMBP, MAP4K5, NPC1, EYA1, RIPK1, HIPK3, HIPK2, SEMA4C, RIPK2, MAP3K11, PTPLAD1, MAP4K1, ERCC8, MAP3K2, PTK2B, MAP3K1, RNF168, CD27, AXIN1, SPP1, FGD4, MDFI, CARD9, TAOK2, BECN1, CEBPG, TAOK3, BIRC7,…
GO:0007265~Ras protein signal transduction	72	0.659461	RHOJ, HRAS, GNA12, SHOC2, RHOU, RFXANK, RGL2, ARHGAP4, ARHGAP6, ARHGAP5, NISCH, RHOA, RAPGEF6, RALB, RRAS, RALA, SHC1, RHOD, SHC3, FGF2, SHC2, RHOG, DHCR24, ARHGEF3, PLD1, RSU1, ROCK1, RREB1, G3BP2, ARHGAP29, ELMO1, FARP2, MAPK1, DOK1, PLCE1, CRKL, SGSM3, MAPK3, GRAP2, NGF, ARHGDIG, USP8, GRB2, PTPLAD1, MRAS, MAPKAPK3, RTKN, MYO9B, MAPKAPK2, ABCA1, SRC, KRAS, CDC42EP1, RASGRP1, SOS1, RASGRP2, ADR…
GO:0016051~carbohydrate biosynthetic process	72	0.659461	NDST1, DSE, ACN9, HS2ST1, AKT1, GOT1, GLT25D2, CHST10, SLC35D1, XYLT1, B3GALNT1, CHST11, CHST14, CHST15, NANP, CMAS, PHKG1, PHKG2, DPAGT1, CERCAM, PPARGC1A, GLCE, PMM1, PGM3, G6PD, CHST6, EXT1, EXT2, UGP2, PTAFR, RBP4, SORD, FUT8, GNE, UGDH, ST8SIA2, G6PC3, B3GNT8, ISYNA1, PPP1R3C, MPDU1, GYS1, B3GNT1, GYS2, B3GNT2, TSTA3, B4GALT7, GPD2, B4GALT1, GPD1, UAP1, GLT25D1, B3GALT2, GMDS, B3GALT1, PCK2,…
GO:0031589~cell-substrate adhesion	71	0.650302	PPARD, C22ORF28, CUZD1, VTN, BCAM, CTNNB1, ARHGAP6, PDPK1, CD44, CTGF, FXC1, ILK, RHOA, ADAM9, PARVG, TRPM7, ACTN1, BCL2L11, THY1, SIGLEC1, ITGB1BP1, CNTN2, TESK2, SGCE, LAMC1, ADAM15, ITGA2B, PPFIA2, MIA, TNFRSF12A, ADAMTS13, COL3A1, PPFIA1, ITGA11, ITGA10, ITGB5, ITGB2, ITGBL1, SORBS3, COL17A1, SORBS1, ITGB8, PTK2B, AGT, BCL2, ITGB7, ITGAV, TEK, PKD2, THBS3, FN1, TECTA, TAOK2, COL13A1, ITGA1, I…
GO:0043161~proteasomal ubiquitin-dependent protein catabolic process	71	0.650302	KIAA0368, UBE2G2, CD2AP, ERLEC1, OS9, CUL3, USP19, PSMD1, PSMD2, PSMD3, PSMD6, PSMD7, TBL1XR1, CDK1, ANAPC2, ANAPC4, ERLIN2, ERLIN1, PSMA6, PSME1, PSMA5, PSME2, PSMA4, PSMA3, BUB1B, PSME3, AMFR, PSMB10, RAD23B, DERL2, DERL1, SYVN1, RAD23A, ANAPC10, ANAPC11, EDEM3, PSMA7, EDEM1, STUB1, PSMB5, PSMF1, PSMB7, PSMB1, PSMB2, FBXO6, UBE2D1, UBXN1, NPLOC4, FOXRED2, CDC23, CDC20, PCNP, CDC26, TRIM63, CDC2…
GO:0010498~proteasomal protein catabolic process	71	0.650302	KIAA0368, UBE2G2, CD2AP, ERLEC1, OS9, CUL3, USP19, PSMD1, PSMD2, PSMD3, PSMD6, PSMD7, TBL1XR1, CDK1, ANAPC2, ANAPC4, ERLIN2, ERLIN1, PSMA6, PSME1, PSMA5, PSME2, PSMA4, PSMA3, BUB1B, PSME3, AMFR, PSMB10, RAD23B, DERL2, DERL1, SYVN1, RAD23A, ANAPC10, ANAPC11, EDEM3, PSMA7, EDEM1, STUB1, PSMB5, PSMF1, PSMB7, PSMB1, PSMB2, FBXO6, UBE2D1, UBXN1, NPLOC4, FOXRED2, CDC23, CDC20, PCNP, CDC26, TRIM63, CDC2…
GO:0007178~transmembrane receptor protein serine/threonine kinase signaling pathway	71	0.650302	NOG, ACVRL1, LTBP2, PDGFB, LTBP3, GDF5, TGFB3, FSTL1, CITED1, TGFB1, TGFB2, MAP3K7, ACVR1B, FOS, ZFYVE16, ADAM9, IRAK1, ECSIT, ACVR2A, ACVR2B, MSX1, CHRDL1, ARRB2, JUN, HIPK2, PPM1L, TGFBRAP1, TGFB1I1, AKAP3, ACVR1, TWSG1, FMOD, CCL2, FUT8, COL3A1, BMPR2, PML, FKBP1A, STUB1, RGMB, MAP3K1, UBE2D1, BMP4, BMP2, SMAD9, SMAD7, SMAD6, KLF10, TGFBR1, CREB1, TGFBR2, SMAD4, SMAD3, DUSP22, MSTN, SMAD2, SKI…
GO:0051090~regulation of transcription factor activity	71	0.650302	THRA, STK36, HR, TLR2, TLR3, PRDX2, TLR4, TGFB1, IL10, MEN1, KDM1A, NOD2, MYD88, HMOX1, GTF2A2, IL1B, CAT, NR2F2, IRAK2, ICAM1, BCL10, IRAK1, FOXJ1, RELA, PIM1, TAF6L, NLRP3, NR0B1, PROX1, DDIT3, SIGIRR, UBE2N, PTHLH, CARD11, PRKCQ, EP300, NCOA3, RIPK1, RIPK2, COMMD7, ERC1, MAP3K13, SMARCA4, SIVA1, MTDH, CYTL1, NFKBIA, EGLN1, TRIB1, IRAK3, KRAS, AGT, PYCARD, RHEBL1, TNFSF4, CREBZF, TAF6, SMAD7, C…
GO:0060541~respiratory system development	71	0.650302	FGF18, FGF9, DICER1, TGFB3, GLI2, GLI3, GLI1, CTNNB1, CTTNBP2, CTGF, GATA6, FOXF1, HHIP, LOX, FGF1, FGF2, MAN1A2, PDPN, MMP14, PROX1, MYCN, PTHLH, MAN2A1, TNS3, ACVR2B, EP300, TIMELESS, PSEN2, HSD11B1, ZFPM2, CUX1, IFT88, ADAMTS2, C11ORF73, WNT5A, CAV2, RBP4, RAB3A, FGFR4, CLCN2, SOX2, BMPR2, ADA, HESX1, CHD7, CRISPLD2, ALDH1A3, DHCR7, POU2F1, NKX2-1, SIM2, BMP4, LIPA, EPAS1, TGFBR1, TGFBR2, RPGR…
GO:0021700~developmental maturation	69	0.631984	PPARD, MAEA, PTGS2, TRPV1, PPARG, KCNIP2, MMP2, GHRHR, CBFB, BTK, TGFB2, CTNNB1, AKT1, PGR, WNT1, GATA2, AGPAT6, BARX2, CD44, DLG4, IHH, RECK, SOX10, RET, PICK1, FARP2, ZDHHC15, REC8, G6PD, RND1, HES5, GNAQ, PSEN1, PSEN2, DLD, DMC1, CLN5, RAB3A, IRX5, ERBB4, PTH1R, MREG, SOX8, CDH5, PTK2B, MTCH1, FBXO5, LHX6, AGRN, RUNX2, PCSK4, AXIN1, TRIP13, ERCC2, SCLT1, PLP1, EPAS1, EPB42, GRIN1, NR4A2, NTN4,…
GO:0051170~nuclear import	68	0.622825	XPO1, HTATIP2, XPO6, PDIA3, FGF9, ATP6AP1, TGFB3, GLI3, TGFB1, TGFB2, AKT1, CRY2, NCKIPSD, RANBP2, FGF2, KPNB1, MCM3AP, TMCO6, RAN, SNUPN, TP53, SIX2, IPO9, ARNTL, IPO8, MAPK1, RPAIN, IPO4, NUP205, JUN, IPO5, KPNA6, KPNA4, KPNA3, KPNA1, DRD1, NUP98, PML, NFKBIA, POLA2, SLC11A1, GCKR, CEP57, CSE1L, PPP3CB, BCL3, BCL6, TNPO2, TNPO1, RBM22, RANBP17, HTT, IPO13, IPO11, PPP1R10, CBLB, PPIH, PRICKLE1, …
GO:0006606~protein import into nucleus	67	0.613666	XPO1, XPO6, PDIA3, FGF9, ATP6AP1, TGFB3, GLI3, TGFB1, TGFB2, AKT1, CRY2, NCKIPSD, RANBP2, FGF2, KPNB1, MCM3AP, TMCO6, RAN, SNUPN, TP53, SIX2, IPO9, ARNTL, IPO8, MAPK1, RPAIN, IPO4, NUP205, JUN, IPO5, KPNA6, KPNA4, KPNA3, KPNA1, DRD1, NUP98, PML, NFKBIA, POLA2, SLC11A1, GCKR, CEP57, CSE1L, PPP3CB, BCL3, BCL6, TNPO2, TNPO1, RBM22, RANBP17, HTT, IPO13, IPO11, PPP1R10, CBLB, PPIH, PRICKLE1, TRPS1, TS…
GO:0010551~regulation of specific transcription from RNA polymerase II promoter	67	0.613666	MEF2C, PPARA, HNF1A, THRA, XRCC6, PPARG, NFKB1, GDNF, CITED2, CTNNB1, KDM1A, GATA2, AES, HEY1, MYOCD, GATA6, NKX6-2, HEY2, GTF2A2, CIITA, TBL1XR1, FOXJ1, RXRA, MLXIPL, TP53, SCAP, HHEX, HES5, SMARCA4, TFE3, TAF9B, TFEB, PRKDC, NFKBIA, SRF, TCF7L2, NR1H2, TAL1, MAP3K1, BCOR, TCF3, NKX2-5, ARHGEF10L, NR1H3, TAF2, WDTC1, IKZF2, IKZF1, SMAD7, CREB1, TAF7, SMAD3, KAT5, SIRT1, USF1, NKX6-1, USF2, HDAC5…
GO:0045792~negative regulation of cell size	67	0.613666	PLXNA3, NRP1, ACVRL1, CCDC85B, PPARG, OSGIN1, TGFB1, TGFB2, AKT1, ACVR1B, DAB2, CDKN2C, CDKN2D, SEMA3F, SERTAD3, SEMA3A, GNG4, DNAJC2, FGF2, IP6K2, PPP2R1A, CGRRF1, CDHR2, TP53, ADIPOR2, ADIPOR1, RB1, INHBA, PRDM4, SEMA4F, WFDC1, NPPA, CAV3, DCBLD2, SIPA1, PML, PPT1, GREM1, TP53TG5, CYP27B1, AKT1S1, NDRG3, AGT, BCL2, BCL6, ING1, SPP1, IL7, PSRC1, SMAD4, SMAD3, MUL1, NPR1, CAPRIN2, RERG, PHF17, RN…
GO:0031396~regulation of protein ubiquitination	67	0.613666	BTRC, ATG5, PSMD1, PSMD2, PSMD3, PSMD6, PSMD7, CUL1, BCL10, CDK1, ANAPC2, GTPBP4, ANAPC4, UBE2N, PSMA6, PSME1, PSMA5, PSME2, PSMA4, PSMA3, RNF139, BUB1B, PSME3, ZER1, PSMB10, FZR1, GCLC, ANAPC10, FKBP1A, NHLRC1, ANAPC11, PSMA7, STUB1, PIN1, PSMB5, PSMF1, PSMB7, PSMB1, PSMB2, FBXO5, FBXO4, UBE2D1, AXIN1, SMAD7, NDFIP1, CDC23, NDFIP2, CDC20, CDC26, CDC27, PSMB8, PSMB9, CCNB1, PSMD14, PSMC5, PSMD12,…
GO:0016125~sterol metabolic process	67	0.613666	TM7SF2, CYB5R1, PPARD, CYB5R2, HNF1A, LDLR, HMGCR, LEPR, PRKAG2, SORL1, LSS, PMVK, C14ORF1, STARD3, APOA2, CYP39A1, INSIG2, APOF, LCAT, CH25H, NPC1L1, CETP, CAT, DHCR24, ACAA2, RXRA, PCTP, SIGMAR1, TRERF1, LDLRAP1, SCAP, G6PD, CYP27A1, SQLE, MVK, CLN8, SC5DL, CLN6, CNBP, HDLBP, MVD, SNX17, HMGCS1, ABCA1, SCARF1, OSBPL1A, DHCR7, PRKAA1, SCARB1, NSDHL, SOAT1, TNFSF4, LIPA, CUBN, CYP46A1, FDXR, FDPS…
GO:0000075~cell cycle checkpoint	66	0.604506	MAD1L1, NBN, KNTC1, TTK, INTS3, FOXO4, TGFB1, GTSE1, CDT1, CCNE2, CDC45, STRA8, CDKN2B, PCBP4, FANCG, CCNA2, ZW10, CDC6, CDK1, DDB1, RINT1, TP53, RB1, FOXN3, NEK11, RBBP8, RAD1, CCND1, XPC, MAD2L1BP, ZWINT, BUB1B, MAD2L2, CHFR, RAD17, BLM, HUS1, TIPIN, PML, CHEK1, BRSK1, TRRAP, CHEK2, OBFC2A, CCNG2, MDC1, FBXO6, BUB1, HINFP, ZWILCH, ATRIP, APC, ERCC2, BRIP1, CENPF, CENPE, ATR, CEP63, UIMC1, ATM, …
GO:0051188~cofactor biosynthetic process	66	0.604506	MOCOS, ASPDH, TSPO, ALAD, KYNU, HNF1A, COX10, PPOX, PDHB, MTHFD1L, TPK1, ACSS1, ALAS1, NUBP1, CPOX, NAPRT1, COX15, NMNAT3, NMNAT2, FECH, HMBS, NADSYN1, COQ5, COQ6, COQ4, PANK4, CIAO1, NFU1, COQ3, COQ2, PANK2, ISCA2, ITGB1BP3, DLD, NFE2L1, UROD, FLAD1, NMNAT1, ME1, COASY, GCLC, UROS, NFS1, RSAD1, PPCDC, C9ORF95, GCLM, PDSS1, SDHAF1, PDSS2, GCH1, GPHN, LIAS, MOCS1, DCAKD, MTHFD2L, MOCS2, IREB2, MTH…
GO:0051272~positive regulation of cell motion	66	0.604506	EDN3, PDGFB, TACR1, MMP9, BCAR1, EDN1, CXCL12, TGFB1, CXCL10, TGFB2, ARHGAP5, S1PR1, ILK, FGF2, ADAM9, EGFR, ICAM1, PLD1, ADAM10, F10, LYN, ACTN4, PDPN, MYLK2, IL6R, F7, IRS1, MAPK1, SPAG9, VEGFC, HIF1A, F3, AAMP, ADAM17, DRD1, ERBB4, CSF1, ONECUT2, TAC1, KIT, CBLL1, IGF1R, PRR5, PTK2B, AGT, BCL2, BCL6, SCARB1, THBS1, PIK3R1, APC, CREB3, MAP2K1, TGFBR1, SMAD3, IGF1, ITGA2, MYO1F, ETS1, CXCL16, AM…
GO:0043269~regulation of ion transport	66	0.604506	MCHR1, JPH3, SEPT2, PTGS2, SLC9A3, LPAR3, RCVRN, ADORA1, TGFB1, EDNRA, AKT1, SLN, JPH1, LTB, LTA, AKT2, LYN, ACTN4, STIM2, STIM1, THY1, ADRB2, CATSPER1, MGEA5, RYR2, CAV3, HCRT, ORAI1, CAV1, DRD1, DRD3, GNAI2, ADORA2A, DRD2, FKBP1A, PXK, CACNB4, KCNA5, FKBP1B, BEST3, BCL2, P2RY1, PKD2, SLC30A5, NEDD4L, SCNN1B, NKX2-5, TRPC1, SLC8A1, GNAO1, GIMAP5, NOS1, CREB3, HOMER1, NFKBIL1, P2RY12, P2RX4, P2RX…
GO:0032868~response to insulin stimulus	66	0.604506	PPARA, STAR, BCAR1, PPARG, AP3S1, RPE65, FOXO4, GHRHR, IL10, ACVR1C, SLC2A8, AKT1, PDPK1, GOT1, GAB1, SHC1, SIK2, AKT2, GHR, EGR2, LYN, BAIAP2, RXRA, RELA, PRKCI, SOCS7, STXBP4, LPIN1, UBE2B, IRS1, PRKCQ, GRB10, CAPN10, ADM, CCND2, SORT1, HSD11B2, RBP4, DRD1, GRB2, PRKDC, PHIP, IGF1R, SORBS1, AANAT, PIK3R3, PIK3R1, WDTC1, KAT2B, FADS1, PTPRA, GGH, STAT1, USF1, PCK1, KHK, HDAC5, ZFP106, TSC1, GSK3…
GO:0006403~RNA localization	66	0.604506	ENY2, NCBP2, NCBP1, XPO1, NUP188, SEH1L, RBM8A, RAE1, DDX25, QKI, MAGOHB, NUP37, RANBP2, GLE1, NUP35, NUP133, NUP88, RAN, MAGOH, HNRNPA2B1, FMR1, G3BP2, NUP85, NUPL2, NUPL1, BICD1, SENP2, HHEX, NUP205, THOC6, THOC7, NUP107, THOC5, THOC2, EIF5A2, LRPPRC, MVP, THOC1, NXT1, ZC3H3, NUP98, AGFG1, NUP160, NUP93, STAU1, NXT2, NUP214, NUP210, DDX19B, NUP54, XPOT, RANBP17, UPF2, NUP153, UPF1, MYO1C, SMG5,…
GO:0001822~kidney development	65	0.595347	NOG, PGF, GLI2, GDNF, GLI3, CITED1, BDNF, SPRY1, GPC3, CD44, AQP11, ILK, PAX8, CEP290, ROBO2, RARB, SGPL1, RET, ARID5B, SOX11, LEF1, SIX2, PROX1, BCL2L11, SLIT2, GZF1, EYA1, PLCE1, ACVR2B, PYGO2, ADAMTS1, TIPARP, RRM2B, ZBTB16, GREM1, ACE, BCL2, AGT, ALDH1A3, PKD2, PCSK5, C1GALT1, APC, BMP4, BMP2, KIF3A, TGFBR1, MYO1E, NF1, FBN1, RPGRIP1L, SMAD4, NID1, SMAD1, UPK3A, WWTR1, INVS, TSC1, KCNJ8, JMJD…
GO:0051348~negative regulation of transferase activity	65	0.595347	HMGCR, PPARG, PRKAG2, ZNF675, MBIP, PDCD4, LATS1, SPRY4, AKT1, MEN1, ZGPAT, PDPK1, SPRY1, ILK, SPRED2, SPRED3, IL1B, SPRED1, CDK5RAP1, PPP2R1A, PKIB, RB1, PKIA, THY1, TARBP2, PSEN1, HIPK3, GADD45G, GADD45B, CLN8, GADD45A, CAV3, DRD1, CAV1, SNX6, ADORA2A, TRIB3, SFN, NPRL2, POT1, TRIB1, IRAK3, DUSP19, AKT1S1, HEXIM2, DUSP16, MLLT1, APC, PTPRC, NF2, PIF1, NF1, TAF7, DUSP22, DVL1, YWHAG, CDKN1A, CDK…
GO:0040017~positive regulation of locomotion	65	0.595347	EDN3, IL16, PDGFB, TACR1, MMP9, BCAR1, EDN1, CXCL12, TGFB1, CXCL10, TGFB2, ARHGAP5, S1PR1, ILK, FGF2, ADAM9, EGFR, ICAM1, PLD1, ADAM10, F10, PDPN, IL6R, F7, IRS1, SLIT2, MAPK1, SPAG9, VEGFC, HIF1A, F3, AAMP, ADAM17, DRD1, ERBB4, CSF1, ONECUT2, TAC1, KIT, CBLL1, AZU1, IGF1R, PRR5, PTK2B, AGT, BCL2, SCARB1, THBS1, PIK3R1, APC, CREB3, MAP2K1, IL8, SMAD3, IGF1, ITGA2, MYO1F, AGER, CXCL16, AMOT, HBEGF…
GO:0007160~cell-matrix adhesion	64	0.586188	C22ORF28, VTN, BCAM, CTNNB1, ARHGAP6, PDPK1, CD44, CTGF, FXC1, ILK, RHOA, ADAM9, PARVG, TRPM7, ACTN1, BCL2L11, THY1, SIGLEC1, ITGB1BP1, CNTN2, TESK2, SGCE, ADAM15, ITGA2B, MIA, PPFIA2, ADAMTS13, COL3A1, PPFIA1, ITGA11, ITGA10, ITGB5, ITGB2, ITGBL1, COL17A1, SORBS1, ITGB8, PTK2B, AGT, BCL2, ITGB7, ITGAV, TEK, PKD2, THBS3, FN1, TECTA, TAOK2, COL13A1, ITGA1, ITGA2, NID1, ITGA3, NID2, RAPH1, LYVE1, S…
GO:0000187~activation of MAPK activity	62	0.56787	EFNA1, TGFB3, LPAR3, PRDX2, LPAR2, LPAR1, DAXX, MAP3K6, MAP3K5, CXCR4, MDFIC, MAP3K9, GAB1, TGFA, IL1B, SHC1, FRS2, FGF2, MAP2K6, SYK, GHR, C5AR1, MADD, PIK3CB, PKN1, GRM1, SPAG9, PROK2, GRM4, MAP4K5, PLCE1, PROK1, RIPK1, CD81, GHRL, MAP3K11, PTPLAD1, C5, FPR1, MAP4K1, CD74, MAP3K2, MAP3K1, C1QTNF2, ADRA2A, PRKAA1, ADRA2C, THBS1, FGD4, MDFI, PTPRC, MAP2K1, MAP2K3, MET, ITGA1, BIRC7, MUL1, HGF, SO…
GO:0046777~protein amino acid autophosphorylation	62	0.56787	FER, CLK1, CAMKK2, INSRR, AKT1, ACVR1B, CTTNBP2, CLK3, MAP3K9, CLK4, CDK12, PRKACA, PAK1, SYK, EGFR, IRAK1, MYO3A, TRPM7, CSNK1G2, PIM1, STK4, CDKL5, EIF2AK1, EIF2S1, RIPK1, ERN1, MAPK7, MAP3K13, EIF2AK3, MAP3K12, MAP3K11, CAV2, NEK2, ERBB2, KIT, UHMK1, IGF1R, PTK2, VRK1, VRK2, MAP3K3, MAP3K1, LMTK2, ZAP70, CAMK2D, LMTK3, AATK, FLT3, TGFBR1, MEX3B, MET, TAOK3, TRIM28, TRIM24, NTRK3, FYN, DYRK1A, …
GO:0001819~positive regulation of cytokine production	62	0.56787	IL27RA, IL18, TLR2, TLR3, TLR4, TLR7, TGFB1, MAP3K7, NOD2, MYD88, NOD1, IL1B, RARA, CASP1, AKIRIN2, AGPAT2, IL1A, AGPAT1, BCL10, IL6R, NLRP3, NLRP2, IFNAR1, CARD11, HIF1A, IL20RB, IL12A, RIPK2, ADAM17, IL12B, MAVS, TRAF2, PANX1, KLRK1, AFAP1L2, ARNT, SLC11A1, AGT, PYCARD, BCL3, FCER1G, TRAF6, THBS1, POLR3F, CARD8, UCN, GIMAP5, CARD9, CREB1, SMAD3, MALT1, POLR3A, POLR3C, SOD1, POLR3B, POLR3D, DDX5…
GO:0008033~tRNA processing	61	0.55871	RPP38, LSM6, TRMT2B, RG9MTD1, TRMT1, FDXACB1, PUS7L, TRMT6, TRMT5, CTU2, RPP30, TSEN2, CDK5RAP1, TSEN15, RPP25, GTPBP3, RPP21, SARS, TRMT61A, TRMT61B, TRMT11, TRMT12, TRUB1, TRUB2, DUS2L, HSD17B10, ELAC1, PUS3, ELAC2, PUS1, FARS2, PUS10, TYW3, TRPT1, QTRT1, PUS7, ADAT1, TRDMT1, ADAT3, METTL1, QTRTD1, ADAT2, THG1L, NSUN2, TSEN34, TSEN54, TRMU, LCMT2, SSB, FBL, TRNT1, CCDC76, URM1, WDR4, POP1, POP4…
GO:0006352~transcription initiation	61	0.55871	RSF1, TBP, MED23, GTF2E1, GTF2E2, MAZ, MED27, GTF2A2, RTF1, MYC, TBPL1, SNAPC5, BRF2, CCNH, TAF4B, MED12, GTF2H4, TTF1, CDK9, MED14, MED13, CDK7, TAF6L, GTF2B, PPARGC1A, GTF2H1, TAF10, MED7, MED4, TAF13, TAF12, MED16, GTF2I, MED17, NCOA6, SMARCA5, MED1, POLR2G, POLR2F, STON1, POLR2E, POLR2L, POLR2I, TAF9B, POLR2C, POLR2B, POLR2A, GTF3C4, NAT14, ERCC2, TAF2, TAF4, TAF6, TAF5, TAF7, TRIM24, MNAT1, …
GO:0043193~positive regulation of gene-specific transcription	61	0.55871	MEF2C, XRCC6, PPARG, SPI1, TGFB3, RORB, GDNF, IL10, CITED2, CTNNB1, GATA2, MYOCD, GATA6, GTF2A2, NR2F2, MLXIPL, TP53, PROX1, PPARGC1A, SCAP, HHEX, HIF1A, HES5, BPTF, MAPRE3, SMARCA4, TFE3, TFEB, PRKDC, NFKBIA, SRF, TCF7L2, ARNT, NR1H2, MAP3K1, NKX2-5, TCF3, ARHGEF10L, NR1H3, HNRNPAB, TAF2, TESC, IKZF2, CREB1, TRIM28, PSRC1, SMAD3, IGF1, SMAD2, USF1, USF2, ATF6, HDAC5, HDAC4, NOTCH1, PSMC5, HDAC2,…
GO:0051640~organelle localization	61	0.55871	SEPT5, COPA, PLXNA2, MLPH, MYO7A, MLH1, VPS33B, HOOK3, COPB2, NDE1, GBF1, SEH1L, COPB1, MKKS, SYNJ2, CDCA5, ASPM, ZW10, RAB27A, STX5, NUSAP1, ESPL1, ARL6, TACC3, MFN2, BBS2, PSEN1, ARCN1, LRMP, COPG, LRPPRC, COPE, ARFGAP1, SNAP29, BBS4, CCDC99, CEP120, BBS7, COPZ1, PTK2, TMED10, PEX13, SNAP23, MYO1A, MSTO1, NIN, MAP2K1, NLGN1, KIF18A, SUN2, MUL1, CENPF, CDC23, CENPE, WIPI1, SEMA6A, ARF1, MAP1S, R…
GO:0030308~negative regulation of cell growth	61	0.55871	PLXNA3, NRP1, ACVRL1, CCDC85B, PPARG, OSGIN1, TGFB1, TGFB2, ACVR1B, DAB2, CDKN2C, CDKN2D, SEMA3F, SERTAD3, SEMA3A, GNG4, DNAJC2, FGF2, IP6K2, PPP2R1A, CGRRF1, CDHR2, ADIPOR2, TP53, ADIPOR1, RB1, INHBA, PRDM4, SEMA4F, WFDC1, NPPA, DCBLD2, SIPA1, PML, PPT1, GREM1, TP53TG5, CYP27B1, NDRG3, AGT, BCL2, BCL6, ING1, SPP1, IL7, PSRC1, SMAD4, SMAD3, NPR1, MUL1, CAPRIN2, RERG, PHF17, RNF6, EI24, CDKN1A, CD…
GO:0002237~response to molecule of bacterial origin	60	0.549551	PTGS2, TLR2, PRDX2, TLR4, TLR6, IL10, B2M, FOS, NOD2, MYD88, IL1B, SERPINA1, AKIRIN2, LTA, IRAK1, BCL10, LY96, RELA, IL6R, MAPK1, THBD, ADM, JUN, IL12A, RIPK2, ADAM17, PTAFR, NGF, CCL2, NFKBIA, TAC1, TIMP4, COMT, TRIB1, GCH1, IL12RB2, TNFRSF1A, PCSK1, IRAK3, SLC11A1, CYP27B1, SRR, NKX2-1, SCARB1, NR1H4, THPO, SELP, CARD9, MALT1, STAT1, CPS1, EPHA3, P2RX7, KCNJ8, MAPK14, PLCG2, IRF3, SELE, CD14, V…
GO:0030335~positive regulation of cell migration	60	0.549551	EDN3, PDGFB, TACR1, MMP9, BCAR1, EDN1, CXCL12, TGFB1, CXCL10, TGFB2, ARHGAP5, S1PR1, ILK, FGF2, ADAM9, EGFR, ICAM1, PLD1, ADAM10, F10, PDPN, IL6R, F7, IRS1, MAPK1, SPAG9, VEGFC, HIF1A, F3, AAMP, ADAM17, DRD1, ERBB4, CSF1, ONECUT2, TAC1, KIT, CBLL1, IGF1R, PRR5, PTK2B, AGT, BCL2, SCARB1, THBS1, PIK3R1, APC, CREB3, MAP2K1, SMAD3, IGF1, ITGA2, MYO1F, CXCL16, AMOT, HBEGF, JAK2, HDAC9, TRIP6, HDAC7
GO:0043523~regulation of neuron apoptosis	60	0.549551	XRCC4, HRAS, SNCB, TGFB3, GDNF, TGFB2, KCNIP3, BDNF, CASP9, ILK, RHOA, GRID2, LTB, LTA, DHCR24, ADAM9, GHR, NMNAT3, PTPRF, ROCK1, ADNP, TP53, ESR1, GRM4, PSEN1, JUN, HIPK2, NGF, MAP3K11, NMNAT1, GCLC, ADORA2A, PPT1, BCL2L1, NR3C1, GCLM, KRAS, AKT1S1, BCL2, AGT, PCSK6, RASA1, UCN, HTT, NF1, GRIN1, ITGA1, NR4A2, SOD1, NFKBIL1, ATM, ATP7A, NRAS, DLX1, EPHA7, NTRK1, BAX, CRH, JAK2, CACNA1A
GO:0033673~negative regulation of kinase activity	60	0.549551	HMGCR, PRKAG2, ZNF675, MBIP, PDCD4, LATS1, SPRY4, AKT1, MEN1, ZGPAT, PDPK1, SPRY1, ILK, SPRED2, SPRED3, IL1B, SPRED1, CDK5RAP1, PPP2R1A, PKIB, RB1, PKIA, THY1, TARBP2, PSEN1, HIPK3, GADD45G, GADD45B, GADD45A, CAV3, DRD1, CAV1, SNX6, ADORA2A, TRIB3, SFN, NPRL2, TRIB1, IRAK3, DUSP19, AKT1S1, HEXIM2, DUSP16, MLLT1, APC, PTPRC, NF2, NF1, TAF7, DUSP22, DVL1, YWHAG, CDKN1A, CDKN1B, RGS4, TSC2, FABP4, M…
GO:0006865~amino acid transport	60	0.549551	SLC22A16, SLC36A1, SLC6A20, SLC7A8, SLC7A9, SLC7A4, SLC7A5, SLC7A6, SLC7A7, SLC1A4, SLC1A5, SLC25A20, SLC1A2, SLC1A6, SLC22A4, SLC25A26, SLC1A1, SLC43A2, SLC25A4, PDPN, SLC7A10, SLC3A1, SLC7A14, SLC7A11, SLC25A32, PSEN1, SLC38A1, CLN8, SLC38A5, SLC38A2, SLC38A9, NFKBIE, SLC38A8, CHKB, SLC38A7, SLC38A6, XK, SLC38A11, CACNB4, SLC19A1, SLC11A1, FOLR2, FOLR1, SERINC1, ARL6IP5, APBA1, CPT1B, HTT, SLC6…
GO:0045017~glycerolipid biosynthetic process	59	0.540392	IMPA1, ALG9, PEX7, PIGK, AGPAT6, APOA2, PIGF, PIGG, LCAT, PIGB, PIGC, PTDSS1, AGPAT2, PTDSS2, AGPAT1, PIGA, PGAP3, PGAP2, PLD1, PIGX, PIK3C2A, PIGW, TAZ, ADNP, PI4KA, PIGU, PIGT, PIGS, PI4KB, PIGQ, LPCAT2, PIGP, CHPT1, PIGO, PLAUR, PIGN, CWH43, PLCE1, DGAT1, DGAT2, CD81, PLA2G6, GPAM, CHKA, CHKB, ABHD5, GPAA1, SH3GLB1, PEMT, ETNK1, ETNK2, PCYT1B, CPT1B, LPL, PCK1, SEMA6D, DPM1, DPM2, DPM3, ALG12
GO:0045786~negative regulation of cell cycle	59	0.540392	ILKAP, AURKAIP1, TTK, PDCD4, LATS1, TGFB1, MEN1, CDK5RAP1, EGFR, TP53, CDK6, RB1, INHA, INHBA, TRIM35, CHMP1A, PRDM4, ALOX15B, BTG4, BTG3, NGFR, MAD2L2, SMARCA4, NGF, SIPA1, PML, ZBTB17, SCRIB, ADCYAP1, HEXIM2, BCL2, FAM5C, BUB1, BCL6, RNF167, APC, BMP4, PLA2G16, BMP2, FAM5B, CREB3, TAF6, TP53BP2, GMNN, SMAD3, CENPF, DBC1, CENPE, ATM, CDKN1A, HDAC2, CDKN1B, ETS1, MYO16, DGKZ, PPP1R13B, APBB2, BMP…
GO:0031398~positive regulation of protein ubiquitination	59	0.540392	BTRC, PSMD1, PSMD2, PSMD3, PSMD6, PSMD7, CUL1, BCL10, CDK1, ANAPC2, ANAPC4, UBE2N, PSMA6, PSME1, PSMA5, PSME2, PSMA4, PSMA3, PSME3, PSMB10, FZR1, FKBP1A, ANAPC10, NHLRC1, ANAPC11, PSMA7, STUB1, PIN1, PSMB5, PSMF1, PSMB7, PSMB1, PSMB2, FBXO5, FBXO4, UBE2D1, AXIN1, SMAD7, NDFIP1, NDFIP2, CDC23, CDC20, CDC26, CDC27, PSMB8, PSMB9, CCNB1, PSMD14, PSMC5, PSMD12, PSMC4, PSMD11, PLK1, PSMC2, PSMD10, MAPK…
GO:0006469~negative regulation of protein kinase activity	59	0.540392	HMGCR, PRKAG2, ZNF675, MBIP, PDCD4, LATS1, SPRY4, AKT1, MEN1, ZGPAT, PDPK1, SPRY1, ILK, SPRED2, SPRED3, IL1B, SPRED1, CDK5RAP1, PPP2R1A, PKIB, RB1, PKIA, THY1, TARBP2, PSEN1, HIPK3, GADD45G, GADD45B, GADD45A, CAV3, DRD1, CAV1, SNX6, ADORA2A, TRIB3, SFN, TRIB1, IRAK3, DUSP19, AKT1S1, HEXIM2, DUSP16, MLLT1, APC, PTPRC, NF2, NF1, TAF7, DUSP22, DVL1, YWHAG, CDKN1A, CDKN1B, RGS4, TSC2, FABP4, MAPK8IP1…
GO:0042770~DNA damage response, signal transduction	58	0.531233	NBN, MLH1, FOXO4, GTSE1, PCBP4, AEN, HMOX1, CCNA2, CDK1, PGAP2, MYO6, AIFM1, RINT1, TP53, IFI16, NEK11, FOXN3, RAD1, XPA, CCND1, XPC, HIPK1, HIPK2, RAD17, ING4, BLM, HUS1, TIPIN, PML, CHEK1, BRSK1, CHEK2, SFN, MDC1, HINFP, FBXO6, BCL3, DYRK2, C16ORF5, PHLDA3, ATRIP, MSH6, CIDEB, BRIP1, ATR, KAT5, CEP63, UIMC1, ATM, PTPN11, NAE1, UACA, NUPR1, MAPK14, DGKZ, FBXO31, SMC1A, ABL1
GO:0010638~positive regulation of organelle organization	58	0.531233	EDN3, TACR1, EDN1, BTC, DSTN, MEN1, CTTNBP2, RHOA, TGFA, IL1B, MLST8, LTB, IL1A, LTA, ROCK2, NUSAP1, ESPL1, PROX1, PPARGC1A, TNKS2, UBE2N, NCK2, PRKCQ, NCK1, CAV3, CAV2, CAV1, DRD3, KATNB1, PML, TAC1, ARF6, POT1, CDC42EP2, SORBS3, ARPC2, MAP3K1, RAC1, EGF, TINF2, DNMT3B, TERF2, ARHGEF10L, APC, PLEK, NF2, PSRC1, SMAD3, IGF1, CENPE, RICTOR, NFKBIL1, P2RX7, PLK4, CDKN1B, AMOT, DNMT1, MTOR
GO:0030031~cell projection assembly	58	0.531233	MTSS1, NEURL, E2F4, PDGFB, DYNC2LI1, LPAR3, LPAR1, MTSS1L, CD2AP, OFD1, DYNC2H1, MKKS, C2CD3, CCDC88A, ROCK1, FOXJ1, BAIAP2, NUP85, ARL6, PCM1, DNAI2, BBS10, UBE2B, NCK2, BBS2, NCK1, OPHN1, FGD2, BBS4, FGD1, ONECUT2, ARPC4, RDX, TTC8, FXYD5, RAC1, SH2B1, FGD5, FGD6, FGD3, FGD4, THBS4, RAB8A, MYO1A, KIF3A, VAV3, BAIAP2L2, PCNT, RPGRIP1L, ARFIP2, ALMS1, VAV2, P2RX7, ITGA6, IFT172, CAPG, CYFIP1, MYH…
GO:0030384~phosphoinositide metabolic process	57	0.522074	IMPA1, PIP5K1B, GPLD1, PIP5K1C, PIP5K1A, ALG9, PIGK, PIP5KL1, PIGF, PIGG, PIK3C3, PIGB, PIK3CA, SYNJ2, PIGC, IP6K1, PLCB1, IP6K3, IP6K2, PIGA, PGAP3, PIK3CG, PGAP2, PIGX, PIK3C2A, PIK3CB, PIGW, PIK3CD, ADNP, PI4KA, PIGU, PIGT, PIGS, PI4KB, PIGQ, PIGP, PIGO, PLAUR, SACM1L, PIGN, CWH43, CD81, DRD1, DRD2, GPAA1, PLCH2, PIKFYVE, PIK3R1, PLEK, FIG4, SEMA6D, DPM1, DPM2, DPM3, PIP4K2A, ALG12, PIP4K2B
GO:0030522~intracellular receptor-mediated signaling pathway	57	0.522074	GRIP1, RBM4, DAXX, CTNNB1, PGR, CCNE1, MLL5, RARA, RARG, RAN, RXRA, SLA2, ESR1, MED12, ARID1A, MED14, RB1, MED13, CDK7, PPARGC1A, PPARGC1B, NRIP1, MED4, NCOA1, NCOA2, NCOA3, NCOA4, MED16, MED17, UBR5, NCOA6, PIAS2, PIAS1, TGFB1I1, CARM1, PMEPA1, MED1, DCBLD2, CREM, PML, FHL2, EGLN2, NR3C1, CALCOCO1, NR1H2, CYP26B1, KDM3A, RNF14, KLF9, TAF7, KAT5, YWHAH, MED30, NEDD4, THRAP3, JAK2, RBM14, DDX54
GO:0006633~fatty acid biosynthetic process	57	0.522074	PTGES3, HNF1A, PTGES2, ALOXE3, PTGS2, PRKAG1, RNPEPL1, PRKAG2, EDN1, PTGS1, LTC4S, FAR1, ELOVL1, PECR, PTGIS, ELOVL5, ELOVL4, ELOVL3, CH25H, ELOVL2, ALOX12B, QKI, ELOVL7, SCD5, ELOVL6, SYK, FA2H, PRKAB1, ALOX15, C5ORF4, ALOX15B, MECR, RNPEP, SC5DL, ALOX12, DEGS1, CD74, ALOX5AP, FASN, PRKAA1, ACSL3, HPGDS, LPL, PLP1, TBXAS1, FADS1, MCAT, FADS3, ACACA, FADS2, OXSM, C9ORF3, ACSM3, MLYCD, LTA4H, LIPC…
GO:0040029~regulation of gene expression, epigenetic	56	0.512914	EIF2C2, EIF2C1, DICER1, MAEL, CTCF, DMAP1, FOS, EPC1, MLL5, DGCR8, PRMT7, DIRAS3, SND1, SMARCD1, PIWIL2, H2AFY, PIWIL4, HEMK1, ATF7IP, ZCCHC11, PICK1, ARID1A, ARID1B, MBD3, TARBP2, EIF2C4, SMARCA4, HAT1, LIN28B, SRRT, MOV10, TRDMT1, PRKRA, TNRC6A, BAZ2A, ASF1A, DNMT3B, HELLS, DNMT3A, CREBZF, ZFP57, TRIM27, SMAD3, SIRT5, SIRT6, SMAD2, SMAD1, SIRT7, SIRT1, SIRT2, ATRX, HDAC5, HDAC2, H2AFY2, DNMT1, …
GO:0034097~response to cytokine stimulus	55	0.503755	KYNU, PTGS2, OSMR, CTNNB1, FOS, CCNE1, MYD88, AES, CDKN2B, CASP8, TMEM102, SERPINA1, FOSL1, DDOST, ADAM9, GHR, IRAK2, CIITA, IRAK1, ADAM10, RELA, LIFR, IL6R, JUNB, RIPK1, JUN, RIPK2, IL1R1, MCL1, COL3A1, PML, CALCOCO2, ACP5, TIMP4, BCL2L1, SRF, SRC, GCH1, IL12RB2, STAT6, PCSK1, IRAK3, SLC11A1, CYP27B1, BCL2, PPP3CB, AANAT, GNAO1, STAT1, STAT3, EPHA3, HDAC4, CXCL16, ENDOG, SELE
GO:0009123~nucleoside monophosphate metabolic process	54	0.494596	ADCY3, ADCY4, ADCY1, ADCY7, ADCY8, ADCY5, ADCY6, CNP, RORA, PDE4A, GUCY1A2, GUCY1A3, PDE8B, PDE8A, ADCY10, NT5E, IMPDH1, IMPDH2, NUDT4, CECR1, PDE4D, GMPS, PTHLH, UMPS, ADM, ADK, PDE5A, ADSL, GUCY1B3, C6ORF108, NPPA, PRPS2, PRPS1, ADSS, ADORA2A, CACNB4, ADA, PPAT, PFAS, TYMS, ATIC, ENTPD8, DHODH, ADSSL1, ADAL, NPR1, NPR2, GUCY2C, AMPD2, AMPD3, GART, ADCY9, DPYD, PAICS
GO:0070302~regulation of stress-activated protein kinase signaling pathway	54	0.494596	SH3RF1, EDN1, TLR3, ZNF675, TLR4, ZEB2, TLR6, PRDX1, PDCD4, DAXX, TGFB2, MAP3K7, AKT1, MEN1, MAP3K6, NOD2, MAP3K5, NOD1, MDFIC, MAP3K9, GAB1, IL1B, PAK1, AKT2, SYK, LYN, PKN1, AMBP, MAP4K5, HIPK3, RIPK1, HIPK2, SEMA4C, RIPK2, MAP3K11, PTPLAD1, MAP4K1, MAP3K2, PTK2B, MAP3K1, CD27, FGD4, AXIN1, MDFI, CARD9, TAOK2, TAOK3, BIRC7, MUL1, DUSP22, MAPK8IP2, MAPK8IP3, MAPK8IP1, CBS
GO:0032259~methylation	54	0.494596	EZH2, MAEL, CTCF, DMAP1, N6AMT2, MEN1, PRMT3, FOS, MLL5, PRMT2, PRMT7, PRMT8, PRMT5, PRMT6, PIWIL2, PIWIL4, TGS1, FTSJ2, FTSJ3, HEMK1, ATF7IP, ZCCHC4, METTL5, METTL4, PICK1, TRMT61A, TRMT61B, SUV420H2, TRMT11, BTG2, PRDM5, BHMT, CARM1, NSD1, RNF20, SUV420H1, C17ORF79, TRDMT1, NSUN2, BAZ2A, DNMT3B, HELLS, DNMT3A, LCMT1, EHMT1, ZFP57, ETF1, ATRX, METTL14, WHSC1L1, MTR, FTSJD2, DNMT1, SETD2
GO:0010769~regulation of cell morphogenesis involved in differentiation	54	0.494596	PLXNA3, LZTS1, NRP1, EFNA1, TGFB3, LRRC4C, TGFB1, TTL, TGFB2, TIAM1, ROBO1, SEMA3F, ILK, RHOA, ROBO2, SEMA3A, CHRNA3, PTPRF, PLXNB1, SLIT2, NUMBL, THY1, AMIGO1, PSEN1, SEMA4F, NGFR, TGFB1I1, SEMA4D, NGF, TNFRSF12A, CDH2, CDH4, TTC3, EPHB2, LINGO1, PTK2, NUMB, TLX2, ARHGDIA, SPP1, SMAD7, GRIN1, RTN4R, SMAD4, SMAD3, SMAD2, SMAD1, RUFY3, NTRK3, RNF6, YWHAH, TGFBR3, CHRNB2, CACNA1A
GO:0032496~response to lipopolysaccharide	54	0.494596	PTGS2, PRDX2, TLR4, IL10, FOS, NOD2, MYD88, IL1B, SERPINA1, AKIRIN2, LTA, IRAK1, LY96, RELA, IL6R, MAPK1, THBD, ADM, JUN, IL12A, RIPK2, ADAM17, PTAFR, NGF, CCL2, NFKBIA, TAC1, TIMP4, COMT, GCH1, TRIB1, IL12RB2, TNFRSF1A, PCSK1, IRAK3, SLC11A1, CYP27B1, SRR, NKX2-1, SCARB1, NR1H4, THPO, SELP, CPS1, STAT1, EPHA3, P2RX7, KCNJ8, MAPK14, PLCG2, IRF3, SELE, CD14, VLDLR
GO:0030278~regulation of ossification	53	0.485437	PDLIM7, THRB, NELL1, TGFB3, ZNF675, TGFB1, CTNNB1, TGFB2, MEN1, EGR2, PTGER4, CDK6, IL6R, MEPE, ACVR2A, ADRB2, ACVR2B, ACVR1, TWSG1, CSF1, OXT, SOX2, BMPR2, RSAD2, SOX9, CYP27B1, PTK2B, BCL2, AXIN2, RUNX2, SRGN, APC, BMP4, BGLAP, ESRRA, BMP2, KL, CD276, SMAD3, SKI, PMF1, SMAD1, ANKH, P2RX7, SFRP1, DLX5, PBX1, SMURF1, BMPR1B, BMP7, CHRD, HDAC7, TOB1, BMP6
GO:0046474~glycerophospholipid biosynthetic process	52	0.476278	IMPA1, ALG9, PIGK, AGPAT6, APOA2, PIGF, PIGG, LCAT, PIGB, PIGC, PTDSS1, AGPAT2, AGPAT1, PIGA, PTDSS2, PGAP3, PGAP2, PLD1, PIK3C2A, PIGX, PIGW, TAZ, ADNP, PI4KA, PIGU, PIGT, PIGS, PI4KB, PIGQ, LPCAT2, CHPT1, PIGP, PIGO, PLAUR, PIGN, CWH43, CD81, PLA2G6, CHKA, CHKB, ABHD5, GPAA1, SH3GLB1, PEMT, ETNK1, ETNK2, PCYT1B, CPT1B, SEMA6D, DPM1, DPM2, DPM3, ALG12
GO:0032386~regulation of intracellular transport	52	0.476278	NCBP2, TNNC1, MYBPC3, TGFB3, MXI1, PRDX1, GLI3, TGFB1, IL10, GOPC, RHOA, IL1B, PRKACA, KHDRBS1, NUDT4, G3BP2, MYLK2, TACC3, NLRP3, PKIA, PRKCQ, SMO, AAAS, CAPN10, RYR2, ZC3H3, NFKBIE, NFKBIB, NFKBIA, CDH1, FKBP1B, UHMK1, BCL3, CD27, BMP4, MDFI, TGFBR1, NF1, SMAD4, SMAD3, SIRT1, NFKBIL1, PTPN11, SCFD1, UACA, NEDD4, GSK3B, JAK2, FAF1, TRIP6, MBTPS1, BARD1
GO:0007249~I-kappaB kinase/NF-kappaB cascade	51	0.467119	TBK1, TLR1, SNIP1, TLR2, TIRAP, TLR3, ZNF675, TLR4, TLR6, TLR7, IL10, BTK, MAP3K7, TNIP2, CHUK, EDARADD, IRAK2, BCL10, IRAK1, IKBKAP, LY96, G3BP2, TANK, CARD10, TNFRSF10A, CARD14, TNFRSF10B, RIPK1, RIPK3, ERC1, NKIRAS1, NKIRAS2, IRAK1BP1, TRAF2, PTPLAD1, NFKBIB, NFKBIA, AZI2, IRAK4, MAP3K1, BCL3, TRAF6, CD27, TLR10, MALT1, STAT1, IKBKG, IRF3, FAF1, TRIP6, IKBKB
GO:0007229~integrin-mediated signaling pathway	51	0.467119	BCAR1, GAB2, CTGF, ILK, CIB2, ADAM9, SYK, ADAM11, ADAM10, PRAM1, ITGB1BP1, ADAMTS1, DST, ITGA2B, ADAMTS18, ITGAL, FUT8, ADAMTS13, ITGAE, COL3A1, ITGA11, ITGB5, NEDD9, ITGA10, ITGB2, ITGBL1, PTK2, DOCK1, ITGB8, ITGB7, ITGAV, ADAM32, ADAMTS10, ADAM33, PLP1, CCM2, VAV3, PLEK, ADAM23, ITGA1, ITGA2, ITGA3, ITGA4, COL16A1, VAV1, ITGA9, ITGA6, ERBB2IP, ITGA5, ITGA7, ADAM22
GO:0046328~regulation of JNK cascade	50	0.457959	SH3RF1, PTPLAD1, EDN1, TLR3, MAP4K1, ZNF675, ZEB2, TLR4, TLR6, DAXX, PDCD4, MEN1, AKT1, MAP3K7, MAP3K6, MAP3K5, NOD2, NOD1, MDFIC, MAP3K2, PTK2B, MAP3K9, MAP3K1, GAB1, IL1B, PAK1, CD27, AXIN1, SYK, FGD4, AKT2, MDFI, CARD9, TAOK2, TAOK3, BIRC7, DUSP22, MUL1, PKN1, AMBP, MAP4K5, RIPK1, HIPK3, HIPK2, MAPK8IP2, MAPK8IP3, RIPK2, MAPK8IP1, CBS, MAP3K11
GO:0051351~positive regulation of ligase activity	50	0.457959	XRCC4, BTRC, PSMD1, PSMD2, PSMD3, PSMD6, PSMD7, CUL1, CDK1, ANAPC2, ANAPC4, UBE2N, PSMA6, PSME1, PSME2, PSMA5, PSMA4, PSMA3, PSME3, PSMB10, FZR1, ANAPC10, ANAPC11, PSMA7, GCLM, PIN1, PSMB5, PSMF1, PSMB7, PSMB1, PSMB2, FBXO5, UBE2D1, CDC23, CDC20, CDC26, CDC27, PSMB8, PSMB9, CCNB1, PSMD14, PSMC5, PSMC4, PSMD12, PLK1, PSMD11, PSMC2, PSMD10, PSMC1, UBE2E1
GO:0030217~T cell differentiation	49	0.4488	XRCC4, BLM, CD8A, STAT5A, JAG2, PRKDC, PTPN22, SOX4, ITPKB, IL15, RAG2, IL7R, HLA-DMA, CD74, TGFB1, CTNNB1, DOCK2, CHD7, BCL11B, BCL2, BCL11A, PPP3CB, ZAP70, BCL3, PATZ1, CD4, FAS, RHOH, APC, SYK, PTPRC, GIMAP5, CD3D, IKZF1, IL7, CD3E, FLT3, RELB, TP53, EOMES, MINK1, ATP7A, CARD11, PKNOX1, JMJD6, SP3, IRF1, ADAM17, IL12B
GO:0001508~regulation of action potential	49	0.4488	SRI, PRX, KCNMB3, KCNMB4, PPARD, SCN1A, DRD1, HEXA, ERBB2, GNA11, TACR1, HEXB, TAC1, GJC3, TGFB1, ACSBG1, KCNMB2, SERINC5, GRIN2B, C11ORF9, ILK, CHRNA4, QKI, OLIG2, CHRNA1, EIF2B2, EIF2B4, GAL3ST1, EIF2B5, ERCC2, GJD2, PLP1, EGR2, MPZ, NF1, GRIN2A, MAL, AFG3L2, SOD1, AMIGO1, P2RX4, P2RX7, TSC1, GNAQ, NAB2, CLDN1, CHRNB2, SCN8A, PMP22
[truncated: 282 more rows]

## Sheet: ACC-UniqueProteins
Term	Count	% of genes that are represented	Proteins
GO:0055114~oxidation reduction	27	1.10159	ALDH1L1, KCNAB2, GLUD2, GLUD1, OGDHL, PRDX4, PRDX5, COX5A, UQCRFS1, FTH1, GSR, AKR1A1, AKR7A2, FTL, NDUFA2, NDUFA9, NDUFC2, NDUFA13, SOD2, SDHA, BLVRA, ALDH7A1, AKR1B15, UQCRH, NDUFV2, CYP4Z1, ALDH2
[truncated: 108 more rows]

## Sheet: CN-UniqueProteins
Term	Count	% of genes that are represented	Proteins
[truncated: 122 more rows]
