# Supplementary material for: Evolutionary Divergence of Gene and Protein Expression in the Brains of Humans and Chimpanzees
Source: Genome Biol Evol. 2015 Jul 10;7(8):2276–88. doi: 10.1093/gbe/evv132 (PMC4558850; doi:10.1093/gbe/evv132)
Supplement: Supplementary Data [file supp_evv132_TableS3.xlsx]

## Sheet: Human ACC
OLS linear regressions of gene and protein expression in GO categories supporting biological function in human ACC (minimum of 10 gene/protein pairs per category)
GO Biological Process Category	n	R2	p	Slope	Slope CI	Intercept	Intercept CI	Test of slope different than 0.16 (p-value)
protein amino acid phosphorylation	15	0.67769	0.000162913	0.79	0.46-1.12	3.1	2.31-3.89	0.00103722
cell cycle	12	0.61852	0.0024126	0.52	0.23-0.8	3.67	2.89-4.45	0.0183054
phosphate metabolic process	26	0.313831	0.00291689	0.49	0.19-0.8	3.9	3.15-4.65	0.0324078
phosphorus metabolic process	26	0.313831	0.00291689	0.49	0.19-0.8	3.9	3.15-4.65	0.0324078
cellular alcohol metabolic process	27	0.0458223	0.283651	-0.18	-0.51-0.15	5.72	4.98-6.46	0.0495836
glucose metabolic process	20	0.0850823	0.212093	-0.25	-0.65-0.16	5.91	4.98-6.84	0.0498362
hexose metabolic process	20	0.0850823	0.212093	-0.25	-0.65-0.16	5.91	4.98-6.84	0.0498362
monosaccharide metabolic process	21	0.0713594	0.241752	-0.22	-0.6-0.16	5.82	4.98-6.67	0.0525348
coenzyme metabolic process	22	0.226977	0.0249897	0.73	0.1-1.37	3.41	1.86-4.96	0.0705651
cofactor metabolic process	22	0.226977	0.0249897	0.73	0.1-1.37	3.41	1.86-4.96	0.0705651
biological adhesion	38	0.180079	0.00792319	0.45	0.13-0.78	3.95	3.09-4.81	0.0724666
cell adhesion	38	0.180079	0.00792319	0.45	0.13-0.78	3.95	3.09-4.81	0.0724666
biopolymer modification	35	0.205076	0.00630112	0.42	0.13-0.72	3.88	3.14-4.62	0.073791
biopolymer metabolic process	74	0.132143	0.00145506	0.34	0.14-0.55	3.95	3.45-4.45	0.074226
protein modification process	34	0.206548	0.00692987	0.42	0.12-0.72	3.89	3.14-4.64	0.076731
microtubule-based movement	15	0.36212	0.0176264	0.51	0.1-0.91	4.11	3.11-5.1	0.0819409
intracellular protein transport	17	0.101031	0.213767	-0.36	-0.96-0.23	6.16	4.63-7.69	0.0832476
cytoskeleton-dependent intracellular transport	18	0.305508	0.0173624	0.49	0.1-0.87	4.07	3.11-5.04	0.089933
secretion	16	0.0580534	0.368685	-0.16	-0.54-0.21	5.44	4.4-6.48	0.0915336
electron transport chain	13	0.301256	0.0520702	0.86	-0.01-1.72	3.16	0.97-5.34	0.102357
cellular carbohydrate metabolic process	28	0.0238498	0.432657	-0.14	-0.5-0.22	5.52	4.73-6.31	0.102813
intracellular signaling cascade	27	0.0128028	0.574163	-0.08	-0.39-0.22	4.9	4.22-5.59	0.117015
regulation of cellular metabolic process	49	0.133438	0.00985436	0.38	0.1-0.66	4.02	3.38-4.66	0.119887
regulation of metabolic process	49	0.133438	0.00985436	0.38	0.1-0.66	4.02	3.38-4.66	0.119887
carbohydrate catabolic process	16	0.0436004	0.437695	-0.15	-0.54-0.25	5.82	4.9-6.74	0.122982
cellular carbohydrate catabolic process	16	0.0436004	0.437695	-0.15	-0.54-0.25	5.82	4.9-6.74	0.122982
phosphorylation	17	0.272861	0.031469	0.5	0.05-0.95	3.94	2.88-5.01	0.123013
glycolysis	13	0.0550718	0.440266	-0.15	-0.56-0.26	5.98	5.01-6.95	0.13151
post-translational protein modification	27	0.19478	0.0211944	0.41	0.07-0.75	3.92	3.04-4.8	0.139922
alcohol catabolic process	15	0.0404525	0.472274	-0.14	-0.55-0.27	5.83	4.88-6.79	0.143117
glucose catabolic process	15	0.0404525	0.472274	-0.14	-0.55-0.27	5.83	4.88-6.79	0.143117
hexose catabolic process	15	0.0404525	0.472274	-0.14	-0.55-0.27	5.83	4.88-6.79	0.143117
monosaccharide catabolic process	15	0.0404525	0.472274	-0.14	-0.55-0.27	5.83	4.88-6.79	0.143117
microtubule-based process	22	0.228143	0.0245679	0.42	0.06-0.77	4.29	3.35-5.22	0.143663
fatty acid metabolic process	10	0.129554	0.306961	-0.32	-1-0.36	5.35	3.84-6.85	0.143969
regulation of cell proliferation	16	0.235485	0.0567328	0.61	-0.02-1.24	3.53	2.1-4.95	0.144072
biopolymer catabolic process	12	0.400495	0.0271984	0.38	0.05-0.7	3.72	2.95-4.49	0.159165
regulation of macromolecule metabolic process	46	0.12234	0.0171822	0.37	0.07-0.66	3.99	3.31-4.66	0.161925
negative regulation of cellular metabolic process	20	0.1863	0.0573954	0.53	-0.02-1.07	3.78	2.33-5.22	0.169314
negative regulation of metabolic process	20	0.1863	0.0573954	0.53	-0.02-1.07	3.78	2.33-5.22	0.169314
generation of precursor metabolites and energy	36	0.00290659	0.754822	-0.05	-0.34-0.25	5.41	4.7-6.13	0.170727
negative regulation of macromolecule metabolic process	18	0.203423	0.0602981	0.53	-0.03-1.09	3.65	2.18-5.13	0.171837
acetyl-CoA catabolic process	12	0.28921	0.0713202	0.55	-0.06-1.16	4.28	2.73-5.82	0.178747
coenzyme catabolic process	12	0.28921	0.0713202	0.55	-0.06-1.16	4.28	2.73-5.82	0.178747
cofactor catabolic process	12	0.28921	0.0713202	0.55	-0.06-1.16	4.28	2.73-5.82	0.178747
tricarboxylic acid cycle	12	0.28921	0.0713202	0.55	-0.06-1.16	4.28	2.73-5.82	0.178747
ion transport	27	0.201745	0.0187597	0.35	0.06-0.63	4.6	3.9-5.29	0.179194
cell proliferation	11	0.306194	0.0774251	0.58	-0.08-1.23	3.38	1.53-5.22	0.179264
oxidation reduction	54	0.107049	0.0157387	0.33	0.07-0.6	4.45	3.82-5.08	0.187297
regulation of biosynthetic process	35	0.145773	0.0236203	0.35	0.05-0.65	3.89	3.26-4.52	0.195751
regulation of cellular biosynthetic process	35	0.145773	0.0236203	0.35	0.05-0.65	3.89	3.26-4.52	0.195751
acetyl-CoA metabolic process	13	0.245547	0.0850774	0.56	-0.09-1.22	4.16	2.5-5.83	0.197655
G-protein coupled receptor protein signaling pathway	13	0.0614191	0.414284	-0.25	-0.91-0.4	5.6	4.01-7.19	0.197722
biosynthetic process	57	0.0905116	0.0229647	0.34	0.05-0.63	4.1	3.45-4.75	0.207443
transcription	13	0.235913	0.0924342	0.49	-0.09-1.07	3.23	2-4.45	0.235201
carbohydrate metabolic process	38	0.000866869	0.860709	-0.03	-0.33-0.28	5.24	4.55-5.94	0.237191
regulation of transport	11	0.352433	0.0541632	0.36	-0.01-0.73	4.51	3.6-5.43	0.240306
regulation of nucleobase, nucleoside, nucleotide and nucleic acid metabolic process	29	0.133466	0.051321	0.38	0-0.76	3.77	2.97-4.57	0.241505
carboxylic acid metabolic process	46	0.103545	0.0292017	0.32	0.03-0.61	4.29	3.62-4.97	0.246291
organic acid metabolic process	46	0.103545	0.0292017	0.32	0.03-0.61	4.29	3.62-4.97	0.246291
regulation of transcription	26	0.146948	0.0532247	0.37	-0.01-0.75	3.72	2.94-4.51	0.247176
regulation of biological quality	49	0.000376163	0.894769	0.02	-0.23-0.26	5.17	4.54-5.8	0.250381
negative regulation of cellular process	67	0.0830372	0.0180439	0.3	0.05-0.54	4.42	3.79-5.04	0.250909
cellular biopolymer metabolic process	40	0.11287	0.0340508	0.33	0.03-0.64	3.92	3.23-4.61	0.250922
positive regulation of cell proliferation	10	0.266208	0.126858	0.56	-0.2-1.33	3.49	1.77-5.21	0.251931
multi-organism process	15	0.000976068	0.91199	-0.02	-0.33-0.3	5.06	4.43-5.69	0.260345
biopolymer biosynthetic process	28	0.116411	0.075593	0.4	-0.04-0.84	3.74	2.76-4.71	0.268371
cellular biopolymer biosynthetic process	28	0.116411	0.075593	0.4	-0.04-0.84	3.74	2.76-4.71	0.268371
regulation of macromolecule biosynthetic process	31	0.137346	0.0401348	0.33	0.02-0.64	3.85	3.22-4.49	0.269971
cellular amine metabolic process	30	0.138446	0.0428934	0.33	0.01-0.64	4.18	3.44-4.93	0.274701
cellular biosynthetic process	55	0.0788807	0.0377961	0.31	0.02-0.6	4.14	3.49-4.78	0.290588
cellular nitrogen compound metabolic process	32	0.126768	0.045495	0.32	0.01-0.63	4.14	3.41-4.87	0.291442
nitrogen compound metabolic process	32	0.126768	0.045495	0.32	0.01-0.63	4.14	3.41-4.87	0.291442
cell-cell signaling	15	0.176865	0.118544	0.45	-0.13-1.04	3.71	2.04-5.39	0.291977
synaptic transmission	15	0.176865	0.118544	0.45	-0.13-1.04	3.71	2.04-5.39	0.291977
macromolecule biosynthetic process	30	0.1022	0.0850482	0.37	-0.05-0.8	3.77	2.83-4.72	0.307239
cellular macromolecule biosynthetic process	29	0.103334	0.0890529	0.37	-0.06-0.81	3.76	2.8-4.73	0.311043
regulation of RNA metabolic process	23	0.128471	0.0930677	0.37	-0.07-0.82	3.63	2.76-4.51	0.315146
regulation of transcription, DNA-dependent	23	0.128471	0.0930677	0.37	-0.07-0.82	3.63	2.76-4.51	0.315146
nucleobase, nucleoside, nucleotide and nucleic acid metabolic process	46	0.0956579	0.0364799	0.29	0.02-0.57	4.16	3.55-4.77	0.315173
cell-cell adhesion	12	0.248892	0.0987211	0.37	-0.08-0.82	4.09	2.96-5.23	0.319085
cellular amino acid and derivative metabolic process	28	0.12572	0.0641212	0.33	-0.02-0.68	4.18	3.35-5.01	0.319329
system process	33	0.000288445	0.925261	-0.02	-0.37-0.33	4.99	4.08-5.9	0.323967
proteolysis	25	3.47466e-05	0.977691	0	-0.33-0.32	4.95	4.06-5.84	0.325409
cell cycle process	18	0.199872	0.062866	0.31	-0.02-0.64	4.09	3.22-4.95	0.331055
negative regulation of catalytic activity	10	0.0608761	0.49195	-0.37	-1.55-0.81	5.54	2.78-8.31	0.336414
positive regulation of catalytic activity	12	0.0309245	0.58459	-0.2	-0.99-0.59	5.3	3.38-7.22	0.338566
regulation of multicellular organismal process	22	0.155116	0.0697413	0.31	-0.03-0.66	4.43	3.49-5.37	0.343684
positive regulation of developmental process	12	0.228886	0.115639	0.36	-0.11-0.82	4.3	3.08-5.51	0.352564
negative regulation of apoptosis	11	0.0251155	0.641638	-0.15	-0.87-0.56	5.77	3.81-7.73	0.355636
negative regulation of programmed cell death	11	0.0251155	0.641638	-0.15	-0.87-0.56	5.77	3.81-7.73	0.355636
negative regulation of cellular protein metabolic process	14	0.169257	0.143883	0.4	-0.16-0.96	4.18	2.65-5.72	0.356259
negative regulation of protein metabolic process	14	0.169257	0.143883	0.4	-0.16-0.96	4.18	2.65-5.72	0.356259
cellular protein metabolic process	74	0.08336	0.012604	0.24	0.05-0.43	4.38	3.9-4.86	0.36361
protein metabolic process	74	0.08336	0.012604	0.24	0.05-0.43	4.38	3.9-4.86	0.36361
regulation of localization	16	0.201495	0.0811421	0.31	-0.04-0.66	4.42	3.57-5.26	0.363842
protein complex assembly	17	0.117883	0.177257	0.46	-0.23-1.15	3.92	2.08-5.76	0.363894
response to chemical stimulus	30	0.0967091	0.0943857	0.33	-0.06-0.72	4.26	3.22-5.3	0.36885
regulation of gene expression	29	0.109121	0.08009	0.3	-0.04-0.65	3.87	3.17-4.57	0.382805
negative regulation of biological process	69	0.0653755	0.033966	0.26	0.02-0.49	4.51	3.91-5.12	0.396195
endocytosis	16	0.00847916	0.734479	-0.1	-0.74-0.54	5.74	4.11-7.37	0.400563
membrane invagination	16	0.00847916	0.734479	-0.1	-0.74-0.54	5.74	4.11-7.37	0.400563
regulation of cellular protein metabolic process	20	0.124374	0.127231	0.33	-0.11-0.78	4.25	3.13-5.38	0.402726
regulation of protein metabolic process	20	0.124374	0.127231	0.33	-0.11-0.78	4.25	3.13-5.38	0.402726
regulation of catalytic activity	23	0.000971284	0.887741	-0.03	-0.49-0.43	4.97	3.84-6.11	0.406127
cellular chemical homeostasis	16	0.150023	0.138283	0.33	-0.12-0.79	4.31	3.01-5.6	0.414296
cellular ion homeostasis	16	0.150023	0.138283	0.33	-0.12-0.79	4.31	3.01-5.6	0.414296
developmental process	88	0.00908319	0.377087	0.08	-0.1-0.26	4.8	4.32-5.28	0.418932
cellular lipid metabolic process	18	0.00147024	0.879933	-0.04	-0.55-0.47	4.86	3.66-6.05	0.435972
anatomical structure development	48	0.00530389	0.622776	0.06	-0.18-0.3	4.86	4.21-5.52	0.436097
cellular homeostasis	17	0.135526	0.145974	0.32	-0.13-0.77	4.3	3.03-5.57	0.440454
response to stimulus	65	0.0809124	0.0216483	0.23	0.04-0.43	4.51	4.01-5.01	0.44084
negative regulation of cellular component organization	12	0.0159688	0.695543	-0.16	-1.07-0.74	6.01	3.33-8.69	0.451131
vesicle-mediated transport	31	0.000388569	0.916176	-0.03	-0.51-0.46	5.43	4.17-6.68	0.455067
macromolecule catabolic process	27	0.00178237	0.834383	0.03	-0.3-0.36	5.02	4.25-5.8	0.456256
signal transduction	84	0.00813534	0.414535	0.08	-0.12-0.28	4.67	4.19-5.15	0.458227
reproductive process	10	0.289213	0.108852	0.27	-0.08-0.62	4.26	3.4-5.11	0.465567
cellular catabolic process	62	0.00885612	0.466898	0.08	-0.14-0.29	4.91	4.4-5.41	0.478729
metal ion transport	19	0.116471	0.152729	0.3	-0.12-0.72	4.67	3.57-5.77	0.484962
establishment of protein localization	32	0.00177068	0.819127	0.04	-0.3-0.38	5.14	4.31-5.97	0.488254
protein transport	32	0.00177068	0.819127	0.04	-0.3-0.38	5.14	4.31-5.97	0.488254
organelle organization	28	0.00335792	0.769602	0.05	-0.28-0.37	4.7	3.87-5.53	0.497696
homeostatic process	22	0.00770117	0.697766	0.06	-0.24-0.36	5.04	4.25-5.84	0.504617
amino acid metabolic process	23	0.10264	0.136123	0.27	-0.09-0.64	4.23	3.36-5.09	0.511386
cellular component organization	73	0.00596349	0.516092	0.08	-0.16-0.32	4.92	4.3-5.53	0.517789
positive regulation of cellular process	33	0.0752266	0.122436	0.26	-0.07-0.6	4.41	3.58-5.24	0.519354
regulation of cell communication	25	0.102564	0.118586	0.26	-0.07-0.59	4.02	3.16-4.89	0.521913
catabolic process	65	0.0111973	0.401508	0.09	-0.12-0.3	4.87	4.38-5.37	0.522153
multicellular organismal process	58	0.00866195	0.487132	0.08	-0.15-0.32	4.74	4.15-5.33	0.54146
regulation of response to stimulus	11	0.000550158	0.945426	0.02	-0.49-0.52	5.06	3.62-6.51	0.546275
membrane organization	23	0.00013924	0.957384	-0.02	-0.61-0.58	5.34	3.76-6.91	0.557681
cellular macromolecule catabolic process	25	0.00608864	0.710831	0.06	-0.28-0.41	5.02	4.22-5.82	0.585841
regulation of developmental process	34	0.0965546	0.0736685	0.22	-0.02-0.46	4.76	4.12-5.4	0.590758
protein folding	14	0.108397	0.250371	0.29	-0.23-0.8	4.24	2.84-5.65	0.592979
secretion by cell	11	0.000143431	0.972121	0.01	-0.59-0.61	4.96	3.29-6.64	0.595425
regulation of cellular component organization	24	0.000343016	0.931549	0.02	-0.5-0.54	5.28	3.89-6.67	0.597641
anatomical structure morphogenesis	20	0.00520627	0.762422	0.06	-0.33-0.45	5.07	4.2-5.94	0.603577
monocarboxylic acid metabolic process	16	0.000520875	0.933139	-0.03	-0.79-0.73	5.01	3.29-6.73	0.606624
regulation of signal transduction	20	0.0227	0.526051	0.09	-0.19-0.37	4.28	3.58-4.98	0.611613
regulation of hydrolase activity	11	0.125221	0.285683	0.29	-0.29-0.86	4.26	2.9-5.62	0.612862
cell communication	101	0.0151518	0.220072	0.11	-0.07-0.29	4.63	4.18-5.07	0.617799
cell cycle phase	10	0.216209	0.175707	0.24	-0.13-0.61	4.13	3.22-5.03	0.621424
cell differentiation	23	0.0122661	0.614906	0.08	-0.24-0.4	4.89	4.13-5.66	0.621961
macromolecular complex subunit organization	26	0.00280799	0.797108	0.05	-0.37-0.48	4.75	3.66-5.84	0.624976
establishment of localization	136	0.0484411	0.0100336	0.19	0.05-0.34	4.8	4.44-5.17	0.625727
transport	136	0.0484411	0.0100336	0.19	0.05-0.34	4.8	4.44-5.17	0.625727
purine nucleotide metabolic process	10	0.000184218	0.970315	0.01	-0.65-0.67	5.11	3.61-6.61	0.626664
nervous system development	20	1.33688e-06	0.99614	0	-0.68-0.67	5.09	3.16-7.02	0.630869
actin filament-based process	19	0.00125816	0.885374	0.04	-0.48-0.55	5.13	3.83-6.43	0.631677
monovalent inorganic cation transport	15	0.112535	0.22158	0.25	-0.17-0.67	4.92	3.88-5.96	0.635459
regulation of cellular process	163	0.0394543	0.0110278	0.19	0.04-0.33	4.49	4.13-4.85	0.646821
actin cytoskeleton organization	17	0.00102973	0.902693	0.03	-0.53-0.6	5.13	3.72-6.55	0.649549
cell surface receptor linked signal transduction	35	0.0548837	0.175551	0.23	-0.11-0.57	4.43	3.61-5.25	0.651895
regulation of biological process	172	0.0398397	0.00866247	0.19	0.05-0.32	4.52	4.17-4.87	0.662334
negative regulation of cytoskeleton organization	10	0.00228313	0.895715	-0.07	-1.2-1.07	5.72	2.4-9.04	0.664326
negative regulation of organelle organization	10	0.00228313	0.895715	-0.07	-1.2-1.07	5.72	2.4-9.04	0.664326
establishment of localization in cell	45	0.0488344	0.14462	0.22	-0.08-0.52	4.61	3.84-5.38	0.664382
amine catabolic process	14	0.103359	0.262349	0.25	-0.21-0.71	4.38	3.29-5.46	0.670079
nitrogen compound catabolic process	14	0.103359	0.262349	0.25	-0.21-0.71	4.38	3.29-5.46	0.670079
interspecies interaction between organisms	10	0.00451859	0.853618	0.05	-0.52-0.61	5.07	3.95-6.19	0.670844
cation transport	24	0.0815329	0.176204	0.22	-0.11-0.56	4.95	4.09-5.8	0.674468
cation homeostasis	13	0.0116093	0.726065	0.07	-0.36-0.51	5.19	4-6.38	0.676615
positive regulation of biological process	39	0.0594558	0.134682	0.21	-0.07-0.5	4.56	3.84-5.28	0.681296
behavior	15	0.0720627	0.333343	0.27	-0.31-0.84	4.52	3.1-5.94	0.683798
nucleobase, nucleoside and nucleotide metabolic process	16	0.0745257	0.306309	0.25	-0.26-0.76	4.55	3.45-5.65	0.691315
regulation of cytoskeleton organization	11	0.00108246	0.923497	-0.05	-1.21-1.11	5.56	2.19-8.93	0.69653
regulation of organelle organization	11	0.00108246	0.923497	-0.05	-1.21-1.11	5.56	2.19-8.93	0.69653
cytoskeleton organization	12	0.00230605	0.882185	0.04	-0.59-0.68	4.94	3.4-6.48	0.702777
cell motility	12	0.0170962	0.685449	0.08	-0.35-0.51	4.81	3.82-5.79	0.709408
regulation of molecular function	26	0.00720005	0.680242	0.08	-0.32-0.49	4.75	3.71-5.79	0.712985
cell migration	10	0.0120938	0.762325	0.07	-0.45-0.59	4.87	3.61-6.12	0.71625
chemical homeostasis	19	0.0251327	0.516833	0.1	-0.22-0.42	5.01	4.17-5.85	0.722291
regulation of anatomical structure morphogenesis	14	0.0815641	0.322278	0.24	-0.26-0.74	4.71	3.43-5.99	0.726561
cell death	11	0.00180329	0.90134	0.04	-0.72-0.8	4.91	2.59-7.24	0.744308
death	11	0.00180329	0.90134	0.04	-0.72-0.8	4.91	2.59-7.24	0.744308
negative regulation of developmental process	14	0.0952527	0.282996	0.22	-0.21-0.65	4.66	3.53-5.79	0.747772
primary metabolic process	177	0.0229143	0.0442997	0.13	0-0.27	4.67	4.36-4.99	0.75022
cellular cation homeostasis	11	0.0653993	0.447852	0.26	-0.48-1.01	4.61	2.4-6.82	0.754653
multicellular organismal development	21	0.0135344	0.615533	0.1	-0.3-0.49	4.65	3.69-5.61	0.755966
RNA metabolic process	14	0.14089	0.186006	0.2	-0.11-0.51	4.31	3.56-5.06	0.763518
lipid metabolic process	27	0.020114	0.480407	0.11	-0.21-0.43	4.47	3.68-5.27	0.769815
translation	10	0.0464299	0.549928	0.3	-0.81-1.42	4.27	1.76-6.78	0.76998
amino acid catabolic process	13	0.087315	0.326997	0.22	-0.25-0.69	4.38	3.27-5.48	0.770133
intracellular transport	38	0.0403132	0.226774	0.2	-0.13-0.54	4.69	3.85-5.54	0.773456
nucleoside phosphate metabolic process	15	0.0605134	0.376818	0.23	-0.31-0.76	4.57	3.43-5.71	0.778264
nucleotide metabolic process	15	0.0605134	0.376818	0.23	-0.31-0.76	4.57	3.43-5.71	0.778264
neurological system process	25	0.0220023	0.479183	0.12	-0.22-0.45	4.77	3.91-5.62	0.816874
cellular developmental process	27	0.0272835	0.410308	0.12	-0.18-0.42	4.89	4.15-5.63	0.824565
cellular metabolic process	202	0.0262512	0.0212384	0.14	0.02-0.27	4.68	4.38-4.98	0.85331
positive regulation of macromolecule metabolic process	10	0.00136343	0.919337	0.06	-1.2-1.31	4.87	1.87-7.88	0.860592
regulation of apoptosis	22	0.0304243	0.437541	0.13	-0.21-0.47	4.97	4.07-5.88	0.870949
regulation of programmed cell death	22	0.0304243	0.437541	0.13	-0.21-0.47	4.97	4.07-5.88	0.870949
cell motion	30	0.018204	0.477172	0.13	-0.24-0.49	5.04	4.15-5.93	0.880356
organ development	15	0.0295036	0.540464	0.13	-0.31-0.57	4.73	3.75-5.72	0.89479
regulation of cell morphogenesis	11	0.0501145	0.508149	0.19	-0.44-0.82	4.86	3.16-6.55	0.897189
cellular component assembly	25	0.0255999	0.444877	0.19	-0.31-0.68	4.48	3.18-5.78	0.897915
microtubule cytoskeleton organization	11	0.0353426	0.57988	0.19	-0.56-0.94	5.1	2.91-7.29	0.918405
response to stress	30	0.0520663	0.225218	0.17	-0.11-0.45	4.57	3.83-5.31	0.920785
sensory perception	14	0.0295294	0.55692	0.13	-0.35-0.61	4.76	3.62-5.91	0.921113
biological regulation	194	0.0322521	0.0122237	0.16	0.04-0.29	4.59	4.27-4.9	0.92628
cellular process	368	0.0317764	0.000591401	0.16	0.07-0.25	4.68	4.45-4.91	0.931964
cellular macromolecular complex assembly	14	0.0141097	0.685883	0.13	-0.55-0.8	4.68	2.94-6.42	0.932059
cellular macromolecular complex subunit organization	14	0.0141097	0.685883	0.13	-0.55-0.8	4.68	2.94-6.42	0.932059
di-, tri-valent inorganic cation transport	11	0.0447692	0.53226	0.18	-0.44-0.79	4.99	3.42-6.56	0.938053
positive regulation of cellular metabolic process	11	0.0116587	0.752	0.13	-0.75-1.01	4.7	2.68-6.71	0.943553
positive regulation of metabolic process	11	0.0116587	0.752	0.13	-0.75-1.01	4.7	2.68-6.71	0.943553
cellular macromolecule metabolic process	115	0.0346196	0.0464884	0.16	0-0.32	4.56	4.17-4.96	0.944019
macromolecular complex assembly	24	0.0241367	0.468517	0.17	-0.31-0.65	4.46	3.21-5.71	0.950422
cognition	23	0.0401263	0.359435	0.17	-0.2-0.54	4.7	3.8-5.6	0.95104
macromolecule metabolic process	121	0.0311776	0.0526988	0.15	0-0.31	4.58	4.2-4.96	0.972351
metabolic process	234	0.0305627	0.00734875	0.16	0.04-0.27	4.67	4.39-4.95	0.973331
lipid catabolic process	11	0.0256567	0.638024	0.15	-0.53-0.82	4.26	2.71-5.81	0.97445
ion homeostasis	18	0.0498753	0.373034	0.15	-0.2-0.51	4.85	3.91-5.8	0.986618
system development	27	0.00871923	0.643181	0.15	-0.51-0.81	4.64	2.75-6.53	0.987168
immune system process	14	0.0543216	0.422612	0.16	-0.25-0.57	4.61	3.52-5.71	0.994203

## Sheet: Human CN
OLS linear regressions of gene and protein expression in GO categories supporting biological function in human CN (minimum of 10 gene/protein pairs per category)
GO Biological Process Category	n	R2	p	Slope	Slope CI	Intercept	Intercept CI	Test of slope different than 0.15 (p-value)
regulation of transcription	17	0.5052	0.0014	0.84	0.38-1.3	2.81	1.86-3.76	0.0055
phosphate metabolic process	21	0.4387	0.0011	0.44	0.2-0.68	4.13	3.51-4.74	0.0185
phosphorus metabolic process	21	0.4387	0.0011	0.44	0.2-0.68	4.13	3.51-4.74	0.0185
regulation of transcription, DNA-dependent	16	0.4128	0.0073	0.78	0.25-1.31	2.9	1.85-3.95	0.023
regulation of RNA metabolic process	16	0.4128	0.0073	0.78	0.25-1.31	2.9	1.85-3.95	0.023
organelle organization	25	0.0679	0.2082	-0.18	-0.46-0.11	5.29	4.61-5.98	0.0274
cellular alcohol metabolic process	23	0.0863	0.1737	-0.27	-0.68-0.13	5.85	4.97-6.72	0.043
regulation of nucleobase, nucleoside, nucleotide and nucleic acid metabolic process	20	0.2879	0.0147	0.62	0.14-1.1	3.32	2.28-4.35	0.0534
macromolecule catabolic process	21	0.0881	0.1913	-0.3	-0.77-0.17	5.83	4.65-7.01	0.0598
cellular carbohydrate catabolic process	13	0.1673	0.1652	-0.39	-0.98-0.19	6.31	4.91-7.72	0.0667
carbohydrate catabolic process	13	0.1673	0.1652	-0.39	-0.98-0.19	6.31	4.91-7.72	0.0667
cellular macromolecule catabolic process	19	0.0944	0.2008	-0.32	-0.82-0.19	5.92	4.66-7.19	0.0692
phosphorylation	13	0.4432	0.013	0.45	0.12-0.79	4.2	3.33-5.07	0.0698
regulation of catalytic activity	20	0.061	0.2936	-0.2	-0.59-0.19	5.31	4.38-6.23	0.079
glycolysis	10	0.2134	0.1789	-0.42	-1.07-0.24	6.51	4.94-8.08	0.0825
glucose catabolic process	12	0.1639	0.1918	-0.39	-1.01-0.23	6.32	4.83-7.81	0.0835
monosaccharide catabolic process	12	0.1639	0.1918	-0.39	-1.01-0.23	6.32	4.83-7.81	0.0835
hexose catabolic process	12	0.1639	0.1918	-0.39	-1.01-0.23	6.32	4.83-7.81	0.0835
alcohol catabolic process	12	0.1639	0.1918	-0.39	-1.01-0.23	6.32	4.83-7.81	0.0835
transcription	10	0.3888	0.0541	1.06	-0.02-2.15	2.32	0.26-4.37	0.0873
intracellular protein transport	15	0.0976	0.2569	-0.27	-0.75-0.22	5.93	4.67-7.19	0.0903
glucose metabolic process	17	0.0836	0.2602	-0.27	-0.77-0.22	5.83	4.73-6.93	0.0926
hexose metabolic process	17	0.0836	0.2602	-0.27	-0.77-0.22	5.83	4.73-6.93	0.0926
monosaccharide metabolic process	17	0.0836	0.2602	-0.27	-0.77-0.22	5.83	4.73-6.93	0.0926
protein amino acid phosphorylation	12	0.4401	0.0187	0.43	0.09-0.77	4.21	3.34-5.09	0.0933
negative regulation of macromolecule metabolic process	15	0.312	0.0304	0.57	0.06-1.08	3.68	2.44-4.92	0.0936
cellular component organization	65	0.0022	0.7113	-0.04	-0.26-0.18	5.22	4.69-5.75	0.0957
positive regulation of catalytic activity	11	0.1197	0.2973	-0.25	-0.75-0.26	5.29	4.13-6.45	0.1121
negative regulation of protein metabolic process	13	0.3015	0.052	0.49	0-0.98	3.98	2.75-5.21	0.1547
negative regulation of cellular protein metabolic process	13	0.3015	0.052	0.49	0-0.98	3.98	2.75-5.21	0.1547
regulation of macromolecule biosynthetic process	22	0.205	0.0344	0.41	0.03-0.79	3.72	2.93-4.5	0.1569
negative regulation of metabolic process	17	0.2295	0.0517	0.49	0-0.98	4.01	2.81-5.21	0.158
negative regulation of cellular metabolic process	17	0.2295	0.0517	0.49	0-0.98	4.01	2.81-5.21	0.158
electron transport chain	11	0.3701	0.047	0.43	0.01-0.86	4.2	3.12-5.27	0.1606
cytoskeleton organization	11	0.0755	0.4135	-0.19	-0.68-0.3	5.42	4.35-6.48	0.1612
regulation of biosynthetic process	25	0.1772	0.0361	0.41	0.03-0.8	3.82	3-4.64	0.163
regulation of cellular biosynthetic process	25	0.1772	0.0361	0.41	0.03-0.8	3.82	3-4.64	0.163
cellular carbohydrate metabolic process	24	0.0262	0.4502	-0.17	-0.63-0.29	5.5	4.46-6.53	0.1676
negative regulation of catalytic activity	10	0.1032	0.3654	-0.29	-0.97-0.4	5.3	3.83-6.77	0.1857
cytoskeleton-dependent intracellular transport	14	0.2247	0.0868	0.56	-0.09-1.22	3.97	2.38-5.56	0.192
regulation of molecular function	22	0.0149	0.5879	-0.1	-0.48-0.28	5.14	4.21-6.07	0.1925
microtubule-based movement	12	0.2312	0.1135	0.59	-0.17-1.36	3.99	2.17-5.82	0.2194
cellular amine metabolic process	27	0.1293	0.0655	0.41	-0.03-0.85	4.07	3.07-5.06	0.2257
secretion	14	0.0265	0.5784	-0.12	-0.57-0.33	5.27	4.11-6.43	0.2261
ion transport	25	0.1889	0.0299	0.31	0.03-0.59	4.73	4.04-5.41	0.2295
biological regulation	156	0.0042	0.4228	0.06	-0.08-0.2	4.88	4.52-5.23	0.231
macromolecular complex subunit organization	23	0.0121	0.6177	-0.1	-0.52-0.32	5.15	4.11-6.19	0.233
G-protein coupled receptor protein signaling pathway	10	0.0683	0.4657	-0.22	-0.88-0.44	5.39	3.82-6.95	0.238
amino acid metabolic process	21	0.1583	0.0741	0.41	-0.04-0.86	3.97	2.93-5.02	0.2397
negative regulation of apoptosis	11	0.0545	0.4897	-0.21	-0.87-0.45	5.94	4.13-7.74	0.2541
negative regulation of programmed cell death	11	0.0545	0.4897	-0.21	-0.87-0.45	5.94	4.13-7.74	0.2541
cellular macromolecular complex assembly	11	0.0632	0.4559	-0.27	-1.04-0.51	5.7	3.74-7.67	0.2594
cellular macromolecular complex subunit organization	11	0.0632	0.4559	-0.27	-1.04-0.51	5.7	3.74-7.67	0.2594
regulation of gene expression	20	0.1589	0.0817	0.39	-0.05-0.84	3.73	2.82-4.65	0.2617
regulation of biological quality	45	0.0003	0.916	0.01	-0.23-0.25	5.18	4.58-5.78	0.2744
signal transduction	66	0.0008	0.8222	0.02	-0.2-0.24	4.86	4.31-5.4	0.2785
neurological system process	18	0.0065	0.7512	-0.06	-0.45-0.33	5.26	4.24-6.27	0.2833
regulation of multicellular organismal process	19	0.1719	0.0776	0.35	-0.04-0.75	4.38	3.33-5.42	0.2855
cellular amino acid and derivative metabolic process	25	0.1155	0.0965	0.39	-0.08-0.85	4.12	3.06-5.18	0.2888
cell cycle	10	0.3121	0.0932	0.36	-0.08-0.79	4.16	3.01-5.31	0.2903
cellular nitrogen compound metabolic process	29	0.1061	0.0846	0.36	-0.05-0.77	4.12	3.19-5.06	0.2941
nitrogen compound metabolic process	29	0.1061	0.0846	0.36	-0.05-0.77	4.12	3.19-5.06	0.2941
cellular lipid metabolic process	16	0.0138	0.6645	-0.1	-0.6-0.4	4.94	3.92-5.96	0.3046
organic acid metabolic process	41	0.0792	0.0747	0.34	-0.04-0.71	4.3	3.45-5.16	0.3047
carboxylic acid metabolic process	41	0.0792	0.0747	0.34	-0.04-0.71	4.3	3.45-5.16	0.3047
vesicle-mediated transport	28	0.0011	0.8667	-0.03	-0.37-0.32	5.45	4.63-6.26	0.3089
positive regulation of biological process	32	0.0002	0.9381	0.01	-0.26-0.28	5.15	4.5-5.8	0.3125
system process	25	0.0027	0.8067	-0.05	-0.43-0.34	5.04	4.03-6.05	0.3133
membrane organization	22	0.0043	0.7724	-0.06	-0.47-0.35	5.46	4.46-6.47	0.3165
positive regulation of cellular process	27	0.0003	0.9295	-0.01	-0.34-0.31	5.17	4.44-5.89	0.3205
cell communication	80	0.0029	0.6374	0.05	-0.15-0.24	4.82	4.34-5.3	0.3213
generation of precursor metabolites and energy	31	0.0011	0.8601	-0.03	-0.39-0.33	5.3	4.41-6.19	0.3241
cell death	10	0.0004	0.9538	-0.01	-0.36-0.34	5.05	3.94-6.16	0.3373
death	10	0.0004	0.9538	-0.01	-0.36-0.34	5.05	3.94-6.16	0.3373
proteolysis	23	0.0025	0.8203	-0.04	-0.45-0.36	5.1	3.97-6.24	0.3413
biopolymer metabolic process	61	0.0833	0.0241	0.25	0.03-0.46	4.23	3.71-4.75	0.3481
anatomical structure development	39	0	0.9769	0	-0.34-0.33	5	4.1-5.91	0.3734
oxidation reduction	48	0.0777	0.055	0.27	-0.01-0.54	4.63	3.99-5.27	0.3739
regulation of cellular component organization	22	0.0012	0.8807	-0.03	-0.45-0.39	5.38	4.38-6.38	0.3899
membrane invagination	16	0.0029	0.8439	-0.04	-0.5-0.42	5.54	4.49-6.59	0.394
endocytosis	16	0.0029	0.8439	-0.04	-0.5-0.42	5.54	4.49-6.59	0.394
RNA metabolic process	12	0.0003	0.9555	-0.01	-0.4-0.38	4.84	3.88-5.79	0.3942
regulation of cellular metabolic process	37	0.0772	0.096	0.29	-0.05-0.64	4.29	3.52-5.06	0.3948
regulation of metabolic process	37	0.0772	0.096	0.29	-0.05-0.64	4.29	3.52-5.06	0.3948
cellular catabolic process	53	0.0011	0.8133	0.03	-0.24-0.3	5.01	4.36-5.65	0.3991
multi-organism process	14	0.0003	0.9539	0.01	-0.33-0.35	5.05	4.43-5.66	0.4053
monovalent inorganic cation transport	13	0.1908	0.1356	0.31	-0.11-0.73	4.89	3.85-5.93	0.415
nitrogen compound catabolic process	12	0.1532	0.2083	0.39	-0.26-1.04	4.09	2.54-5.63	0.4179
amine catabolic process	12	0.1532	0.2083	0.39	-0.26-1.04	4.09	2.54-5.63	0.4179
amino acid catabolic process	11	0.1662	0.2133	0.39	-0.27-1.04	4.03	2.46-5.59	0.4254
cellular ion homeostasis	14	0.177	0.1341	0.3	-0.11-0.7	4.34	3.21-5.48	0.4273
cellular chemical homeostasis	14	0.177	0.1341	0.3	-0.11-0.7	4.34	3.21-5.48	0.4273
cellular homeostasis	14	0.177	0.1341	0.3	-0.11-0.7	4.34	3.21-5.48	0.4273
response to stress	27	0.0001	0.9583	0.01	-0.34-0.36	5.03	4.09-5.98	0.428
regulation of macromolecule metabolic process	35	0.0741	0.1136	0.28	-0.07-0.64	4.24	3.46-5.02	0.434
cellular component assembly	22	0.0019	0.8489	-0.05	-0.55-0.46	5.1	3.83-6.36	0.4352
cellular process	320	0.0144	0.0321	0.11	0.01-0.21	4.81	4.57-5.06	0.4443
catabolic process	55	0.0022	0.7363	0.04	-0.22-0.31	4.96	4.33-5.58	0.4462
nucleobase, nucleoside, nucleotide and nucleic acid metabolic process	37	0.0743	0.1025	0.27	-0.06-0.59	4.24	3.51-4.96	0.4465
macromolecular complex assembly	21	0.0009	0.8969	-0.03	-0.51-0.45	4.99	3.76-6.21	0.4565
cognition	16	0.0002	0.9634	-0.01	-0.45-0.43	5.19	4.1-6.28	0.4604
coenzyme metabolic process	21	0.0739	0.2333	0.36	-0.25-0.96	4.35	2.93-5.77	0.4753
cofactor metabolic process	21	0.0739	0.2333	0.36	-0.25-0.96	4.35	2.93-5.77	0.4753
biopolymer biosynthetic process	21	0.0787	0.218	0.33	-0.21-0.88	3.91	2.76-5.07	0.4821
cellular biopolymer biosynthetic process	21	0.0787	0.218	0.33	-0.21-0.88	3.91	2.76-5.07	0.4821
carbohydrate metabolic process	34	0.0002	0.934	0.02	-0.36-0.39	5.08	4.22-5.93	0.4896
intracellular transport	32	0.0003	0.9219	0.02	-0.37-0.4	5.19	4.23-6.15	0.5066
regulation of localization	13	0.1827	0.1452	0.26	-0.1-0.61	4.66	3.81-5.52	0.5128
cellular macromolecule biosynthetic process	22	0.0692	0.2369	0.31	-0.22-0.83	3.94	2.81-5.06	0.5267
macromolecule biosynthetic process	23	0.0673	0.232	0.3	-0.21-0.81	3.96	2.89-5.03	0.5323
biological adhesion	36	0.0635	0.1382	0.25	-0.08-0.58	4.51	3.68-5.34	0.5361
cell adhesion	36	0.0635	0.1382	0.25	-0.08-0.58	4.51	3.68-5.34	0.5361
cellular biopolymer metabolic process	31	0.0664	0.1618	0.25	-0.11-0.62	4.11	3.3-4.92	0.5425
regulation of biological process	137	0.0105	0.2342	0.1	-0.06-0.26	4.79	4.39-5.19	0.5473
response to stimulus	56	0.0074	0.5274	0.08	-0.16-0.31	4.97	4.35-5.59	0.5587
biosynthetic process	48	0.0457	0.1447	0.24	-0.09-0.56	4.38	3.67-5.08	0.563
anatomical structure morphogenesis	16	0.0046	0.8039	0.04	-0.33-0.42	5.23	4.46-6.01	0.5777
protein modification process	29	0.0923	0.1091	0.22	-0.05-0.49	4.55	3.84-5.26	0.5798
regulation of cellular process	130	0.0104	0.2488	0.1	-0.07-0.27	4.77	4.35-5.18	0.5807
biopolymer modification	30	0.0902	0.1068	0.22	-0.05-0.49	4.54	3.84-5.24	0.5822
developmental process	76	0.0109	0.3685	0.09	-0.11-0.29	4.75	4.23-5.26	0.586
regulation of cell communication	20	0.0912	0.1956	0.24	-0.14-0.62	4.12	3.16-5.07	0.5992
sensory perception	10	0.0001	0.9738	0.01	-0.59-0.61	5.06	3.53-6.59	0.6142
regulation of signal transduction	15	0.0206	0.61	0.07	-0.23-0.38	4.27	3.55-4.99	0.6159
establishment of protein localization	26	0.003	0.7908	0.05	-0.34-0.44	5.12	4.16-6.08	0.617
protein transport	26	0.003	0.7908	0.05	-0.34-0.44	5.12	4.16-6.08	0.617
cation transport	22	0.1043	0.1427	0.22	-0.08-0.51	5.03	4.26-5.79	0.6186
cellular developmental process	24	0.102	0.1283	0.21	-0.07-0.49	4.73	4.09-5.37	0.6206
intracellular signaling cascade	17	0.0018	0.8715	0.04	-0.43-0.5	4.55	3.41-5.7	0.6253
positive regulation of developmental process	11	0.131	0.274	0.25	-0.24-0.75	4.53	3.37-5.69	0.6308
immune system process	13	0.0114	0.7283	0.06	-0.32-0.44	4.9	3.92-5.87	0.6347
cell motility	10	0.1137	0.3406	0.28	-0.35-0.9	4.37	3.07-5.67	0.6443
acetyl-CoA catabolic process	11	0	0.9956	0	-0.71-0.72	5.61	3.91-7.32	0.6604
tricarboxylic acid cycle	11	0	0.9956	0	-0.71-0.72	5.61	3.91-7.32	0.6604
coenzyme catabolic process	11	0	0.9956	0	-0.71-0.72	5.61	3.91-7.32	0.6604
cofactor catabolic process	11	0	0.9956	0	-0.71-0.72	5.61	3.91-7.32	0.6604
protein folding	12	0.0695	0.4078	0.29	-0.46-1.05	4.16	1.97-6.35	0.6719
homeostatic process	19	0.024	0.5268	0.09	-0.2-0.37	4.94	4.21-5.67	0.6725
metal ion transport	17	0.1002	0.2159	0.22	-0.14-0.58	4.94	3.98-5.9	0.6736
lipid catabolic process	10	0.0028	0.8837	0.04	-0.54-0.61	4.5	3.31-5.7	0.6788
cell surface receptor linked signal transduction	28	0.0109	0.5963	0.08	-0.24-0.4	4.87	4.1-5.64	0.6929
cell cycle process	16	0.1083	0.2132	0.21	-0.13-0.55	4.38	3.51-5.24	0.7022
protein metabolic process	64	0.0504	0.0747	0.18	-0.02-0.39	4.57	4.03-5.12	0.7033
cellular protein metabolic process	64	0.0504	0.0747	0.18	-0.02-0.39	4.57	4.03-5.12	0.7033
acetyl-CoA metabolic process	12	0.0003	0.954	0.02	-0.7-0.74	5.5	3.79-7.22	0.7047
protein complex assembly	17	0.0624	0.3338	0.23	-0.26-0.73	4.55	3.32-5.79	0.7108
cellular metabolic process	175	0.0179	0.0774	0.12	-0.01-0.25	4.75	4.42-5.08	0.7112
multicellular organismal development	19	0.0649	0.2924	0.22	-0.21-0.65	4.33	3.34-5.33	0.7168
microtubule-based process	17	0.0561	0.3601	0.24	-0.3-0.78	4.8	3.53-6.07	0.7181
lipid metabolic process	25	0.0169	0.5362	0.09	-0.22-0.41	4.52	3.8-5.23	0.738
transport	120	0.0416	0.0255	0.17	0.02-0.32	4.87	4.5-5.24	0.7409
establishment of localization	120	0.0416	0.0255	0.17	0.02-0.32	4.87	4.5-5.24	0.7409
regulation of response to stimulus	10	0.0272	0.6486	0.09	-0.33-0.5	4.92	3.78-6.06	0.7497
monocarboxylic acid metabolic process	15	0.0462	0.4416	0.24	-0.41-0.89	4.49	3.1-5.87	0.7621
regulation of cell morphogenesis	11	0.0196	0.6813	0.08	-0.37-0.54	5.16	4.05-6.28	0.7679
cellular biosynthetic process	46	0.0298	0.251	0.19	-0.14-0.52	4.45	3.73-5.17	0.7823
negative regulation of cellular component organization	11	0.0012	0.9183	0.04	-0.81-0.89	5.33	3.02-7.64	0.7854
cation homeostasis	12	0.0319	0.5789	0.1	-0.29-0.48	5.06	4.01-6.1	0.7939
nucleoside phosphate metabolic process	12	0.0525	0.474	0.22	-0.44-0.88	4.55	3.04-6.05	0.8059
nucleotide metabolic process	12	0.0525	0.474	0.22	-0.44-0.88	4.55	3.04-6.05	0.8059
chemical homeostasis	17	0.0404	0.4391	0.11	-0.19-0.41	4.93	4.16-5.69	0.8124
metabolic process	205	0.0207	0.0397	0.13	0.01-0.25	4.75	4.45-5.06	0.8133
nucleobase, nucleoside and nucleotide metabolic process	13	0.0475	0.4744	0.21	-0.42-0.85	4.61	3.17-6.05	0.8166
response to chemical stimulus	28	0.029	0.3859	0.2	-0.26-0.66	4.63	3.39-5.87	0.8186
cellular cation homeostasis	10	0.0754	0.4427	0.2	-0.37-0.77	4.72	3.01-6.43	0.8283
interspecies interaction between organisms	10	0.0282	0.6428	0.1	-0.38-0.58	5.06	4.29-5.84	0.8364
actin filament-based process	14	0.0534	0.4267	0.19	-0.32-0.71	4.68	3.41-5.95	0.8392
cell differentiation	20	0.0744	0.2445	0.17	-0.13-0.48	4.71	4.04-5.37	0.8448
actin cytoskeleton organization	13	0.0491	0.4669	0.2	-0.38-0.77	4.67	3.29-6.06	0.8453
regulation of anatomical structure morphogenesis	14	0.0362	0.5147	0.11	-0.25-0.48	5.05	4.18-5.92	0.8511
di-, tri-valent inorganic cation transport	10	0.1091	0.3512	0.18	-0.24-0.6	5	3.92-6.08	0.8564
regulation of cell proliferation	14	0.0502	0.4413	0.19	-0.32-0.7	4.69	3.51-5.86	0.8619
regulation of programmed cell death	20	0.0301	0.4642	0.12	-0.21-0.45	4.98	4.11-5.84	0.8639
regulation of apoptosis	20	0.0301	0.4642	0.12	-0.21-0.45	4.98	4.11-5.84	0.8639
multicellular organismal process	49	0.02	0.3319	0.12	-0.13-0.38	4.62	3.99-5.25	0.8649
establishment of localization in cell	38	0.0148	0.4674	0.12	-0.22-0.46	4.89	4.03-5.75	0.8954
negative regulation of developmental process	14	0.0615	0.3924	0.17	-0.25-0.59	4.81	3.71-5.91	0.8962
cell-cell adhesion	11	0.0579	0.476	0.17	-0.36-0.71	4.64	3.4-5.89	0.9033
cellular macromolecule metabolic process	97	0.0312	0.0835	0.16	-0.02-0.33	4.6	4.15-5.04	0.9087
ion homeostasis	16	0.077	0.2982	0.16	-0.16-0.49	4.77	3.91-5.62	0.9094
cell motion	27	0.0213	0.4671	0.13	-0.23-0.48	5.04	4.24-5.85	0.911
regulation of cellular protein metabolic process	18	0.042	0.4148	0.16	-0.25-0.58	4.68	3.71-5.66	0.928
regulation of protein metabolic process	18	0.042	0.4148	0.16	-0.25-0.58	4.68	3.71-5.66	0.928
nervous system development	17	0.0117	0.6789	0.12	-0.49-0.73	4.71	3.03-6.39	0.9341
system development	24	0.0171	0.5424	0.16	-0.39-0.71	4.58	3.08-6.07	0.9447
organ development	12	0.0513	0.4791	0.16	-0.32-0.63	4.76	3.59-5.94	0.96
macromolecule metabolic process	103	0.0269	0.098	0.14	-0.03-0.31	4.62	4.2-5.05	0.9739
post-translational protein modification	24	0.0467	0.3104	0.15	-0.15-0.45	4.73	3.92-5.54	0.9752
behavior	12	0.0302	0.5889	0.14	-0.42-0.69	4.95	3.63-6.27	0.9808
synaptic transmission	12	0.0129	0.7255	0.14	-0.72-0.99	4.59	2.36-6.82	0.9864
cell-cell signaling	12	0.0129	0.7255	0.14	-0.72-0.99	4.59	2.36-6.82	0.9864
negative regulation of cellular process	58	0.0276	0.213	0.15	-0.09-0.38	4.88	4.32-5.44	0.9875
negative regulation of biological process	58	0.0276	0.213	0.15	-0.09-0.38	4.88	4.32-5.44	0.9875
regulation of developmental process	32	0.0528	0.2059	0.14	-0.08-0.37	4.94	4.36-5.51	0.994
primary metabolic process	155	0.0253	0.048	0.14	0-0.29	4.67	4.32-5.02	0.9968

## Sheet: Chimpanzee ACC
OLS linear regressions of gene and protein expression in GO categories supporting biological function in chimpanzee ACC (minimum of 10 gene/protein pairs per category)
GO Biological Process Category	n	R2	p	Slope	Slope CI	Intercept	Intercept CI	Test of slope different than 0.17 (p-value)
protein amino acid phosphorylation	15	0.661	0.0002	0.67	0.38-0.95	3.43	2.73-4.12	0.0025
phosphate metabolic process	26	0.4013	0.0005	0.52	0.25-0.78	3.84	3.17-4.5	0.0129
phosphorus metabolic process	26	0.4013	0.0005	0.52	0.25-0.78	3.84	3.17-4.5	0.0129
response to chemical stimulus	30	0.3052	0.0015	0.59	0.24-0.93	3.52	2.59-4.46	0.0192
cell cycle	12	0.6346	0.0019	0.48	0.22-0.74	3.84	3.17-4.52	0.0229
negative regulation of cellular process	67	0.1753	0.0004	0.41	0.19-0.63	4.07	3.5-4.64	0.0341
phosphorylation	17	0.4149	0.0053	0.56	0.2-0.93	3.82	2.94-4.7	0.0383
biological adhesion	38	0.2315	0.0022	0.46	0.18-0.74	3.9	3.15-4.64	0.0469
cell adhesion	38	0.2315	0.0022	0.46	0.18-0.74	3.9	3.15-4.64	0.0469
coenzyme metabolic process	22	0.2339	0.0226	0.96	0.15-1.77	2.74	0.76-4.72	0.0559
cofactor metabolic process	22	0.2339	0.0226	0.96	0.15-1.77	2.74	0.76-4.72	0.0559
electron transport chain	13	0.3549	0.0317	1.2	0.13-2.27	2.21	-0.51-4.94	0.0587
regulation of cell proliferation	16	0.3588	0.0142	0.62	0.15-1.1	3.52	2.42-4.62	0.0619
negative regulation of macromolecule metabolic process	18	0.3023	0.0181	0.6	0.12-1.09	3.4	2.06-4.74	0.0774
system development	27	0.1703	0.0324	0.91	0.08-1.73	2.41	0.02-4.8	0.078
microtubule-based movement	15	0.393	0.0124	0.49	0.12-0.85	4.11	3.18-5.03	0.0827
biopolymer metabolic process	74	0.1528	0.0006	0.33	0.15-0.51	3.99	3.54-4.43	0.0855
secretion	16	0.0331	0.5004	-0.1	-0.43-0.22	5.36	4.46-6.27	0.0895
intracellular protein transport	17	0.0784	0.2763	-0.29	-0.84-0.26	6.02	4.53-7.51	0.0927
negative regulation of metabolic process	20	0.263	0.0208	0.57	0.1-1.04	3.6	2.3-4.91	0.093
negative regulation of cellular metabolic process	20	0.263	0.0208	0.57	0.1-1.04	3.6	2.3-4.91	0.093
negative regulation of biological process	69	0.1384	0.0016	0.35	0.14-0.56	4.22	3.67-4.77	0.0984
regulation of cellular metabolic process	49	0.1729	0.003	0.37	0.13-0.61	4.04	3.49-4.58	0.0992
regulation of metabolic process	49	0.1729	0.003	0.37	0.13-0.61	4.04	3.49-4.58	0.0992
macromolecule biosynthetic process	30	0.2033	0.0124	0.46	0.11-0.81	3.64	2.86-4.41	0.1043
acetyl-CoA catabolic process	12	0.3592	0.0394	0.68	0.04-1.32	3.94	2.33-5.56	0.107
tricarboxylic acid cycle	12	0.3592	0.0394	0.68	0.04-1.32	3.94	2.33-5.56	0.107
coenzyme catabolic process	12	0.3592	0.0394	0.68	0.04-1.32	3.94	2.33-5.56	0.107
cofactor catabolic process	12	0.3592	0.0394	0.68	0.04-1.32	3.94	2.33-5.56	0.107
cellular macromolecule biosynthetic process	29	0.2043	0.0138	0.46	0.1-0.82	3.63	2.83-4.42	0.1088
biopolymer biosynthetic process	28	0.2069	0.015	0.46	0.1-0.83	3.64	2.83-4.45	0.1127
cellular biopolymer biosynthetic process	28	0.2069	0.015	0.46	0.1-0.83	3.64	2.83-4.45	0.1127
response to stimulus	65	0.1582	0.001	0.31	0.13-0.49	4.26	3.8-4.72	0.1317
response to stress	30	0.2382	0.0062	0.34	0.1-0.57	4.05	3.44-4.66	0.1538
regulation of biosynthetic process	35	0.1984	0.0073	0.35	0.1-0.6	3.89	3.36-4.43	0.1552
regulation of cellular biosynthetic process	35	0.1984	0.0073	0.35	0.1-0.6	3.89	3.36-4.43	0.1552
biosynthetic process	57	0.1172	0.0091	0.36	0.09-0.63	4.08	3.49-4.66	0.1607
biopolymer modification	35	0.1975	0.0075	0.34	0.1-0.59	4.09	3.47-4.7	0.1619
monosaccharide metabolic process	21	0.0216	0.5249	-0.14	-0.58-0.31	5.51	4.51-6.51	0.1636
protein modification process	34	0.1992	0.0081	0.34	0.1-0.59	4.09	3.47-4.72	0.1645
cellular biopolymer metabolic process	40	0.1561	0.0116	0.36	0.09-0.64	3.86	3.22-4.49	0.1681
glucose metabolic process	20	0.026	0.4971	-0.16	-0.65-0.33	5.57	4.45-6.69	0.1696
hexose metabolic process	20	0.026	0.4971	-0.16	-0.65-0.33	5.57	4.45-6.69	0.1696
microtubule-based process	22	0.2384	0.0211	0.39	0.07-0.72	4.27	3.37-5.17	0.1715
ion transport	27	0.2408	0.0093	0.34	0.09-0.59	4.6	3.96-5.23	0.173
cell death	11	0.13	0.276	-0.62	-1.83-0.59	6.91	3.02-10.8	0.1731
death	11	0.13	0.276	-0.62	-1.83-0.59	6.91	3.02-10.8	0.1731
positive regulation of cell proliferation	10	0.3754	0.0596	0.54	-0.03-1.1	3.52	2.18-4.87	0.1735
cellular alcohol metabolic process	27	0.0074	0.6694	-0.08	-0.45-0.3	5.42	4.59-6.24	0.1816
carbohydrate metabolic process	38	0.0026	0.7629	-0.05	-0.38-0.28	5.24	4.5-5.99	0.184
cellular carbohydrate metabolic process	28	0.0086	0.6392	-0.09	-0.49-0.3	5.32	4.44-6.2	0.185
regulation of transport	11	0.3994	0.037	0.41	0.03-0.79	4.37	3.44-5.31	0.1863
intracellular signaling cascade	27	0.0016	0.8452	-0.03	-0.33-0.28	4.76	4.08-5.44	0.1892
protein metabolic process	74	0.1295	0.0016	0.29	0.11-0.46	4.26	3.81-4.71	0.1918
cellular protein metabolic process	74	0.1295	0.0016	0.29	0.11-0.46	4.26	3.81-4.71	0.1918
protein folding	14	0.2633	0.0606	0.5	-0.03-1.03	3.59	2.13-5.06	0.1965
regulation of cell communication	25	0.2178	0.0187	0.35	0.06-0.64	3.76	2.97-4.55	0.2048
regulation of macromolecule metabolic process	46	0.1383	0.0109	0.33	0.08-0.57	4.09	3.52-4.66	0.2142
regulation of localization	16	0.2827	0.034	0.38	0.03-0.72	4.27	3.46-5.08	0.2188
translation	10	0.2816	0.1145	0.68	-0.21-1.57	3.43	1.4-5.47	0.2211
positive regulation of cellular process	33	0.1587	0.0217	0.35	0.06-0.65	4.15	3.4-4.9	0.2233
regulation of developmental process	34	0.1819	0.0119	0.31	0.07-0.55	4.44	3.82-5.07	0.233
acetyl-CoA metabolic process	13	0.1982	0.1274	0.72	-0.24-1.67	3.68	1.27-6.09	0.2353
cytoskeleton-dependent intracellular transport	18	0.2145	0.0529	0.41	-0.01-0.83	4.1	3.02-5.18	0.2374
post-translational protein modification	27	0.1928	0.0219	0.34	0.05-0.62	4.1	3.36-4.84	0.2378
transport	136	0.0907	0.0004	0.25	0.11-0.39	4.63	4.28-4.99	0.2497
establishment of localization	136	0.0907	0.0004	0.25	0.11-0.39	4.63	4.28-4.99	0.2497
cellular biosynthetic process	55	0.0997	0.0188	0.33	0.06-0.6	4.12	3.54-4.71	0.2538
negative regulation of developmental process	14	0.2618	0.0614	0.41	-0.02-0.84	4.04	2.94-5.13	0.2553
G-protein coupled receptor protein signaling pathway	13	0.0278	0.5865	-0.15	-0.75-0.45	5.34	3.89-6.79	0.2596
cell proliferation	11	0.3027	0.0795	0.43	-0.06-0.92	3.8	2.43-5.18	0.2634
regulation of programmed cell death	22	0.1938	0.0403	0.36	0.02-0.7	4.28	3.39-5.17	0.2658
regulation of apoptosis	22	0.1938	0.0403	0.36	0.02-0.7	4.28	3.39-5.17	0.2658
positive regulation of developmental process	12	0.3084	0.0609	0.38	-0.02-0.77	4.26	3.22-5.3	0.2767
regulation of cellular protein metabolic process	20	0.1787	0.0633	0.39	-0.02-0.8	4.1	3.02-5.17	0.2825
regulation of protein metabolic process	20	0.1787	0.0633	0.39	-0.02-0.8	4.1	3.02-5.17	0.2825
negative regulation of protein metabolic process	14	0.2196	0.091	0.44	-0.08-0.96	4.02	2.53-5.51	0.2834
negative regulation of cellular protein metabolic process	14	0.2196	0.091	0.44	-0.08-0.96	4.02	2.53-5.51	0.2834
cellular carbohydrate catabolic process	16	0.0064	0.7685	-0.06	-0.52-0.4	5.54	4.45-6.62	0.2908
carbohydrate catabolic process	16	0.0064	0.7685	-0.06	-0.52-0.4	5.54	4.45-6.62	0.2908
glycolysis	13	0.011	0.7331	-0.08	-0.59-0.43	5.7	4.48-6.92	0.2972
biopolymer catabolic process	12	0.3497	0.0428	0.32	0.01-0.64	3.95	3.25-4.65	0.2985
cell-cell adhesion	12	0.2751	0.08	0.39	-0.06-0.83	3.96	2.78-5.14	0.3036
glucose catabolic process	15	0.0069	0.7689	-0.07	-0.55-0.41	5.56	4.42-6.7	0.304
monosaccharide catabolic process	15	0.0069	0.7689	-0.07	-0.55-0.41	5.56	4.42-6.7	0.304
hexose catabolic process	15	0.0069	0.7689	-0.07	-0.55-0.41	5.56	4.42-6.7	0.304
alcohol catabolic process	15	0.0069	0.7689	-0.07	-0.55-0.41	5.56	4.42-6.7	0.304
cellular ion homeostasis	16	0.2206	0.0664	0.36	-0.03-0.75	4.2	3.08-5.32	0.3105
cellular chemical homeostasis	16	0.2206	0.0664	0.36	-0.03-0.75	4.2	3.08-5.32	0.3105
cellular homeostasis	17	0.2106	0.0639	0.36	-0.02-0.74	4.18	3.08-5.28	0.3113
metal ion transport	19	0.1916	0.0609	0.34	-0.02-0.69	4.55	3.56-5.53	0.3385
generation of precursor metabolites and energy	36	0.0005	0.8996	0.02	-0.3-0.34	5.2	4.41-5.99	0.3441
cell cycle process	18	0.2239	0.0473	0.3	0-0.61	4.11	3.3-4.91	0.3597
regulation of nucleobase, nucleoside, nucleotide and nucleic acid metabolic process	29	0.1452	0.0414	0.3	0.01-0.59	3.95	3.33-4.58	0.3619
proteolysis	25	0.0007	0.9	0.02	-0.32-0.36	4.86	3.98-5.75	0.37
signal transduction	84	0.0109	0.345	0.09	-0.1-0.27	4.6	4.14-5.06	0.3748
protein complex assembly	17	0.126	0.1621	0.45	-0.2-1.11	3.89	2.19-5.59	0.3752
fatty acid metabolic process	10	0.0276	0.6466	-0.19	-1.11-0.73	4.9	3.04-6.75	0.3914
multi-organism process	15	0.0203	0.6126	0.06	-0.2-0.33	4.85	4.3-5.4	0.3982
positive regulation of biological process	39	0.1135	0.036	0.28	0.02-0.54	4.36	3.68-5.04	0.4016
regulation of transcription, DNA-dependent	23	0.1519	0.066	0.31	-0.02-0.63	3.8	3.14-4.47	0.4024
regulation of RNA metabolic process	23	0.1519	0.066	0.31	-0.02-0.63	3.8	3.14-4.47	0.4024
regulation of transcription	26	0.1503	0.0504	0.29	0-0.58	3.92	3.3-4.53	0.4108
membrane invagination	16	0.0017	0.8797	-0.04	-0.57-0.49	5.57	4.13-7.02	0.413
endocytosis	16	0.0017	0.8797	-0.04	-0.57-0.49	5.57	4.13-7.02	0.413
regulation of macromolecule biosynthetic process	31	0.1446	0.0349	0.27	0.02-0.53	3.98	3.44-4.51	0.4135
cell surface receptor linked signal transduction	35	0.1055	0.057	0.29	-0.01-0.59	4.27	3.56-4.98	0.4234
transcription	13	0.205	0.1203	0.33	-0.1-0.77	3.6	2.68-4.53	0.4318
negative regulation of apoptosis	11	0.1618	0.22	0.44	-0.32-1.21	3.99	2.02-5.97	0.4379
negative regulation of programmed cell death	11	0.1618	0.22	0.44	-0.32-1.21	3.99	2.02-5.97	0.4379
synaptic transmission	15	0.158	0.1423	0.35	-0.13-0.83	4.08	2.7-5.45	0.4407
cell-cell signaling	15	0.158	0.1423	0.35	-0.13-0.83	4.08	2.7-5.45	0.4407
nervous system development	20	0.0764	0.2383	0.48	-0.35-1.31	3.73	1.3-6.16	0.4415
regulation of multicellular organismal process	22	0.1766	0.0515	0.28	0-0.55	4.54	3.76-5.33	0.4425
actin filament-based process	19	0.0014	0.8785	-0.04	-0.61-0.53	5.22	3.75-6.69	0.4428
nucleobase, nucleoside, nucleotide and nucleic acid metabolic process	46	0.0932	0.0391	0.27	0.01-0.52	4.2	3.63-4.78	0.4461
regulation of cellular process	163	0.0648	0.001	0.22	0.09-0.35	4.37	4.03-4.7	0.447
establishment of protein localization	32	0.0027	0.7795	0.05	-0.29-0.38	5.12	4.25-5.98	0.4549
protein transport	32	0.0027	0.7795	0.05	-0.29-0.38	5.12	4.25-5.98	0.4549
monovalent inorganic cation transport	15	0.1996	0.095	0.29	-0.06-0.63	4.86	3.98-5.74	0.4775
secretion by cell	11	0.0005	0.9491	-0.02	-0.59-0.56	5.05	3.33-6.76	0.4804
purine nucleotide metabolic process	10	0.0027	0.8873	-0.04	-0.71-0.63	5.2	3.66-6.75	0.4837
regulation of hydrolase activity	11	0.1919	0.1778	0.34	-0.19-0.87	4.1	2.84-5.36	0.4845
system process	33	0.0057	0.6749	0.07	-0.25-0.38	4.8	3.97-5.63	0.5019
vesicle-mediated transport	31	0.0009	0.8709	0.03	-0.38-0.45	5.27	4.13-6.4	0.5041
organic acid metabolic process	46	0.0661	0.0846	0.28	-0.04-0.59	4.37	3.67-5.08	0.506
carboxylic acid metabolic process	46	0.0661	0.0846	0.28	-0.04-0.59	4.37	3.67-5.08	0.506
cellular component assembly	25	0.0738	0.1889	0.33	-0.18-0.84	4.06	2.75-5.37	0.5168
developmental process	88	0.0154	0.25	0.11	-0.08-0.3	4.68	4.18-5.18	0.5266
cellular cation homeostasis	11	0.1642	0.2164	0.33	-0.23-0.9	4.34	2.61-6.06	0.5338
regulation of biological process	172	0.0604	0.0012	0.21	0.08-0.33	4.42	4.1-4.74	0.5445
cation transport	24	0.1357	0.0765	0.25	-0.03-0.53	4.88	4.12-5.63	0.558
cellular catabolic process	62	0.0144	0.3537	0.11	-0.12-0.33	4.82	4.31-5.32	0.5657
regulation of gene expression	29	0.1129	0.0747	0.25	-0.03-0.52	4.01	3.43-4.59	0.5728
macromolecule catabolic process	27	0.0099	0.6222	0.08	-0.25-0.41	4.89	4.13-5.66	0.5743
organ development	15	0.0021	0.8699	0.04	-0.46-0.54	4.81	3.75-5.87	0.5753
catabolic process	65	0.0166	0.3067	0.11	-0.11-0.33	4.79	4.3-5.28	0.5921
regulation of biological quality	49	0.0165	0.3789	0.11	-0.13-0.35	4.88	4.25-5.51	0.594
cell cycle phase	10	0.2461	0.1447	0.26	-0.11-0.62	4.06	3.13-4.99	0.6074
multicellular organismal process	58	0.0188	0.3051	0.11	-0.11-0.34	4.66	4.11-5.21	0.6106
positive regulation of metabolic process	11	0.1023	0.3377	0.35	-0.44-1.14	4.09	2.23-5.95	0.6142
positive regulation of cellular metabolic process	11	0.1023	0.3377	0.35	-0.44-1.14	4.09	2.23-5.95	0.6142
negative regulation of cellular component organization	12	0.0003	0.9598	-0.02	-0.85-0.81	5.59	3.02-8.15	0.6216
actin cytoskeleton organization	17	0.0018	0.8698	0.04	-0.51-0.6	5.09	3.68-6.51	0.6301
cellular macromolecule metabolic process	115	0.0619	0.0074	0.21	0.06-0.36	4.44	4.07-4.82	0.631
multicellular organismal development	21	0.0126	0.6287	0.09	-0.29-0.46	4.68	3.77-5.59	0.6448
cell communication	101	0.0257	0.1091	0.13	-0.03-0.3	4.52	4.1-4.93	0.6513
cellular macromolecule catabolic process	25	0.0149	0.5605	0.1	-0.24-0.44	4.91	4.12-5.7	0.6609
macromolecular complex assembly	24	0.0566	0.2628	0.28	-0.22-0.78	4.13	2.85-5.41	0.6611
cell motility	12	0.0212	0.6519	0.09	-0.33-0.5	4.79	3.83-5.75	0.6639
negative regulation of catalytic activity	10	0	0.9894	-0.01	-0.91-0.9	4.71	2.63-6.78	0.6643
regulation of anatomical structure morphogenesis	14	0.1313	0.203	0.25	-0.16-0.67	4.66	3.61-5.71	0.6653
anatomical structure morphogenesis	20	0.0151	0.6055	0.09	-0.28-0.47	4.99	4.18-5.81	0.668
cell differentiation	23	0.0264	0.4586	0.11	-0.19-0.41	4.81	4.07-5.55	0.6694
macromolecule metabolic process	121	0.0591	0.0072	0.2	0.06-0.35	4.46	4.1-4.81	0.6799
lipid metabolic process	27	0.0718	0.1767	0.24	-0.12-0.6	4.13	3.28-4.99	0.6821
behavior	15	0.0071	0.7654	0.07	-0.44-0.58	4.92	3.56-6.27	0.6827
positive regulation of catalytic activity	12	0.0019	0.8944	0.04	-0.64-0.73	4.76	3.05-6.48	0.6841
establishment of localization in cell	45	0.0588	0.1085	0.23	-0.05-0.5	4.54	3.79-5.28	0.6952
regulation of response to stimulus	11	0.014	0.7291	0.08	-0.43-0.59	4.85	3.38-6.31	0.6956
regulation of catalytic activity	23	0.012	0.6191	0.1	-0.31-0.51	4.66	3.62-5.69	0.7152
amino acid metabolic process	23	0.0087	0.6717	0.09	-0.36-0.54	4.53	3.54-5.53	0.722
neurological system process	25	0.0276	0.4272	0.12	-0.19-0.42	4.73	3.93-5.54	0.7268
nucleobase, nucleoside and nucleotide metabolic process	16	0.0816	0.2834	0.25	-0.23-0.73	4.55	3.52-5.58	0.728
immune system process	14	0.1023	0.2649	0.24	-0.21-0.7	4.31	3.07-5.55	0.7319
cell migration	10	0.0236	0.6721	0.09	-0.4-0.59	4.81	3.6-6.01	0.7324
homeostatic process	22	0.0391	0.3777	0.12	-0.16-0.41	4.85	4.09-5.61	0.7405
intracellular transport	38	0.054	0.1602	0.22	-0.09-0.54	4.59	3.76-5.41	0.7416
nucleoside phosphate metabolic process	15	0.0815	0.3023	0.25	-0.25-0.74	4.52	3.45-5.58	0.7467
nucleotide metabolic process	15	0.0815	0.3023	0.25	-0.25-0.74	4.52	3.45-5.58	0.7467
regulation of signal transduction	20	0.0556	0.3168	0.13	-0.14-0.4	4.17	3.48-4.86	0.7523
primary metabolic process	177	0.03	0.0211	0.15	0.02-0.28	4.62	4.32-4.93	0.7634
interspecies interaction between organisms	10	0.1391	0.2884	0.23	-0.24-0.7	4.58	3.6-5.56	0.7772
oxidation reduction	54	0.036	0.1693	0.21	-0.09-0.52	4.71	4.01-5.42	0.7789
cation homeostasis	13	0.0457	0.4832	0.12	-0.25-0.5	5.01	3.94-6.07	0.7929
cytoskeleton organization	12	0.0154	0.7009	0.1	-0.47-0.68	4.81	3.38-6.24	0.7945
regulation of cell morphogenesis	11	0.1038	0.3338	0.23	-0.28-0.74	4.72	3.35-6.1	0.796
sensory perception	14	0.1066	0.2545	0.22	-0.18-0.62	4.56	3.58-5.55	0.8003
reproductive process	10	0.1706	0.2354	0.21	-0.17-0.59	4.44	3.52-5.36	0.8121
anatomical structure development	48	0.0233	0.3005	0.14	-0.13-0.41	4.59	3.87-5.31	0.8268
biological regulation	194	0.0476	0.0022	0.18	0.07-0.3	4.49	4.19-4.79	0.8284
cellular component organization	73	0.0379	0.0989	0.2	-0.04-0.43	4.6	3.99-5.21	0.8289
chemical homeostasis	19	0.0535	0.3407	0.14	-0.16-0.44	4.9	4.1-5.7	0.8291
regulation of cellular component organization	24	0.0179	0.5337	0.13	-0.3-0.56	4.98	3.79-6.17	0.848
cellular nitrogen compound metabolic process	32	0.0398	0.2737	0.21	-0.17-0.58	4.37	3.54-5.2	0.851
nitrogen compound metabolic process	32	0.0398	0.2737	0.21	-0.17-0.58	4.37	3.54-5.2	0.851
lipid catabolic process	11	0.0517	0.5012	0.23	-0.52-0.99	4.02	2.44-5.6	0.853
negative regulation of cytoskeleton organization	10	0.0045	0.8537	0.09	-0.96-1.13	5.26	2.11-8.41	0.8557
negative regulation of organelle organization	10	0.0045	0.8537	0.09	-0.96-1.13	5.26	2.11-8.41	0.8557
cognition	23	0.0387	0.3682	0.15	-0.18-0.47	4.72	3.87-5.56	0.8713
di-, tri-valent inorganic cation transport	11	0.0304	0.608	0.13	-0.43-0.69	5.09	3.57-6.6	0.8746
cellular lipid metabolic process	18	0.0384	0.4357	0.21	-0.35-0.77	4.27	3.03-5.51	0.8819
cellular macromolecular complex assembly	14	0.0378	0.5054	0.22	-0.48-0.91	4.43	2.66-6.19	0.8825
cellular macromolecular complex subunit organization	14	0.0378	0.5054	0.22	-0.48-0.91	4.43	2.66-6.19	0.8825
regulation of cytoskeleton organization	11	0.0055	0.8288	0.1	-0.94-1.14	5.12	1.99-8.25	0.8847
regulation of organelle organization	11	0.0055	0.8288	0.1	-0.94-1.14	5.12	1.99-8.25	0.8847
cellular process	368	0.0405	0.0001	0.18	0.09-0.27	4.6	4.38-4.83	0.886
cellular developmental process	27	0.0444	0.2916	0.15	-0.14-0.44	4.81	4.09-5.54	0.889
membrane organization	23	0.0164	0.5605	0.14	-0.35-0.63	4.92	3.57-6.27	0.8924
cellular amine metabolic process	30	0.0364	0.3125	0.19	-0.19-0.58	4.42	3.56-5.29	0.9011
amino acid catabolic process	13	0.0347	0.5426	0.14	-0.36-0.65	4.56	3.46-5.65	0.912
positive regulation of macromolecule metabolic process	10	0.0301	0.6317	0.21	-0.77-1.19	4.48	2.05-6.9	0.9254
regulation of molecular function	26	0.0453	0.2967	0.19	-0.17-0.54	4.5	3.57-5.43	0.9358
organelle organization	28	0.049	0.2577	0.18	-0.14-0.51	4.38	3.54-5.21	0.9425
macromolecular complex subunit organization	26	0.0274	0.419	0.19	-0.28-0.66	4.37	3.21-5.54	0.9445
cellular amino acid and derivative metabolic process	28	0.0313	0.3681	0.18	-0.23-0.6	4.44	3.5-5.38	0.9456
ion homeostasis	18	0.084	0.2433	0.18	-0.14-0.5	4.76	3.9-5.62	0.9488
metabolic process	234	0.038	0.0027	0.17	0.06-0.29	4.61	4.34-4.89	0.9494
cellular metabolic process	202	0.0348	0.0079	0.17	0.04-0.29	4.61	4.31-4.9	0.9511
monocarboxylic acid metabolic process	16	0.009	0.7267	0.15	-0.75-1.06	4.48	2.52-6.43	0.9621
microtubule cytoskeleton organization	11	0.0322	0.5976	0.16	-0.5-0.83	5.13	3.06-7.2	0.973
RNA metabolic process	14	0.0589	0.4033	0.17	-0.25-0.58	4.31	3.27-5.34	0.9811
cell motion	30	0.0432	0.2705	0.17	-0.14-0.49	4.89	4.09-5.69	0.9835
nitrogen compound catabolic process	14	0.0426	0.4787	0.17	-0.33-0.67	4.57	3.49-5.65	0.9892
amine catabolic process	14	0.0426	0.4787	0.17	-0.33-0.67	4.57	3.49-5.65	0.9892

## Sheet: Chimpanzee CN
OLS linear regressions of gene and protein expression in GO categories supporting biological function in chimpanzee CN (minimum of 10 gene/protein pairs per category)
GO Biological Process Category	n	R2	p	Slope	Slope CI	Intercept	Intercept CI	Test of slope different than 0.14 (p-value)
regulation of transcription	17	0.4937	0.0017	0.83	0.37-1.3	2.75	1.76-3.74	0.0061
regulation of transcription, DNA-dependent	16	0.4097	0.0076	0.77	0.24-1.3	2.85	1.77-3.93	0.0229
regulation of RNA metabolic process	16	0.4097	0.0076	0.77	0.24-1.3	2.85	1.77-3.93	0.0229
phosphate metabolic process	21	0.4132	0.0017	0.42	0.18-0.66	4.16	3.54-4.79	0.0242
phosphorus metabolic process	21	0.4132	0.0017	0.42	0.18-0.66	4.16	3.54-4.79	0.0242
regulation of nucleobase, nucleoside, nucleotide and nucleic acid metabolic process	20	0.319	0.0095	0.68	0.19-1.17	3.16	2.1-4.23	0.0331
regulation of macromolecule biosynthetic process	22	0.2796	0.0114	0.58	0.15-1.01	3.32	2.4-4.24	0.0469
regulation of biosynthetic process	25	0.2446	0.012	0.57	0.14-1.01	3.44	2.5-4.38	0.05
regulation of cellular biosynthetic process	25	0.2446	0.012	0.57	0.14-1.01	3.44	2.5-4.38	0.05
macromolecule catabolic process	21	0.066	0.2608	-0.19	-0.54-0.16	5.52	4.68-6.36	0.0609
intracellular protein transport	15	0.1134	0.2197	-0.27	-0.71-0.18	5.94	4.76-7.13	0.0711
negative regulation of macromolecule metabolic process	15	0.3182	0.0285	0.66	0.08-1.25	3.39	1.93-4.84	0.0733
cellular macromolecule catabolic process	19	0.0651	0.2917	-0.19	-0.56-0.18	5.57	4.68-6.46	0.0764
regulation of gene expression	20	0.2465	0.026	0.59	0.08-1.1	3.27	2.19-4.35	0.0799
regulation of catalytic activity	20	0.0615	0.2916	-0.21	-0.63-0.2	5.35	4.35-6.35	0.0902
phosphorylation	13	0.4111	0.0182	0.42	0.09-0.76	4.28	3.41-5.15	0.0903
protein amino acid phosphorylation	12	0.438	0.0191	0.41	0.08-0.74	4.25	3.4-5.1	0.0945
cellular alcohol metabolic process	23	0.0436	0.3391	-0.18	-0.56-0.2	5.65	4.86-6.43	0.0965
transcription	10	0.3694	0.0623	1	-0.07-2.06	2.35	0.28-4.41	0.0993
regulation of macromolecule metabolic process	35	0.1463	0.0233	0.47	0.07-0.88	3.79	2.87-4.7	0.1021
regulation of cellular metabolic process	37	0.1404	0.0223	0.47	0.07-0.86	3.88	2.98-4.78	0.1025
regulation of metabolic process	37	0.1404	0.0223	0.47	0.07-0.86	3.88	2.98-4.78	0.1025
organelle organization	25	0.0298	0.409	-0.14	-0.47-0.2	5.21	4.39-6.03	0.1026
glucose metabolic process	17	0.0558	0.3613	-0.19	-0.64-0.25	5.65	4.7-6.59	0.1276
hexose metabolic process	17	0.0558	0.3613	-0.19	-0.64-0.25	5.65	4.7-6.59	0.1276
monosaccharide metabolic process	17	0.0558	0.3613	-0.19	-0.64-0.25	5.65	4.7-6.59	0.1276
negative regulation of catalytic activity	10	0.1706	0.2355	-0.46	-1.27-0.36	5.64	3.95-7.34	0.1326
negative regulation of metabolic process	17	0.2235	0.0553	0.55	-0.01-1.11	3.81	2.41-5.22	0.1418
negative regulation of cellular metabolic process	17	0.2235	0.0553	0.55	-0.01-1.11	3.81	2.41-5.22	0.1418
cellular component organization	65	0.002	0.7223	-0.04	-0.29-0.2	5.23	4.63-5.83	0.1429
regulation of multicellular organismal process	19	0.2284	0.0385	0.41	0.02-0.8	4.21	3.18-5.25	0.1547
cellular carbohydrate catabolic process	13	0.0498	0.4634	-0.15	-0.58-0.28	5.7	4.73-6.67	0.1683
carbohydrate catabolic process	13	0.0498	0.4634	-0.15	-0.58-0.28	5.7	4.73-6.67	0.1683
cellular biopolymer metabolic process	31	0.1266	0.0495	0.43	0-0.86	3.7	2.72-4.67	0.1746
cellular macromolecule biosynthetic process	22	0.1464	0.0788	0.57	-0.07-1.2	3.38	2.02-4.74	0.1777
biopolymer biosynthetic process	21	0.1506	0.0821	0.57	-0.08-1.23	3.38	1.99-4.77	0.1802
cellular biopolymer biosynthetic process	21	0.1506	0.0821	0.57	-0.08-1.23	3.38	1.99-4.77	0.1802
multi-organism process	14	0.0348	0.523	-0.12	-0.52-0.28	5.28	4.54-6.01	0.1819
negative regulation of protein metabolic process	13	0.252	0.0805	0.51	-0.07-1.1	3.86	2.34-5.37	0.1882
negative regulation of cellular protein metabolic process	13	0.252	0.0805	0.51	-0.07-1.1	3.86	2.34-5.37	0.1882
positive regulation of catalytic activity	11	0.0762	0.4113	-0.21	-0.78-0.35	5.23	3.9-6.56	0.1896
biopolymer metabolic process	61	0.0993	0.0134	0.29	0.06-0.51	4.12	3.57-4.67	0.1911
glucose catabolic process	12	0.0469	0.499	-0.14	-0.6-0.31	5.71	4.68-6.74	0.197
monosaccharide catabolic process	12	0.0469	0.499	-0.14	-0.6-0.31	5.71	4.68-6.74	0.197
hexose catabolic process	12	0.0469	0.499	-0.14	-0.6-0.31	5.71	4.68-6.74	0.197
alcohol catabolic process	12	0.0469	0.499	-0.14	-0.6-0.31	5.71	4.68-6.74	0.197
generation of precursor metabolites and energy	31	0.0033	0.7588	-0.04	-0.33-0.24	5.32	4.62-6.02	0.2027
macromolecule biosynthetic process	23	0.1311	0.0896	0.51	-0.09-1.1	3.52	2.27-4.77	0.2097
membrane organization	22	0.0155	0.581	-0.11	-0.51-0.29	5.58	4.58-6.58	0.2148
regulation of molecular function	22	0.0154	0.5827	-0.11	-0.51-0.3	5.16	4.16-6.17	0.2163
cellular carbohydrate metabolic process	24	0.0131	0.5945	-0.1	-0.5-0.29	5.35	4.46-6.23	0.2187
vesicle-mediated transport	28	0.0064	0.6859	-0.07	-0.41-0.28	5.54	4.68-6.4	0.2267
regulation of biological quality	45	0	0.9869	0	-0.24-0.23	5.21	4.63-5.8	0.2317
cytoskeleton organization	11	0.0534	0.494	-0.19	-0.77-0.4	5.47	4.13-6.8	0.2438
neurological system process	18	0.0076	0.7303	-0.06	-0.4-0.29	5.23	4.33-6.13	0.2454
glycolysis	10	0.0422	0.5692	-0.13	-0.63-0.37	5.81	4.7-6.92	0.2537
membrane invagination	16	0.0159	0.6421	-0.1	-0.53-0.34	5.66	4.64-6.68	0.2639
endocytosis	16	0.0159	0.6421	-0.1	-0.53-0.34	5.66	4.64-6.68	0.2639
G-protein coupled receptor protein signaling pathway	10	0.0666	0.4717	-0.24	-0.96-0.48	5.39	3.74-7.05	0.2646
secretion	14	0.0159	0.6676	-0.09	-0.51-0.34	5.19	4.11-6.26	0.2705
carbohydrate metabolic process	34	0.0017	0.8175	-0.04	-0.38-0.3	5.19	4.44-5.94	0.2927
cell death	10	0.0188	0.7059	-0.07	-0.52-0.37	5.26	3.84-6.68	0.2968
death	10	0.0188	0.7059	-0.07	-0.52-0.37	5.26	3.84-6.68	0.2968
ion transport	25	0.1793	0.0349	0.26	0.02-0.51	4.83	4.22-5.44	0.2999
organic acid metabolic process	41	0.0867	0.0616	0.3	-0.02-0.62	4.42	3.72-5.12	0.3024
carboxylic acid metabolic process	41	0.0867	0.0616	0.3	-0.02-0.62	4.42	3.72-5.12	0.3024
cellular catabolic process	53	0.0008	0.8392	0.02	-0.21-0.25	5.03	4.51-5.56	0.3161
regulation of localization	13	0.2358	0.0925	0.32	-0.06-0.71	4.49	3.54-5.44	0.3163
cellular amine metabolic process	27	0.1053	0.0987	0.34	-0.07-0.76	4.26	3.36-5.16	0.3169
catabolic process	55	0.0011	0.8084	0.03	-0.2-0.25	5.01	4.5-5.52	0.3278
cellular macromolecular complex assembly	11	0.0522	0.4993	-0.31	-1.3-0.69	5.77	3.31-8.23	0.3344
cellular macromolecular complex subunit organization	11	0.0522	0.4993	-0.31	-1.3-0.69	5.77	3.31-8.23	0.3344
cell communication	80	0.0029	0.6339	0.05	-0.15-0.24	4.82	4.35-5.29	0.3347
negative regulation of apoptosis	11	0.0247	0.6445	-0.13	-0.76-0.5	5.72	4.09-7.36	0.3535
negative regulation of programmed cell death	11	0.0247	0.6445	-0.13	-0.76-0.5	5.72	4.09-7.36	0.3535
biosynthetic process	48	0.0634	0.0843	0.29	-0.04-0.63	4.27	3.55-4.99	0.3572
cognition	16	0.0019	0.8726	-0.03	-0.41-0.35	5.22	4.26-6.18	0.3621
system process	25	0.0008	0.8964	-0.02	-0.38-0.34	4.97	4.03-5.91	0.3631
microtubule-based movement	12	0.1755	0.1752	0.4	-0.21-1.01	4.45	2.97-5.92	0.3644
signal transduction	66	0.0028	0.6713	0.04	-0.16-0.25	4.81	4.3-5.32	0.3649
cellular nitrogen compound metabolic process	29	0.0942	0.1053	0.31	-0.07-0.68	4.29	3.48-5.1	0.3662
nitrogen compound metabolic process	29	0.0942	0.1053	0.31	-0.07-0.68	4.29	3.48-5.1	0.3662
macromolecular complex subunit organization	23	0.005	0.7484	-0.08	-0.57-0.41	5.09	3.87-6.32	0.3709
biological regulation	156	0.0072	0.292	0.08	-0.07-0.22	4.83	4.47-5.19	0.3718
interspecies interaction between organisms	10	0.0176	0.7151	-0.09	-0.66-0.47	5.36	4.37-6.35	0.3727
cytoskeleton-dependent intracellular transport	14	0.1528	0.167	0.37	-0.18-0.92	4.41	3.05-5.77	0.3767
anatomical structure morphogenesis	16	0.0021	0.8646	-0.03	-0.45-0.38	5.38	4.53-6.23	0.3877
cellular amino acid and derivative metabolic process	25	0.0915	0.1416	0.32	-0.12-0.76	4.31	3.34-5.28	0.3932
amino acid metabolic process	21	0.111	0.14	0.32	-0.11-0.75	4.22	3.26-5.18	0.396
electron transport chain	11	0.2297	0.1358	0.3	-0.12-0.72	4.49	3.38-5.6	0.3974
nitrogen compound catabolic process	12	0.1586	0.1998	0.37	-0.23-0.96	4.22	2.88-5.56	0.4141
amine catabolic process	12	0.1586	0.1998	0.37	-0.23-0.96	4.22	2.88-5.56	0.4141
nucleobase, nucleoside, nucleotide and nucleic acid metabolic process	37	0.0708	0.1114	0.28	-0.07-0.63	4.2	3.42-4.97	0.4147
cellular process	320	0.014	0.0344	0.1	0.01-0.2	4.82	4.59-5.06	0.43
amino acid catabolic process	11	0.1676	0.2112	0.35	-0.24-0.95	4.17	2.82-5.51	0.4338
sensory perception	10	0.003	0.8797	-0.03	-0.53-0.47	5.13	3.84-6.42	0.4489
cell cycle process	16	0.153	0.1341	0.27	-0.09-0.63	4.21	3.25-5.16	0.4533
lipid catabolic process	10	0.0081	0.805	-0.07	-0.7-0.56	4.73	3.52-5.93	0.4656
regulation of cell communication	20	0.121	0.1328	0.26	-0.09-0.6	4.09	3.2-4.97	0.4745
regulation of signal transduction	15	0.0068	0.7695	0.04	-0.25-0.33	4.35	3.66-5.04	0.4806
cell cycle	10	0.1866	0.2126	0.29	-0.21-0.79	4.29	2.91-5.66	0.4954
response to stimulus	56	0.005	0.6032	0.06	-0.17-0.29	5.01	4.42-5.6	0.4954
establishment of protein localization	26	0	0.9906	0	-0.41-0.41	5.23	4.18-6.27	0.4965
protein transport	26	0	0.9906	0	-0.41-0.41	5.23	4.18-6.27	0.4965
negative regulation of cellular component organization	11	0.0158	0.7123	-0.16	-1.13-0.81	5.9	3.13-8.66	0.4991
response to stress	27	0.0019	0.8291	0.03	-0.29-0.35	4.97	4.14-5.8	0.5037
intracellular transport	32	0.0011	0.858	0.03	-0.3-0.36	5.16	4.32-6	0.5047
monovalent inorganic cation transport	13	0.1882	0.1386	0.24	-0.09-0.57	5.07	4.24-5.9	0.5115
regulation of cellular component organization	22	0.0004	0.9286	-0.02	-0.52-0.48	5.36	4.09-6.63	0.5118
homeostatic process	19	0.0122	0.6532	0.06	-0.2-0.32	5.01	4.33-5.69	0.5137
cellular biosynthetic process	46	0.0467	0.1492	0.25	-0.09-0.6	4.33	3.59-5.07	0.5141
metal ion transport	17	0.137	0.1437	0.24	-0.09-0.57	4.87	3.96-5.77	0.5295
cellular developmental process	24	0.0934	0.1465	0.24	-0.09-0.57	4.66	3.89-5.42	0.5348
immune system process	13	0.0006	0.9382	0.02	-0.41-0.44	5	3.92-6.08	0.5361
positive regulation of developmental process	11	0.1535	0.2334	0.27	-0.21-0.76	4.51	3.41-5.61	0.5457
anatomical structure development	39	0.0012	0.8373	0.04	-0.32-0.39	4.9	3.95-5.85	0.5604
cellular lipid metabolic process	16	0	0.9841	0	-0.49-0.5	4.75	3.77-5.74	0.5723
developmental process	76	0.0089	0.4169	0.08	-0.12-0.28	4.76	4.24-5.29	0.5748
coenzyme metabolic process	21	0.057	0.2973	0.29	-0.28-0.87	4.49	3.14-5.84	0.5797
cofactor metabolic process	21	0.057	0.2973	0.29	-0.28-0.87	4.49	3.14-5.84	0.5797
macromolecular complex assembly	21	0.0001	0.9668	-0.01	-0.57-0.55	4.94	3.5-6.37	0.5813
protein modification process	29	0.0923	0.1091	0.21	-0.05-0.47	4.58	3.91-5.25	0.5821
biopolymer modification	30	0.0903	0.1067	0.21	-0.05-0.46	4.57	3.91-5.23	0.5842
cation homeostasis	12	0.0153	0.702	0.06	-0.27-0.39	5.16	4.24-6.07	0.5956
chemical homeostasis	17	0.0195	0.5925	0.07	-0.2-0.34	5.02	4.3-5.74	0.5962
cellular ion homeostasis	14	0.1244	0.2162	0.23	-0.15-0.61	4.51	3.41-5.62	0.6161
cellular chemical homeostasis	14	0.1244	0.2162	0.23	-0.15-0.61	4.51	3.41-5.62	0.6161
cellular homeostasis	14	0.1244	0.2162	0.23	-0.15-0.61	4.51	3.41-5.62	0.6161
protein metabolic process	64	0.0545	0.0633	0.19	-0.01-0.38	4.57	4.05-5.09	0.6372
cellular protein metabolic process	64	0.0545	0.0633	0.19	-0.01-0.38	4.57	4.05-5.09	0.6372
intracellular signaling cascade	17	0.0004	0.9419	0.02	-0.51-0.55	4.58	3.31-5.86	0.6374
regulation of cellular protein metabolic process	18	0.059	0.3313	0.26	-0.29-0.82	4.42	3.08-5.77	0.6425
regulation of protein metabolic process	18	0.059	0.3313	0.26	-0.29-0.82	4.42	3.08-5.77	0.6425
cell-cell adhesion	11	0.0004	0.9513	0.02	-0.57-0.6	5	3.6-6.4	0.6457
microtubule-based process	17	0.0724	0.2963	0.24	-0.24-0.73	4.76	3.59-5.94	0.6465
cellular component assembly	22	0.0001	0.9711	0.01	-0.57-0.59	4.96	3.47-6.45	0.6493
cation transport	22	0.1161	0.1208	0.19	-0.06-0.44	5.08	4.43-5.74	0.6522
proteolysis	23	0.003	0.8039	0.05	-0.37-0.47	4.85	3.68-6.01	0.6697
oxidation reduction	48	0.0527	0.1163	0.19	-0.05-0.43	4.82	4.27-5.37	0.6757
multicellular organismal development	19	0.0661	0.2878	0.22	-0.2-0.64	4.33	3.33-5.33	0.6896
regulation of cell proliferation	14	0.0669	0.3719	0.25	-0.33-0.83	4.55	3.18-5.91	0.6905
nervous system development	17	0.0483	0.3969	0.26	-0.37-0.89	4.33	2.57-6.1	0.6909
biological adhesion	36	0.0461	0.2087	0.2	-0.12-0.51	4.61	3.8-5.42	0.7009
cell adhesion	36	0.0461	0.2087	0.2	-0.12-0.51	4.61	3.8-5.42	0.7009
transport	120	0.045	0.02	0.17	0.03-0.3	4.88	4.53-5.23	0.7058
establishment of localization	120	0.045	0.02	0.17	0.03-0.3	4.88	4.53-5.23	0.7058
di-, tri-valent inorganic cation transport	10	0.1344	0.2975	0.21	-0.22-0.64	4.88	3.72-6.04	0.7167
cell surface receptor linked signal transduction	28	0.0093	0.6253	0.08	-0.25-0.41	4.87	4.07-5.67	0.7171
system development	24	0.0319	0.404	0.24	-0.34-0.81	4.37	2.79-5.96	0.728
response to chemical stimulus	28	0.0334	0.3516	0.22	-0.25-0.69	4.58	3.32-5.85	0.7368
positive regulation of biological process	32	0.0129	0.5359	0.09	-0.21-0.39	4.97	4.25-5.69	0.7479
positive regulation of cellular process	27	0.0092	0.6344	0.08	-0.27-0.44	4.96	4.16-5.77	0.7516
ion homeostasis	16	0.035	0.4876	0.1	-0.19-0.38	4.93	4.14-5.71	0.7527
negative regulation of cellular process	58	0.0347	0.1614	0.18	-0.07-0.43	4.8	4.19-5.41	0.7534
negative regulation of biological process	58	0.0347	0.1614	0.18	-0.07-0.43	4.8	4.19-5.41	0.7534
cell differentiation	20	0.0668	0.2713	0.19	-0.16-0.55	4.65	3.83-5.46	0.7569
monocarboxylic acid metabolic process	15	0.0529	0.4095	0.22	-0.34-0.77	4.58	3.47-5.69	0.7612
protein complex assembly	17	0.045	0.4139	0.22	-0.33-0.76	4.59	3.2-5.97	0.7684
cellular metabolic process	175	0.0207	0.0574	0.12	0-0.25	4.75	4.44-5.05	0.8043
establishment of localization in cell	38	0.0131	0.4944	0.1	-0.2-0.4	4.94	4.16-5.71	0.8064
protein folding	12	0.0022	0.8857	0.05	-0.72-0.83	4.84	2.58-7.09	0.8065
RNA metabolic process	12	0.0158	0.6969	0.09	-0.39-0.56	4.6	3.42-5.78	0.8101
metabolic process	205	0.0213	0.0366	0.13	0.01-0.24	4.76	4.48-5.05	0.8236
multicellular organismal process	49	0.0176	0.3637	0.11	-0.13-0.36	4.65	4.04-5.25	0.8261
actin cytoskeleton organization	13	0.0503	0.4615	0.2	-0.37-0.76	4.65	3.23-6.07	0.8267
actin filament-based process	14	0.053	0.4284	0.19	-0.32-0.7	4.67	3.36-5.97	0.828
acetyl-CoA metabolic process	12	0.0078	0.7847	0.08	-0.56-0.72	5.37	3.87-6.86	0.8414
lipid metabolic process	25	0.0506	0.2797	0.17	-0.15-0.48	4.38	3.68-5.08	0.848
post-translational protein modification	24	0.0649	0.2296	0.16	-0.11-0.44	4.7	3.96-5.44	0.8532
acetyl-CoA catabolic process	11	0.0108	0.7614	0.09	-0.54-0.71	5.42	3.95-6.9	0.8546
tricarboxylic acid cycle	11	0.0108	0.7614	0.09	-0.54-0.71	5.42	3.95-6.9	0.8546
coenzyme catabolic process	11	0.0108	0.7614	0.09	-0.54-0.71	5.42	3.95-6.9	0.8546
cofactor catabolic process	11	0.0108	0.7614	0.09	-0.54-0.71	5.42	3.95-6.9	0.8546
regulation of programmed cell death	20	0.0323	0.4482	0.12	-0.2-0.43	4.99	4.19-5.8	0.8761
regulation of apoptosis	20	0.0323	0.4482	0.12	-0.2-0.43	4.99	4.19-5.8	0.8761
macromolecule metabolic process	103	0.023	0.126	0.13	-0.04-0.29	4.66	4.25-5.06	0.8866
nucleobase, nucleoside and nucleotide metabolic process	13	0.0161	0.6792	0.1	-0.44-0.65	4.85	3.63-6.06	0.8929
cell motility	10	0.0181	0.7109	0.1	-0.52-0.73	4.71	3.46-5.96	0.8997
regulation of developmental process	32	0.054	0.2006	0.15	-0.09-0.39	4.91	4.31-5.52	0.8998
behavior	12	0.0175	0.6821	0.11	-0.46-0.67	5.03	3.71-6.35	0.9016
organ development	12	0.031	0.5841	0.12	-0.34-0.57	4.87	3.72-6.02	0.9105
nucleoside phosphate metabolic process	12	0.02	0.6611	0.11	-0.45-0.68	4.78	3.49-6.06	0.9246
nucleotide metabolic process	12	0.02	0.6611	0.11	-0.45-0.68	4.78	3.49-6.06	0.9246
primary metabolic process	155	0.0226	0.062	0.13	-0.01-0.27	4.7	4.36-5.04	0.9265
regulation of cell morphogenesis	11	0.0315	0.6014	0.12	-0.38-0.63	5.07	3.79-6.36	0.9382
regulation of anatomical structure morphogenesis	14	0.0503	0.4408	0.15	-0.26-0.56	4.95	3.94-5.96	0.9511
cell motion	27	0.0237	0.4436	0.13	-0.21-0.47	5.03	4.23-5.83	0.9519
negative regulation of developmental process	14	0.0455	0.4641	0.15	-0.28-0.58	4.88	3.77-5.99	0.9539
regulation of biological process	137	0.0199	0.1002	0.13	-0.03-0.3	4.69	4.28-5.1	0.9573
cellular cation homeostasis	10	0.0553	0.5129	0.15	-0.36-0.66	4.86	3.32-6.4	0.96
cellular macromolecule metabolic process	97	0.0257	0.1169	0.14	-0.03-0.31	4.64	4.21-5.07	0.977
regulation of cellular process	130	0.0201	0.1078	0.14	-0.03-0.31	4.66	4.24-5.09	0.9924
regulation of response to stimulus	10	0.0555	0.5123	0.14	-0.32-0.6	4.79	3.55-6.03	0.9943
synaptic transmission	12	0.012	0.7348	0.14	-0.75-1.03	4.6	2.32-6.88	0.999
cell-cell signaling	12	0.012	0.7348	0.14	-0.75-1.03	4.6	2.32-6.88	0.999
