# Supplementary material for: Evolutionary Divergence of Gene and Protein Expression in the Brains of Humans and Chimpanzees
Source: Genome Biol Evol. 2015 Jul 10;7(8):2276–88. doi: 10.1093/gbe/evv132 (PMC4558850; doi:10.1093/gbe/evv132)
Supplement: Supplementary Data [file supp_evv132_TableS5.xlsx]

## Sheet: unpaired_transcripts_ACC
DE between humans and chimpanzees of gene transcripts in the ACC (minimum of 10 genes per category; q ≤ 0.05)
GO Biological Process Category	q-value	Total Occurances
cell communication	7.199e-12	2149
signal transduction	1.391e-10	1970
anatomical structure development	1.44e-10	870
multicellular organismal process	1.786e-10	1182
regulation of multicellular organismal process	9.087e-10	416
developmental process	1.251e-09	1915
cell surface receptor linked signal transduction	2.776e-09	852
regulation of cell differentiation	4.432e-09	192
anatomical structure morphogenesis	5.615e-09	482
cell-cell signaling	2.162e-08	290
biological adhesion	3.974e-08	472
cell adhesion	3.974e-08	472
regulation of locomotion	5.508e-08	77
organ development	1.061e-07	386
synaptic transmission	1.75e-07	143
regulation of developmental process	1.812e-07	635
regulation of cell motion	3.352e-07	73
regulation of cell migration	3.487e-07	63
organ morphogenesis	6.172e-07	192
G-protein coupled receptor protein signaling pathway	9.847e-07	349
regulation of body fluid levels	1.009e-06	58
regulation of cell communication	1.222e-06	478
behavior	1.523e-06	242
negative regulation of cell differentiation	1.729e-06	85
system process	1.983e-06	484
regulation of cyclase activity	4.098e-06	56
regulation of lyase activity	4.098e-06	56
cellular developmental process	4.95e-06	657
cell-substrate adhesion	5.568e-06	64
hemostasis	6.335e-06	47
regulation of adenylate cyclase activity	8.999e-06	54
negative regulation of adenylate cyclase activity	9.003e-06	25
negative regulation of cyclase activity	9.003e-06	25
negative regulation of lyase activity	9.003e-06	25
response to stimulus	9.31e-06	1380
negative regulation of biological process	1.296e-05	1494
cell-matrix adhesion	1.632e-05	59
negative regulation of developmental process	1.973e-05	275
ion transport	2.588e-05	511
multicellular organismal development	2.609e-05	572
immune system process	2.78e-05	421
G-protein signaling, coupled to cyclic nucleotide second messenger	3.032e-05	64
immune response	3.151e-05	286
cyclic-nucleotide-mediated signaling	3.675e-05	69
cation homeostasis	4.248e-05	130
negative regulation of coagulation	4.311e-05	12
regulation of localization	4.348e-05	234
G-protein signaling, adenylate cyclase inhibiting pathway	4.64e-05	14
blood coagulation	4.754e-05	39
coagulation	4.754e-05	39
regulation of heart contraction	4.786e-05	46
positive regulation of biological process	4.823e-05	912
regulation of biological quality	4.949e-05	608
negative regulation of cellular process	6.48e-05	1436
negative regulation of blood coagulation	6.574e-05	10
regulation of cell adhesion	7.447e-05	68
regulation of signal transduction	7.713e-05	422
positive regulation of cellular process	7.805e-05	831
ion homeostasis	0.0001042	171
cell differentiation	0.0001121	534
regulation of catalytic activity	0.0001134	472
cellular cation homeostasis	0.0001188	114
cation transport	0.0001444	372
pattern specification process	0.0001452	137
regulation of cell proliferation	0.000153	382
regulation of blood coagulation	0.0001691	11
system development	0.0001754	414
regulation of cell development	0.0001936	56
delamination	0.0001952	14
epithelial to mesenchymal transition	0.0001952	14
regulation of response to external stimulus	0.0002067	51
cellular metal ion homeostasis	0.0002463	74
positive regulation of cell proliferation	0.0002465	191
regulation of molecular function	0.0002472	527
neuron differentiation	0.0002526	40
cellular ion homeostasis	0.0002627	155
regulation of BMP signaling pathway	0.0002758	15
G-protein signaling, coupled to cAMP nucleotide second messenger	0.000281	47
metal ion homeostasis	0.0002904	76
cAMP-mediated signaling	0.0003058	50
regulation of nervous system development	0.0003092	73
muscle contraction	0.0003104	94
cellular chemical homeostasis	0.0003137	159
angiogenesis	0.0003322	65
regulation of cell-cell adhesion	0.000365	25
morphogenesis of a branching structure	0.000371	44
positive regulation of cell communication	0.0003776	157
skeletal system development	0.0003945	88
regulation of neurogenesis	0.0004446	66
neurotransmitter transport	0.0004532	51
cellular calcium ion homeostasis	0.0004723	69
muscle system process	0.0004853	98
calcium ion homeostasis	0.0005542	71
negative regulation of response to stimulus	0.0005613	22
regulation of hormone secretion	0.0005857	27
muscle development	0.0005859	90
cell motion	0.0007257	256
regulation of coagulation	0.0007444	14
positive regulation of signal transduction	0.0007698	150
cell fate commitment	0.0007831	31
cell junction assembly	0.0007849	14
negative regulation of multicellular organismal process	0.0008192	51
anatomical structure formation	0.0008857	98
regulation of MAP kinase activity	0.0009078	86
di-, tri-valent inorganic cation homeostasis	0.000917	103
negative regulation of growth	0.0009187	49
cell morphogenesis	0.0009363	147
cellular structure morphogenesis	0.0009363	147
branching morphogenesis of a tube	0.0009491	41
positive regulation of peptidyl-tyrosine phosphorylation	0.000993	14
monovalent inorganic cation transport	0.001065	220
regulation of anatomical structure morphogenesis	0.001077	123
cyclic nucleotide biosynthetic process	0.001156	22
cellular di-, tri-valent inorganic cation homeostasis	0.001181	99
neurological system process	0.001202	330
inner ear receptor cell differentiation	0.001232	10
chemical homeostasis	0.001238	214
metal ion transport	0.001249	320
tube morphogenesis	0.001253	51
locomotory behavior	0.001359	138
peptide cross-linking	0.001397	11
response to chemical stimulus	0.001443	384
negative regulation of hormone secretion	0.0015	10
biological regulation	0.00153	4613
negative regulation of cell proliferation	0.00164	187
regulation of protein kinase activity	0.001669	200
negative regulation of cell migration	0.001729	22
chemotaxis	0.001738	83
taxis	0.001738	83
regulation of kinase activity	0.001906	203
positive regulation of cell adhesion	0.001995	18
integrin-mediated signaling pathway	0.001995	48
dorsal/ventral pattern formation	0.002281	29
regulation of epithelial cell proliferation	0.002323	24
neurite morphogenesis	0.002331	45
negative regulation of catalytic activity	0.002387	153
erythrocyte differentiation	0.00254	16
positive regulation of protein kinase cascade	0.002648	97
positive regulation of protein amino acid phosphorylation	0.002655	28
regulation of peptidyl-tyrosine phosphorylation	0.002717	24
extracellular structure organization	0.002766	81
monovalent inorganic cation homeostasis	0.002829	24
positive regulation of MAP kinase activity	0.002849	61
extracellular matrix organization	0.002872	50
smoothened signaling pathway	0.003128	10
cell morphogenesis involved in differentiation	0.003298	17
fluid transport	0.003369	10
water transport	0.003369	10
positive regulation of cellular protein metabolic process	0.003486	61
cell part morphogenesis	0.00365	46
cell projection morphogenesis	0.00365	46
regulation of neuron differentiation	0.003705	55
negative regulation of cell-cell adhesion	0.003827	17
regulation of muscle cell differentiation	0.00385	10
negative regulation of cell motion	0.004023	26
regulation of biological process	0.004056	4322
negative regulation of BMP signaling pathway	0.004122	11
fatty acid oxidation	0.004125	24
lipid oxidation	0.004125	24
axonogenesis	0.004431	40
regulation of JNK activity	0.004469	22
secretion	0.004471	141
cAMP biosynthetic process	0.004894	11
positive regulation of protein modification process	0.004912	39
feeding behavior	0.004945	32
regulation of muscle development	0.005067	22
regulation of striated muscle development	0.005067	22
regulation of neuronal synaptic plasticity	0.005093	13
positive regulation of cell differentiation	0.005479	76
regulation of neurotransmitter levels	0.005551	35
response to external stimulus	0.005773	327
locomotion	0.005824	96
regulation of growth	0.006048	164
mechanoreceptor differentiation	0.006072	13
carboxylic acid catabolic process	0.006223	22
organic acid catabolic process	0.006223	22
regulation of Rho protein signal transduction	0.006223	58
activation of MAPK activity	0.006563	52
negative regulation of cell growth	0.006573	39
mammary gland development	0.006664	21
cognition	0.006733	310
inner ear morphogenesis	0.006759	23
negative regulation of neuron differentiation	0.006765	12
cell migration	0.006921	136
regulation of neurological system process	0.007017	46
regulation of transmission of nerve impulse	0.007017	46
nervous system development	0.007069	250
negative regulation of response to external stimulus	0.00715	13
regulation of transferase activity	0.007241	208
positive regulation of protein metabolic process	0.007407	63
regulation of synaptic transmission	0.007467	44
leukocyte adhesion	0.007509	17
enzyme linked receptor protein signaling pathway	0.00752	207
nerve-nerve synaptic transmission	0.007594	13
ureteric bud branching	0.007657	11
negative regulation of apoptosis	0.007778	170
glutamine family amino acid catabolic process	0.007827	12
mononuclear cell proliferation	0.008049	22
regulation of protein amino acid phosphorylation	0.00817	54
positive regulation of hormone secretion	0.008172	15
regulation of cyclic nucleotide metabolic process	0.008208	10
protein amino acid phosphorylation	0.008374	497
positive regulation of cell motion	0.008393	26
response to virus	0.008585	52
defense response	0.008588	267
transmembrane receptor protein tyrosine kinase signaling pathway	0.008616	146
odontogenesis of dentine-containing tooth	0.008698	20
regulation of pH	0.008786	22
striated muscle contraction	0.008815	34
fatty acid catabolic process	0.008966	21
negative regulation of cytokine biosynthetic process	0.00925	13
positive regulation of cell migration	0.009304	22
cellular monovalent inorganic cation homeostasis	0.00952	11
regulation of synaptic plasticity	0.009777	24
cell development	0.009855	99
regulation of cell growth	0.009984	122
negative regulation of programmed cell death	0.01006	172
fatty acid transport	0.01024	10
sensory perception of chemical stimulus	0.01041	28
regulation of peptide secretion	0.01045	18
G-protein signaling, adenylate cyclase activating pathway	0.01052	16
cAMP metabolic process	0.01082	15
axis specification	0.01123	18
positive regulation of JNK activity	0.01144	20
cell activation	0.0117	129
cell proliferation	0.01202	232
positive regulation of developmental process	0.01207	275
positive regulation of catalytic activity	0.01239	273
dopamine metabolic process	0.01281	13
learning	0.01296	35
phosphorylation	0.01313	525
second-messenger-mediated signaling	0.01316	129
dicarboxylic acid transport	0.0134	13
odontogenesis	0.01379	24
glucan metabolic process	0.01388	23
glycogen metabolic process	0.01388	23
positive regulation of macromolecule metabolic process	0.01431	354
cellular polysaccharide metabolic process	0.01466	43
eye development	0.01467	19
cell junction organization	0.01499	19
cellular defense response	0.01528	25
regulation of transforming growth factor beta receptor signaling pathway	0.01529	18
cell motility	0.01541	145
response to organic substance	0.01548	49
response to drug	0.01568	30
regulation of Ras protein signal transduction	0.01568	86
regulation of lymphocyte differentiation	0.01581	27
regulation of programmed cell death	0.01581	391
negative regulation of hydrolase activity	0.01596	27
polysaccharide metabolic process	0.01597	44
positive regulation of metabolic process	0.01672	371
positive regulation of adenylate cyclase activity	0.01698	31
regionalization	0.01707	84
regulation of apoptosis	0.01708	387
regulation of protein kinase cascade	0.01716	127
positive regulation of cyclase activity	0.01724	32
positive regulation of lyase activity	0.01724	32
learning or memory	0.01767	60
cyclic nucleotide metabolic process	0.01816	30
positive regulation of phosphate metabolic process	0.0182	34
positive regulation of phosphorus metabolic process	0.0182	34
regulation of cell activation	0.01822	77
regulation of response to stimulus	0.01835	141
positive regulation of cellular metabolic process	0.0184	364
phenol metabolic process	0.01871	19
neuron fate commitment	0.01963	10
intracellular signaling cascade	0.01966	785
fatty acid beta-oxidation	0.01983	17
positive regulation of MAPKKK cascade	0.01994	26
camera-type eye development	0.02005	15
response to other organism	0.02033	88
negative regulation of secretion	0.02038	20
positive regulation of kinase activity	0.02041	121
negative regulation of immune system process	0.02052	28
proton transport	0.02063	37
neurotransmitter secretion	0.0209	15
cellular homeostasis	0.02126	203
regulation of phosphorylation	0.02192	71
regulation of cytokine biosynthetic process	0.02197	50
morphogenesis of an epithelium	0.02205	43
positive regulation of phosphorylation	0.02256	32
calcium ion transport	0.02289	88
dopamine receptor signaling pathway	0.02293	10
response to toxin	0.02316	14
regulation of secretion	0.02352	79
regulation of ion transport	0.02369	21
vitamin A metabolic process	0.02381	16
fat-soluble vitamin metabolic process	0.02411	20
regulation of I-kappaB kinase/NF-kappaB cascade	0.0243	80
positive regulation of protein kinase activity	0.02434	119
osteoblast differentiation	0.02436	12
energy reserve metabolic process	0.02441	29
di-, tri-valent inorganic cation transport	0.02459	114
vascular process in circulatory system	0.02594	23
regulation of cell shape	0.02627	40
neuropeptide signaling pathway	0.02635	57
positive regulation of I-kappaB kinase/NF-kappaB cascade	0.02661	74
regulation of cell morphogenesis	0.02661	75
regulation of the force of heart contraction	0.02704	13
circulatory system process	0.02714	62
BMP signaling pathway	0.02724	28
regulation of cellular process	0.02743	4182
negative regulation of cell communication	0.02751	110
regulation of angiogenesis	0.02825	34
cell-cell adhesion	0.0288	172
negative regulation of myeloid cell differentiation	0.0292	15
determination of bilateral symmetry	0.02953	25
determination of symmetry	0.02953	25
catecholamine metabolic process	0.02975	18
establishment or maintenance of cell polarity	0.02992	25
lung development	0.03016	36
body fluid secretion	0.03036	11
heart development	0.03043	90
lymphocyte proliferation	0.03053	20
one-carbon compound metabolic process	0.0311	69
regulation of lymphocyte activation	0.0312	69
cell projection organization	0.03121	121
activation of JNK activity	0.03127	17
cell growth	0.03134	30
sphingolipid biosynthetic process	0.03136	12
regulation of insulin secretion	0.03137	16
positive regulation of epithelial cell proliferation	0.03191	15
Ras protein signal transduction	0.03223	76
heart morphogenesis	0.03225	22
regulation of small GTPase mediated signal transduction	0.03264	125
regulation of phosphate metabolic process	0.03274	75
regulation of phosphorus metabolic process	0.03274	75
hydrogen transport	0.03345	39
regulation of leukocyte activation	0.03371	74
nucleotide biosynthetic process	0.03415	89
secondary metabolic process	0.03427	19
regulation of B cell activation	0.03542	22
activation of adenylate cyclase activity	0.03547	20
negative regulation of cell activation	0.03565	22
anterior/posterior axis specification	0.03568	10
regulation of nucleotide metabolic process	0.03572	13
brain development	0.03664	60
positive regulation of nucleobase, nucleoside, nucleotide and nucleic acid metabolic process	0.03668	276
regulation of blood pressure	0.03692	41
sensory organ development	0.03707	20
regulation of protein modification process	0.03708	72
microspike biogenesis	0.03735	12
cytosolic calcium ion homeostasis	0.03756	40
elevation of cytosolic calcium ion concentration	0.03756	40
response to carbohydrate stimulus	0.03774	12
forebrain development	0.03783	38
determination of left/right symmetry	0.03833	24
sensory perception	0.03848	252
monocarboxylic acid metabolic process	0.03885	176
T cell activation	0.0394	48
negative regulation of phosphorylation	0.04035	17
sensory perception of taste	0.04072	12
response to reactive oxygen species	0.04119	15
positive regulation of macromolecule biosynthetic process	0.04124	299
humoral immune response	0.04136	44
positive regulation of transcription from RNA polymerase II promoter	0.0422	147
protein maturation via proteolysis	0.04273	15
negative regulation of signal transduction	0.04336	108
negative regulation of kinase activity	0.0439	49
negative regulation of protein kinase activity	0.0439	49
potassium ion transport	0.04397	113
embryonic pattern specification	0.0444	33
sodium ion transport	0.04468	94
growth	0.04504	68
receptor metabolic process	0.04526	16
positive regulation of DNA metabolic process	0.04564	14
secretion by cell	0.04667	86
positive regulation of biosynthetic process	0.04712	314
placenta development	0.04718	14
positive regulation of ossification	0.04738	16
embryonic organ morphogenesis	0.04781	10
regulation of immune system process	0.04842	161
anti-apoptosis	0.04905	112

## Sheet: unpaired_transcripts_CN
DE between humans and chimpanzees of gene transcripts in the CN (minimum of 10 genes per category; q ≤ 0.05)
GO Biological Process Category	q-value	Total Occurances
multicellular organismal process	1.173e-07	998
biological adhesion	4.55e-07	406
cell adhesion	4.55e-07	406
sensory perception	5.634e-05	208
response to external stimulus	0.0001136	263
defense response	0.0002386	212
multicellular organismal development	0.000305	497
regulation of body fluid levels	0.00054	52
response to wounding	0.0006182	138
blood coagulation	0.0007228	36
coagulation	0.0007228	36
negative regulation of secretion	0.0007421	14
G-protein coupled receptor protein signaling pathway	0.0009661	269
anatomical structure morphogenesis	0.001081	428
cellular developmental process	0.001126	564
cell motion	0.001132	217
cognition	0.001249	256
developmental process	0.001324	1643
acute inflammatory response	0.00162	13
positive regulation of apoptosis	0.001628	158
system process	0.001745	398
inflammatory response	0.001919	114
positive regulation of programmed cell death	0.001952	159
regulation of programmed cell death	0.002396	324
regulation of apoptosis	0.002434	320
ion transport	0.002789	426
hemostasis	0.002831	44
cell motility	0.003057	126
fluid transport	0.003225	10
water transport	0.003225	10
negative regulation of cell adhesion	0.003253	29
regulation of cytokine production	0.003454	70
sensory perception of light stimulus	0.003911	111
detection of stimulus involved in sensory perception	0.003948	28
cell differentiation	0.00515	449
peripheral nervous system development	0.005223	16
cell cycle checkpoint	0.00571	43
neurological system process	0.005852	276
visual perception	0.005996	110
sensory perception of sound	0.006117	74
oxidation reduction	0.006411	318
axon guidance	0.006686	44
acute-phase response	0.007375	11
sensory perception of mechanical stimulus	0.007763	75
hair cycle process	0.007947	13
molting cycle	0.007947	13
molting cycle process	0.007947	13
detection of external stimulus	0.008214	34
regulation of multicellular organismal process	0.008626	349
regulation of secretion	0.008744	62
anatomical structure development	0.00897	730
regulation of cell-cell adhesion	0.009128	24
epidermis development	0.009573	38
negative regulation of cell-cell adhesion	0.01043	16
delamination	0.01064	13
epithelial to mesenchymal transition	0.01064	13
response to reactive oxygen species	0.011	12
regulation of developmental process	0.012	542
negative regulation of developmental process	0.01204	230
cation transport	0.01311	312
mechanoreceptor differentiation	0.01319	10
cellular carbohydrate metabolic process	0.01359	178
system development	0.01369	353
wound healing	0.01419	11
positive regulation of cell adhesion	0.01434	16
negative regulation of neuron differentiation	0.01483	11
mitotic chromosome condensation	0.01575	11
eye morphogenesis	0.01668	11
detection of stimulus	0.0173	53
activation of protein kinase activity	0.01732	46
detection of abiotic stimulus	0.01796	31
excretion	0.01888	21
morphogenesis of a branching structure	0.02001	36
striated muscle contraction	0.02221	27
catecholamine metabolic process	0.02248	16
phenol metabolic process	0.02248	16
regulation of calcium ion transport	0.02413	14
positive regulation of tissue remodeling	0.02429	17
regulation of localization	0.02463	194
fat-soluble vitamin metabolic process	0.02529	16
negative regulation of BMP signaling pathway	0.02595	10
positive regulation of response to stimulus	0.02673	68
fatty acid metabolic process	0.02767	111
regulation of cell adhesion	0.0277	62
chromosome condensation	0.02778	14
plasma membrane fusion	0.0278	12
monovalent inorganic cation transport	0.02839	184
cellular alcohol metabolic process	0.02889	188
neuron differentiation	0.02925	33
cell migration	0.0305	117
regulation of biological quality	0.03143	524
regulation of fatty acid metabolic process	0.03386	12
microtubule cytoskeleton organization	0.03469	51
DNA integrity checkpoint	0.03506	21
muscle system process	0.03554	83
neuropeptide signaling pathway	0.03587	47
tube morphogenesis	0.03637	41
regulation of ion transport	0.03664	20
regulation of tissue remodeling	0.03807	34
ATP biosynthetic process	0.0381	15
response to ionizing radiation	0.0382	12
vitamin A metabolic process	0.03896	14
lipid transport	0.03945	75
positive regulation of multicellular organismal process	0.03956	73
regulation of epithelial cell proliferation	0.04004	19
kidney development	0.04069	17
signal transduction	0.04113	1637
hydrogen transport	0.0413	33
cell communication	0.04203	1786
positive regulation of bone remodeling	0.04249	16
calcium ion homeostasis	0.04256	57
DNA alkylation	0.04285	10
DNA methylation	0.04285	10
cell fate commitment	0.04303	29
vitamin metabolic process	0.04328	54
ossification	0.04377	36
cell recognition	0.04406	24
ATP synthesis coupled proton transport	0.04453	10
energy coupled proton transport, down electrochemical gradient	0.04453	10
vitamin transport	0.04485	16
DNA packaging	0.04491	15
negative regulation of response to stimulus	0.04503	19
regulation of cytokine secretion	0.04504	13
positive regulation of developmental process	0.04543	232
regulation of BMP signaling pathway	0.0457	14
muscle contraction	0.0465	81
angiogenesis	0.04659	61
induction of apoptosis	0.04687	121
induction of programmed cell death	0.04687	121
negative regulation of multicellular organismal process	0.047	44
phosphoinositide-mediated signaling	0.04762	38
regulation of response to external stimulus	0.04771	42
regulation of response to stimulus	0.04798	118
cellular carbohydrate catabolic process	0.04845	51
cell morphogenesis	0.04921	138
cellular structure morphogenesis	0.04921	138
regulation of carbohydrate metabolic process	0.0495	12
regulation of cellular carbohydrate metabolic process	0.0495	12
appendage morphogenesis	0.04968	31
limb morphogenesis	0.04968	31

## Sheet: unpaired-proteins_ACC
DE between humans and chimpanzees of proteins in the ACC (minimum of 3 proteins per category; q ≤ 0.05)
GO Biological Process Category	q-value	Total Occurances
central nervous system development	0.002037	8
oxidation reduction	0.002273	78
metabolic process	0.002277	330
carbohydrate catabolic process	0.003444	20
cellular carbohydrate catabolic process	0.003444	20
defense response	0.004061	17
cellular macromolecule catabolic process	0.005964	37
response to external stimulus	0.007079	11
alcohol catabolic process	0.007225	18
glucose catabolic process	0.007225	18
hexose catabolic process	0.007225	18
monosaccharide catabolic process	0.007225	18
cellular iron ion homeostasis	0.007548	3
iron ion homeostasis	0.007548	3
glycolysis	0.007806	16
cellular alcohol metabolic process	0.007982	34
cellular protein complex assembly	0.007985	11
cellular carbohydrate metabolic process	0.008734	35
inflammatory response	0.01217	6
protein polymerization	0.01252	10
generation of precursor metabolites and energy	0.01257	50
cellular di-, tri-valent inorganic cation homeostasis	0.01308	10
response to stress	0.01351	48
one-carbon compound metabolic process	0.01459	9
cellular response to stress	0.01726	5
carbohydrate metabolic process	0.01797	48
DNA metabolic process	0.02002	9
response to wounding	0.02074	7
macromolecule catabolic process	0.02152	39
di-, tri-valent inorganic cation homeostasis	0.02317	11
monosaccharide metabolic process	0.02402	25
cellular cation homeostasis	0.02431	15
glucose metabolic process	0.02631	24
hexose metabolic process	0.02631	24
protein homooligomerization	0.02706	4
protein oligomerization	0.02706	4
anatomical structure development	0.02766	58
cellular catabolic process	0.02846	84
protein complex assembly	0.02876	22
cellular metabolic process	0.03538	286
sensory perception of light stimulus	0.03616	6
visual perception	0.03616	6
glutamate metabolic process	0.03701	4
cellular macromolecular complex assembly	0.04207	22
cellular macromolecular complex subunit organization	0.04207	22
di-, tri-valent inorganic cation transport	0.04236	14
pyruvate metabolic process	0.04294	4
monocarboxylic acid metabolic process	0.04659	23
immune system process	0.04676	27
cellular aromatic compound metabolic process	0.04869	11
system development	0.04936	31

## Sheet: unpaired_proteins_CN
DE between humans and chimpanzees of proteins in the CN (minimum of 3 proteins per category; q ≤ 0.05)
GO Biological Process Category	q-value	Total Occurances
cellular iron ion homeostasis	0.00705	3
iron ion homeostasis	0.00705	3
platelet activation	0.01866	3
positive regulation of nitric oxide biosynthetic process	0.02154	3
positive regulation of nitrogen compound metabolic process	0.02154	3
regulation of nitric oxide biosynthetic process	0.02154	3
regulation of nitrogen compound metabolic process	0.02154	3
skeletal muscle development	0.02449	3
striated muscle development	0.02449	3
response to bacterium	0.02713	3
anatomical structure homeostasis	0.03439	3
tissue homeostasis	0.03439	3
neurofilament cytoskeleton organization	0.03637	3
aerobic respiration	0.04524	3
intermediate filament cytoskeleton organization	0.03048	4
intermediate filament-based process	0.03048	4
gas transport	0.03487	4
activation of plasma proteins during acute inflammatory response	0.03964	4
complement activation	0.03964	4
glutamate metabolic process	0.04027	4
muscle development	0.01879	5
sensory perception of light stimulus	0.02652	6
visual perception	0.02652	6
di-, tri-valent inorganic cation homeostasis	0.04505	11
defense response	0.03946	17
anatomical structure development	0.04945	58
